# Supplementary material for: Chemical and biochemical characterization of Ipomoea aquatica: genoprotective potential and inhibitory mechanism of its phytochemicals against α-amylase and α-glucosidase
Source: Front Nutr. 2023 Dec 21;10:1304903. doi: 10.3389/fnut.2023.1304903 (PMC10772144; doi:10.3389/fnut.2023.1304903)
Supplement: Supplementary file 1 [file Data_Sheet_1.ZIP]

Archive with 797 entries (792 files):
- supplementary/
- supplementary/ligands/
- supplementary/Supplementary Tables.docx
- __MACOSX/supplementary/._Supplementary Tables.docx
- supplementary/ligands-with-tautomers/
- supplementary/Supplementary Figures.docx
- __MACOSX/supplementary/._Supplementary Figures.docx
- supplementary/Methods.docx
- __MACOSX/supplementary/._Methods.docx
- supplementary/ligands/structures/
- supplementary/ligands/ligands.xlsx
- __MACOSX/supplementary/ligands/._ligands.xlsx
- supplementary/ligands/ligands.sdf
- __MACOSX/supplementary/ligands/._ligands.sdf
- supplementary/ligands-with-tautomers/structures/
- supplementary/ligands-with-tautomers/ligands-with-tautomers.xlsx
- __MACOSX/supplementary/ligands-with-tautomers/._ligands-with-tautomers.xlsx
- supplementary/ligands-with-tautomers/ligands-with-tautomers.sdf
- __MACOSX/supplementary/ligands-with-tautomers/._ligands-with-tautomers.sdf
- supplementary/ligands/structures/mol-014.png
- __MACOSX/supplementary/ligands/structures/._mol-014.png
- supplementary/ligands/structures/mol-028.png
- __MACOSX/supplementary/ligands/structures/._mol-028.png
- supplementary/ligands/structures/mol-029.png
- __MACOSX/supplementary/ligands/structures/._mol-029.png
- supplementary/ligands/structures/mol-015.png
- __MACOSX/supplementary/ligands/structures/._mol-015.png
- supplementary/ligands/structures/mol-001.png
- __MACOSX/supplementary/ligands/structures/._mol-001.png
- supplementary/ligands/structures/mol-017.png
- __MACOSX/supplementary/ligands/structures/._mol-017.png
- supplementary/ligands/structures/mol-003.png
- __MACOSX/supplementary/ligands/structures/._mol-003.png
- supplementary/ligands/structures/mol-002.png
- __MACOSX/supplementary/ligands/structures/._mol-002.png
- supplementary/ligands/structures/mol-016.png
- __MACOSX/supplementary/ligands/structures/._mol-016.png
- supplementary/ligands/structures/mol-012.png
- __MACOSX/supplementary/ligands/structures/._mol-012.png
- supplementary/ligands/structures/mol-006.png
- __MACOSX/supplementary/ligands/structures/._mol-006.png
- supplementary/ligands/structures/mol-007.png
- __MACOSX/supplementary/ligands/structures/._mol-007.png
- supplementary/ligands/structures/mol-013.png
- __MACOSX/supplementary/ligands/structures/._mol-013.png
- supplementary/ligands/structures/mol-005.png
- __MACOSX/supplementary/ligands/structures/._mol-005.png
- supplementary/ligands/structures/mol-011.png
- __MACOSX/supplementary/ligands/structures/._mol-011.png
- supplementary/ligands/structures/mol-010.png
- __MACOSX/supplementary/ligands/structures/._mol-010.png
- supplementary/ligands/structures/mol-004.png
- __MACOSX/supplementary/ligands/structures/._mol-004.png
- supplementary/ligands/structures/mol-021.png
- __MACOSX/supplementary/ligands/structures/._mol-021.png
- supplementary/ligands/structures/mol-009.png
- __MACOSX/supplementary/ligands/structures/._mol-009.png
- supplementary/ligands/structures/mol-008.png
- __MACOSX/supplementary/ligands/structures/._mol-008.png
- supplementary/ligands/structures/mol-034.png
- __MACOSX/supplementary/ligands/structures/._mol-034.png
- supplementary/ligands/structures/mol-020.png
- __MACOSX/supplementary/ligands/structures/._mol-020.png
- supplementary/ligands/structures/mol-022.png
- __MACOSX/supplementary/ligands/structures/._mol-022.png
- supplementary/ligands/structures/mol-023.png
- __MACOSX/supplementary/ligands/structures/._mol-023.png
- supplementary/ligands/structures/mol-033.png
- __MACOSX/supplementary/ligands/structures/._mol-033.png
- supplementary/ligands/structures/mol-027.png
- __MACOSX/supplementary/ligands/structures/._mol-027.png
- supplementary/ligands/structures/mol-026.png
- __MACOSX/supplementary/ligands/structures/._mol-026.png
- supplementary/ligands/structures/mol-032.png
- __MACOSX/supplementary/ligands/structures/._mol-032.png
- supplementary/ligands/structures/mol-018.png
- __MACOSX/supplementary/ligands/structures/._mol-018.png
- supplementary/ligands/structures/mol-024.png
- __MACOSX/supplementary/ligands/structures/._mol-024.png
- supplementary/ligands/structures/mol-030.png
- __MACOSX/supplementary/ligands/structures/._mol-030.png
- supplementary/ligands/structures/mol-031.png
- __MACOSX/supplementary/ligands/structures/._mol-031.png
- supplementary/ligands/structures/mol-025.png
- __MACOSX/supplementary/ligands/structures/._mol-025.png
- supplementary/ligands/structures/mol-019.png
- __MACOSX/supplementary/ligands/structures/._mol-019.png
- supplementary/ligands-with-tautomers/structures/mol-261.png
- __MACOSX/supplementary/ligands-with-tautomers/structures/._mol-261.png
- supplementary/ligands-with-tautomers/structures/mol-275.png
- __MACOSX/supplementary/ligands-with-tautomers/structures/._mol-275.png
- supplementary/ligands-with-tautomers/structures/mol-249.png
- __MACOSX/supplementary/ligands-with-tautomers/structures/._mol-249.png
- supplementary/ligands-with-tautomers/structures/mol-063.png
- __MACOSX/supplementary/ligands-with-tautomers/structures/._mol-063.png
- supplementary/ligands-with-tautomers/structures/mol-077.png
- __MACOSX/supplementary/ligands-with-tautomers/structures/._mol-077.png
- supplementary/ligands-with-tautomers/structures/mol-088.png
- __MACOSX/supplementary/ligands-with-tautomers/structures/._mol-088.png
- supplementary/ligands-with-tautomers/structures/mol-117.png
- __MACOSX/supplementary/ligands-with-tautomers/structures/._mol-117.png
- supplementary/ligands-with-tautomers/structures/mol-103.png
- __MACOSX/supplementary/ligands-with-tautomers/structures/._mol-103.png
- supplementary/ligands-with-tautomers/structures/mol-315.png
- __MACOSX/supplementary/ligands-with-tautomers/structures/._mol-315.png
- supplementary/ligands-with-tautomers/structures/mol-301.png
- __MACOSX/supplementary/ligands-with-tautomers/structures/._mol-301.png
- supplementary/ligands-with-tautomers/structures/mol-329.png
- __MACOSX/supplementary/ligands-with-tautomers/structures/._mol-329.png
- supplementary/ligands-with-tautomers/structures/mol-328.png
- __MACOSX/supplementary/ligands-with-tautomers/structures/._mol-328.png
- supplementary/ligands-with-tautomers/structures/mol-300.png
- __MACOSX/supplementary/ligands-with-tautomers/structures/._mol-300.png
- supplementary/ligands-with-tautomers/structures/mol-314.png
- __MACOSX/supplementary/ligands-with-tautomers/structures/._mol-314.png
- supplementary/ligands-with-tautomers/structures/mol-102.png
- __MACOSX/supplementary/ligands-with-tautomers/structures/._mol-102.png
- supplementary/ligands-with-tautomers/structures/mol-116.png
- __MACOSX/supplementary/ligands-with-tautomers/structures/._mol-116.png
- supplementary/ligands-with-tautomers/structures/mol-089.png
- __MACOSX/supplementary/ligands-with-tautomers/structures/._mol-089.png
- supplementary/ligands-with-tautomers/structures/mol-076.png
- __MACOSX/supplementary/ligands-with-tautomers/structures/._mol-076.png
- supplementary/ligands-with-tautomers/structures/mol-062.png
- __MACOSX/supplementary/ligands-with-tautomers/structures/._mol-062.png
- supplementary/ligands-with-tautomers/structures/mol-248.png
- __MACOSX/supplementary/ligands-with-tautomers/structures/._mol-248.png
- supplementary/ligands-with-tautomers/structures/mol-274.png
- __MACOSX/supplementary/ligands-with-tautomers/structures/._mol-274.png
- supplementary/ligands-with-tautomers/structures/mol-260.png
- __MACOSX/supplementary/ligands-with-tautomers/structures/._mol-260.png
- supplementary/ligands-with-tautomers/structures/mol-276.png
- __MACOSX/supplementary/ligands-with-tautomers/structures/._mol-276.png
- supplementary/ligands-with-tautomers/structures/mol-262.png
- __MACOSX/supplementary/ligands-with-tautomers/structures/._mol-262.png
- supplementary/ligands-with-tautomers/structures/mol-289.png
- __MACOSX/supplementary/ligands-with-tautomers/structures/._mol-289.png
- supplementary/ligands-with-tautomers/structures/mol-074.png
- __MACOSX/supplementary/ligands-with-tautomers/structures/._mol-074.png
- supplementary/ligands-with-tautomers/structures/mol-060.png
- __MACOSX/supplementary/ligands-with-tautomers/structures/._mol-060.png
- supplementary/ligands-with-tautomers/structures/mol-048.png
- __MACOSX/supplementary/ligands-with-tautomers/structures/._mol-048.png
- supplementary/ligands-with-tautomers/structures/mol-100.png
- __MACOSX/supplementary/ligands-with-tautomers/structures/._mol-100.png
- supplementary/ligands-with-tautomers/structures/mol-114.png
- __MACOSX/supplementary/ligands-with-tautomers/structures/._mol-114.png
- supplementary/ligands-with-tautomers/structures/mol-128.png
- __MACOSX/supplementary/ligands-with-tautomers/structures/._mol-128.png
- supplementary/ligands-with-tautomers/structures/mol-302.png
- __MACOSX/supplementary/ligands-with-tautomers/structures/._mol-302.png
- supplementary/ligands-with-tautomers/structures/mol-316.png
- __MACOSX/supplementary/ligands-with-tautomers/structures/._mol-316.png
- supplementary/ligands-with-tautomers/structures/mol-317.png
- __MACOSX/supplementary/ligands-with-tautomers/structures/._mol-317.png
- supplementary/ligands-with-tautomers/structures/mol-303.png
- __MACOSX/supplementary/ligands-with-tautomers/structures/._mol-303.png
- supplementary/ligands-with-tautomers/structures/mol-129.png
- __MACOSX/supplementary/ligands-with-tautomers/structures/._mol-129.png
- supplementary/ligands-with-tautomers/structures/mol-115.png
- __MACOSX/supplementary/ligands-with-tautomers/structures/._mol-115.png
- supplementary/ligands-with-tautomers/structures/mol-101.png
- __MACOSX/supplementary/ligands-with-tautomers/structures/._mol-101.png
- supplementary/ligands-with-tautomers/structures/mol-049.png
- __MACOSX/supplementary/ligands-with-tautomers/structures/._mol-049.png
- supplementary/ligands-with-tautomers/structures/mol-061.png
- __MACOSX/supplementary/ligands-with-tautomers/structures/._mol-061.png
- supplementary/ligands-with-tautomers/structures/mol-075.png
- __MACOSX/supplementary/ligands-with-tautomers/structures/._mol-075.png
- supplementary/ligands-with-tautomers/structures/mol-288.png
- __MACOSX/supplementary/ligands-with-tautomers/structures/._mol-288.png
- supplementary/ligands-with-tautomers/structures/mol-263.png
- __MACOSX/supplementary/ligands-with-tautomers/structures/._mol-263.png
- supplementary/ligands-with-tautomers/structures/mol-277.png
- __MACOSX/supplementary/ligands-with-tautomers/structures/._mol-277.png
- supplementary/ligands-with-tautomers/structures/mol-273.png
- __MACOSX/supplementary/ligands-with-tautomers/structures/._mol-273.png
- supplementary/ligands-with-tautomers/structures/mol-267.png
- __MACOSX/supplementary/ligands-with-tautomers/structures/._mol-267.png
- supplementary/ligands-with-tautomers/structures/mol-298.png
- __MACOSX/supplementary/ligands-with-tautomers/structures/._mol-298.png
- supplementary/ligands-with-tautomers/structures/mol-059.png
- __MACOSX/supplementary/ligands-with-tautomers/structures/._mol-059.png
- supplementary/ligands-with-tautomers/structures/mol-071.png
- __MACOSX/supplementary/ligands-with-tautomers/structures/._mol-071.png
- supplementary/ligands-with-tautomers/structures/mol-065.png
- __MACOSX/supplementary/ligands-with-tautomers/structures/._mol-065.png
- supplementary/ligands-with-tautomers/structures/mol-139.png
- __MACOSX/supplementary/ligands-with-tautomers/structures/._mol-139.png
- supplementary/ligands-with-tautomers/structures/mol-105.png
- __MACOSX/supplementary/ligands-with-tautomers/structures/._mol-105.png
- supplementary/ligands-with-tautomers/structures/mol-111.png
- __MACOSX/supplementary/ligands-with-tautomers/structures/._mol-111.png
- supplementary/ligands-with-tautomers/structures/mol-307.png
- __MACOSX/supplementary/ligands-with-tautomers/structures/._mol-307.png
- supplementary/ligands-with-tautomers/structures/mol-313.png
- __MACOSX/supplementary/ligands-with-tautomers/structures/._mol-313.png
- supplementary/ligands-with-tautomers/structures/mol-312.png
- __MACOSX/supplementary/ligands-with-tautomers/structures/._mol-312.png
- supplementary/ligands-with-tautomers/structures/mol-306.png
- __MACOSX/supplementary/ligands-with-tautomers/structures/._mol-306.png
- supplementary/ligands-with-tautomers/structures/mol-110.png
- __MACOSX/supplementary/ligands-with-tautomers/structures/._mol-110.png
- supplementary/ligands-with-tautomers/structures/mol-104.png
- __MACOSX/supplementary/ligands-with-tautomers/structures/._mol-104.png
- supplementary/ligands-with-tautomers/structures/mol-138.png
- __MACOSX/supplementary/ligands-with-tautomers/structures/._mol-138.png
- supplementary/ligands-with-tautomers/structures/mol-064.png
- __MACOSX/supplementary/ligands-with-tautomers/structures/._mol-064.png
- supplementary/ligands-with-tautomers/structures/mol-070.png
- __MACOSX/supplementary/ligands-with-tautomers/structures/._mol-070.png
- supplementary/ligands-with-tautomers/structures/mol-058.png
- __MACOSX/supplementary/ligands-with-tautomers/structures/._mol-058.png
- supplementary/ligands-with-tautomers/structures/mol-299.png
- __MACOSX/supplementary/ligands-with-tautomers/structures/._mol-299.png
- supplementary/ligands-with-tautomers/structures/mol-266.png
- __MACOSX/supplementary/ligands-with-tautomers/structures/._mol-266.png
- supplementary/ligands-with-tautomers/structures/mol-272.png
- __MACOSX/supplementary/ligands-with-tautomers/structures/._mol-272.png
- supplementary/ligands-with-tautomers/structures/mol-258.png
- __MACOSX/supplementary/ligands-with-tautomers/structures/._mol-258.png
- supplementary/ligands-with-tautomers/structures/mol-264.png
- __MACOSX/supplementary/ligands-with-tautomers/structures/._mol-264.png
- supplementary/ligands-with-tautomers/structures/mol-270.png
- __MACOSX/supplementary/ligands-with-tautomers/structures/._mol-270.png
- supplementary/ligands-with-tautomers/structures/mol-066.png
- __MACOSX/supplementary/ligands-with-tautomers/structures/._mol-066.png
- supplementary/ligands-with-tautomers/structures/mol-072.png
- __MACOSX/supplementary/ligands-with-tautomers/structures/._mol-072.png
- supplementary/ligands-with-tautomers/structures/mol-099.png
- __MACOSX/supplementary/ligands-with-tautomers/structures/._mol-099.png
- supplementary/ligands-with-tautomers/structures/mol-112.png
- __MACOSX/supplementary/ligands-with-tautomers/structures/._mol-112.png
- supplementary/ligands-with-tautomers/structures/mol-106.png
- __MACOSX/supplementary/ligands-with-tautomers/structures/._mol-106.png
- supplementary/ligands-with-tautomers/structures/mol-338.png
- __MACOSX/supplementary/ligands-with-tautomers/structures/._mol-338.png
- supplementary/ligands-with-tautomers/structures/mol-310.png
- __MACOSX/supplementary/ligands-with-tautomers/structures/._mol-310.png
- supplementary/ligands-with-tautomers/structures/mol-304.png
- __MACOSX/supplementary/ligands-with-tautomers/structures/._mol-304.png
- supplementary/ligands-with-tautomers/structures/mol-305.png
- __MACOSX/supplementary/ligands-with-tautomers/structures/._mol-305.png
- supplementary/ligands-with-tautomers/structures/mol-311.png
- __MACOSX/supplementary/ligands-with-tautomers/structures/._mol-311.png
- supplementary/ligands-with-tautomers/structures/mol-339.png
- __MACOSX/supplementary/ligands-with-tautomers/structures/._mol-339.png
- supplementary/ligands-with-tautomers/structures/mol-107.png
- __MACOSX/supplementary/ligands-with-tautomers/structures/._mol-107.png
- supplementary/ligands-with-tautomers/structures/mol-113.png
- __MACOSX/supplementary/ligands-with-tautomers/structures/._mol-113.png
- supplementary/ligands-with-tautomers/structures/mol-098.png
- __MACOSX/supplementary/ligands-with-tautomers/structures/._mol-098.png
- supplementary/ligands-with-tautomers/structures/mol-073.png
- __MACOSX/supplementary/ligands-with-tautomers/structures/._mol-073.png
- supplementary/ligands-with-tautomers/structures/mol-067.png
- __MACOSX/supplementary/ligands-with-tautomers/structures/._mol-067.png
- supplementary/ligands-with-tautomers/structures/mol-271.png
- __MACOSX/supplementary/ligands-with-tautomers/structures/._mol-271.png
- supplementary/ligands-with-tautomers/structures/mol-265.png
- __MACOSX/supplementary/ligands-with-tautomers/structures/._mol-265.png
- supplementary/ligands-with-tautomers/structures/mol-259.png
- __MACOSX/supplementary/ligands-with-tautomers/structures/._mol-259.png
- supplementary/ligands-with-tautomers/structures/mol-202.png
- __MACOSX/supplementary/ligands-with-tautomers/structures/._mol-202.png
- supplementary/ligands-with-tautomers/structures/mol-216.png
- __MACOSX/supplementary/ligands-with-tautomers/structures/._mol-216.png
- supplementary/ligands-with-tautomers/structures/mol-014.png
- __MACOSX/supplementary/ligands-with-tautomers/structures/._mol-014.png
- supplementary/ligands-with-tautomers/structures/mol-028.png
- __MACOSX/supplementary/ligands-with-tautomers/structures/._mol-028.png
- supplementary/ligands-with-tautomers/structures/mol-174.png
- __MACOSX/supplementary/ligands-with-tautomers/structures/._mol-174.png
- supplementary/ligands-with-tautomers/structures/mol-160.png
- __MACOSX/supplementary/ligands-with-tautomers/structures/._mol-160.png
- supplementary/ligands-with-tautomers/structures/mol-148.png
- __MACOSX/supplementary/ligands-with-tautomers/structures/._mol-148.png
- supplementary/ligands-with-tautomers/structures/mol-149.png
- __MACOSX/supplementary/ligands-with-tautomers/structures/._mol-149.png
- supplementary/ligands-with-tautomers/structures/mol-161.png
- __MACOSX/supplementary/ligands-with-tautomers/structures/._mol-161.png
- supplementary/ligands-with-tautomers/structures/mol-175.png
- __MACOSX/supplementary/ligands-with-tautomers/structures/._mol-175.png
- supplementary/ligands-with-tautomers/structures/mol-029.png
- __MACOSX/supplementary/ligands-with-tautomers/structures/._mol-029.png
- supplementary/ligands-with-tautomers/structures/mol-015.png
- __MACOSX/supplementary/ligands-with-tautomers/structures/._mol-015.png
- supplementary/ligands-with-tautomers/structures/mol-001.png
- __MACOSX/supplementary/ligands-with-tautomers/structures/._mol-001.png
- supplementary/ligands-with-tautomers/structures/mol-217.png
- __MACOSX/supplementary/ligands-with-tautomers/structures/._mol-217.png
- supplementary/ligands-with-tautomers/structures/mol-203.png
- __MACOSX/supplementary/ligands-with-tautomers/structures/._mol-203.png
- supplementary/ligands-with-tautomers/structures/mol-215.png
- __MACOSX/supplementary/ligands-with-tautomers/structures/._mol-215.png
- supplementary/ligands-with-tautomers/structures/mol-201.png
- __MACOSX/supplementary/ligands-with-tautomers/structures/._mol-201.png
- supplementary/ligands-with-tautomers/structures/mol-229.png
- __MACOSX/supplementary/ligands-with-tautomers/structures/._mol-229.png
- supplementary/ligands-with-tautomers/structures/mol-017.png
[truncated: 497 more entries]
