# Supplementary material for: Chemical and biochemical characterization of Ipomoea aquatica: genoprotective potential and inhibitory mechanism of its phytochemicals against α-amylase and α-glucosidase
Source: Front Nutr. 2023 Dec 21;10:1304903. doi: 10.3389/fnut.2023.1304903 (PMC10772144; doi:10.3389/fnut.2023.1304903)
Supplement: Supplementary file 1 [file Data_Sheet_1.ZIP › supplementary/ligands/ligands.sdf]

1794427
                    3D
 Schrodinger Suite 2021-2.
 43 44  0  0  1  0            999 V2000
    8.0622   -0.8060    0.0000 O   0  0  0  0  0  0
    9.2942    2.0600    0.0000 O   0  0  0  0  0  0
    9.7942   -1.8060    0.0000 O   0  0  0  0  0  0
   11.5263   -0.8060    0.0000 O   0  0  0  0  0  0
   11.2942    2.0600    0.0000 O   0  0  0  0  0  0
    9.7942    2.9260    0.0000 O   0  0  0  0  0  0
    7.1962    0.6940    0.0000 O   0  0  0  0  0  0
    2.0000   -0.3060    0.0000 O   0  0  0  0  0  0
    2.0000   -2.3060    0.0000 O   0  0  0  0  0  0
    9.7942    1.1940    0.0000 C   0  0  2  0  0  0
    8.9282   -0.3060    0.0000 C   0  0  2  0  0  0
    8.9282    0.6940    0.0000 C   0  0  0  0  0  0
   10.6603    0.6940    0.0000 C   0  0  0  0  0  0
    9.7942   -0.8060    0.0000 C   0  0  1  0  0  0
   10.6603   -0.3060    0.0000 C   0  0  2  0  0  0
   10.2942    2.0600    0.0000 C   0  0  0  0  0  0
    7.1962   -0.3060    0.0000 C   0  0  0  0  0  0
    6.3301   -0.8060    0.0000 C   0  0  0  0  0  0
    5.4641   -0.3060    0.0000 C   0  0  0  0  0  0
    4.5981   -0.8060    0.0000 C   0  0  0  0  0  0
    3.7320   -0.3060    0.0000 C   0  0  0  0  0  0
    4.5981   -1.8060    0.0000 C   0  0  0  0  0  0
    2.8660   -0.8060    0.0000 C   0  0  0  0  0  0
    3.7320   -2.3060    0.0000 C   0  0  0  0  0  0
    2.8660   -1.8060    0.0000 C   0  0  0  0  0  0
    8.3913    0.0040    0.0000 H   0  0  0  0  0  0
    8.7162    1.2766    0.0000 H   0  0  0  0  0  0
    8.3176    0.5863    0.0000 H   0  0  0  0  0  0
   11.2708    0.5863    0.0000 H   0  0  0  0  0  0
   10.8723    1.2766    0.0000 H   0  0  0  0  0  0
    9.2573   -1.1160    0.0000 H   0  0  0  0  0  0
   11.1972    0.0040    0.0000 H   0  0  0  0  0  0
    8.6742    2.0600    0.0000 H   0  0  0  0  0  0
   10.3312   -2.1160    0.0000 H   0  0  0  0  0  0
   12.0632   -0.4960    0.0000 H   0  0  0  0  0  0
   11.6042    2.5969    0.0000 H   0  0  0  0  0  0
    6.3301   -1.4260    0.0000 H   0  0  0  0  0  0
    5.4641    0.3140    0.0000 H   0  0  0  0  0  0
    3.7320    0.3140    0.0000 H   0  0  0  0  0  0
    5.1350   -2.1160    0.0000 H   0  0  0  0  0  0
    3.7320   -2.9260    0.0000 H   0  0  0  0  0  0
    2.0000    0.3140    0.0000 H   0  0  0  0  0  0
    2.0000   -2.9260    0.0000 H   0  0  0  0  0  0
  1 11  1  0  0  0
  1 17  1  0  0  0
 10  2  1  1  0  0
  2 33  1  0  0  0
  3 14  1  0  0  0
  3 34  1  0  0  0
  4 15  1  0  0  0
  4 35  1  0  0  0
  5 16  1  0  0  0
  5 36  1  0  0  0
  6 16  2  0  0  0
  7 17  2  0  0  0
  8 23  1  0  0  0
  8 42  1  0  0  0
  9 25  1  0  0  0
  9 43  1  0  0  0
 10 12  1  0  0  0
 10 13  1  0  0  0
 10 16  1  0  0  0
 11 12  1  0  0  0
 11 14  1  0  0  0
 11 26  1  1  0  0
 12 27  1  0  0  0
 12 28  1  0  0  0
 13 15  1  0  0  0
 13 29  1  0  0  0
 13 30  1  0  0  0
 14 15  1  0  0  0
 14 31  1  6  0  0
 15 32  1  6  0  0
 17 18  1  0  0  0
 18 19  2  0  0  0
 18 37  1  0  0  0
 19 20  1  0  0  0
 19 38  1  0  0  0
 20 21  2  0  0  0
 20 22  1  0  0  0
 21 23  1  0  0  0
 21 39  1  0  0  0
 22 24  2  0  0  0
 22 40  1  0  0  0
 23 25  2  0  0  0
 24 25  1  0  0  0
 24 41  1  0  0  0
M  END
> <s_m_entry_name>
1,4-Di-O-caffeoylquinic acid.1

> <PUBCHEM_COMPOUND_CID>
1794427

> <PUBCHEM_IUPAC_NAME>
(1S,3R,4R,5R)-3-[(E)-3-(3,4-dihydroxyphenyl)prop-2-enoyl]oxy-1,4,5-trihydroxycyclohexane-1-carboxylic acid

> <PUBCHEM_IUPAC_INCHI>
InChI=1S/C16H18O9/c17-9-3-1-8(5-10(9)18)2-4-13(20)25-12-7-16(24,15(22)23)6-11(19)14(12)21/h1-5,11-12,14,17-19,21,24H,6-7H2,(H,22,23)/b4-2+/t11-,12-,14-,16+/m1/s1

> <PUBCHEM_IUPAC_INCHIKEY>
CWVRJTMFETXNAD-JUHZACGLSA-N

> <PUBCHEM_EXACT_MASS>
354.09508215

> <PUBCHEM_MOLECULAR_WEIGHT>
354.31

> <PUBCHEM_OPENEYE_CAN_SMILES>
C1C(C(C(CC1(C(=O)O)O)OC(=O)C=CC2=CC(=C(C=C2)O)O)O)O

> <PUBCHEM_OPENEYE_ISO_SMILES>
C1[C@H]([C@H]([C@@H](C[C@@]1(C(=O)O)O)OC(=O)/C=C/C2=CC(=C(C=C2)O)O)O)O

$$$$
10155076
                    3D
 Schrodinger Suite 2021-2.
 43 44  0  0  1  0            999 V2000
    4.7690   -0.3455    0.0000 O   0  0  0  0  0  0
    6.0010   -3.2115    0.0000 O   0  0  0  0  0  0
    2.5369   -3.2115    0.0000 O   0  0  0  0  0  0
    4.2690   -4.2115    0.0000 O   0  0  0  0  0  0
    2.7690   -0.3455    0.0000 O   0  0  0  0  0  0
    4.2690    0.5205    0.0000 O   0  0  0  0  0  0
    6.2690   -1.2115    0.0000 O   0  0  0  0  0  0
   10.2690    2.2526    0.0000 O   0  0  0  0  0  0
    9.2690    3.9846    0.0000 O   0  0  0  0  0  0
    4.2690   -1.2115    0.0000 C   0  0  3  0  0  0
    5.1350   -1.7115    0.0000 C   0  0  0  0  0  0
    3.4030   -1.7115    0.0000 C   0  0  0  0  0  0
    5.1350   -2.7115    0.0000 C   0  0  2  0  0  0
    3.4030   -2.7115    0.0000 C   0  0  2  0  0  0
    4.2690   -3.2115    0.0000 C   0  0  3  0  0  0
    3.7690   -0.3455    0.0000 C   0  0  0  0  0  0
    5.7690   -0.3455    0.0000 C   0  0  0  0  0  0
    6.2690    0.5205    0.0000 C   0  0  0  0  0  0
    7.2690    0.5205    0.0000 C   0  0  0  0  0  0
    7.7690    1.3865    0.0000 C   0  0  0  0  0  0
    8.7690    1.3865    0.0000 C   0  0  0  0  0  0
    7.2690    2.2526    0.0000 C   0  0  0  0  0  0
    9.2690    2.2526    0.0000 C   0  0  0  0  0  0
    7.7690    3.1186    0.0000 C   0  0  0  0  0  0
    8.7690    3.1186    0.0000 C   0  0  0  0  0  0
    5.7456   -1.8192    0.0000 H   0  0  0  0  0  0
    5.3471   -1.1289    0.0000 H   0  0  0  0  0  0
    3.1909   -1.1289    0.0000 H   0  0  0  0  0  0
    2.7924   -1.8192    0.0000 H   0  0  0  0  0  0
    5.6720   -2.4015    0.0000 H   0  0  0  0  0  0
    3.4030   -3.3315    0.0000 H   0  0  0  0  0  0
    4.8059   -3.5215    0.0000 H   0  0  0  0  0  0
    6.5380   -2.9015    0.0000 H   0  0  0  0  0  0
    2.0000   -2.9015    0.0000 H   0  0  0  0  0  0
    3.7320   -4.5215    0.0000 H   0  0  0  0  0  0
    2.4590    0.1914    0.0000 H   0  0  0  0  0  0
    5.9590    1.0574    0.0000 H   0  0  0  0  0  0
    7.5790   -0.0164    0.0000 H   0  0  0  0  0  0
    9.0790    0.8496    0.0000 H   0  0  0  0  0  0
    6.6490    2.2526    0.0000 H   0  0  0  0  0  0
    7.4590    3.6555    0.0000 H   0  0  0  0  0  0
   10.5790    1.7156    0.0000 H   0  0  0  0  0  0
    8.9590    4.5215    0.0000 H   0  0  0  0  0  0
 10  1  1  4  0  0
  1 17  1  0  0  0
  2 13  1  0  0  0
  2 33  1  0  0  0
  3 14  1  0  0  0
  3 34  1  0  0  0
  4 15  1  0  0  0
  4 35  1  0  0  0
  5 16  1  0  0  0
  5 36  1  0  0  0
  6 16  2  0  0  0
  7 17  2  0  0  0
  8 23  1  0  0  0
  8 42  1  0  0  0
  9 25  1  0  0  0
  9 43  1  0  0  0
 10 11  1  0  0  0
 10 12  1  0  0  0
 10 16  1  0  0  0
 11 13  1  0  0  0
 11 26  1  0  0  0
 11 27  1  0  0  0
 12 14  1  0  0  0
 12 28  1  0  0  0
 12 29  1  0  0  0
 13 15  1  0  0  0
 13 30  1  6  0  0
 14 15  1  0  0  0
 14 31  1  1  0  0
 15 32  1  4  0  0
 17 18  1  0  0  0
 18 19  2  0  0  0
 18 37  1  0  0  0
 19 20  1  0  0  0
 19 38  1  0  0  0
 20 21  2  0  0  0
 20 22  1  0  0  0
 21 23  1  0  0  0
 21 39  1  0  0  0
 22 24  2  0  0  0
 22 40  1  0  0  0
 23 25  2  0  0  0
 24 25  1  0  0  0
 24 41  1  0  0  0
M  END
> <s_m_entry_name>
1-O-Caffeoylquinic acid.1

> <PUBCHEM_COMPOUND_CID>
10155076

> <PUBCHEM_IUPAC_NAME>
(3R,5R)-1-[(E)-3-(3,4-dihydroxyphenyl)prop-2-enoyl]oxy-3,4,5-trihydroxycyclohexane-1-carboxylic acid

> <PUBCHEM_IUPAC_INCHI>
InChI=1S/C16H18O9/c17-9-3-1-8(5-10(9)18)2-4-13(21)25-16(15(23)24)6-11(19)14(22)12(20)7-16/h1-5,11-12,14,17-20,22H,6-7H2,(H,23,24)/b4-2+/t11-,12-,14?,16?/m1/s1

> <PUBCHEM_IUPAC_INCHIKEY>
GWTUHAXUUFROTF-AVXJPILUSA-N

> <PUBCHEM_EXACT_MASS>
354.09508215

> <PUBCHEM_MOLECULAR_WEIGHT>
354.31

> <PUBCHEM_OPENEYE_CAN_SMILES>
C1C(C(C(CC1(C(=O)O)OC(=O)C=CC2=CC(=C(C=C2)O)O)O)O)O

> <PUBCHEM_OPENEYE_ISO_SMILES>
C1[C@H](C([C@@H](CC1(C(=O)O)OC(=O)/C=C/C2=CC(=C(C=C2)O)O)O)O)O

$$$$
13650
                    3D
 Schrodinger Suite 2021-2.
 18 19  0  0  1  0            999 V2000
    4.6660   -1.2927    0.0000 O   0  0  0  0  0  0
    6.3981    0.7073    0.0000 O   0  0  0  0  0  0
    6.3981   -1.2927    0.0000 O   0  0  0  0  0  0
    3.8000    0.2073    0.0000 C   0  0  0  0  0  0
    3.8000   -0.7927    0.0000 C   0  0  0  0  0  0
    4.6660    0.7073    0.0000 C   0  0  0  0  0  0
    2.9061    0.7420    0.0000 C   0  0  0  0  0  0
    2.9061   -1.3273    0.0000 C   0  0  0  0  0  0
    5.5321    0.2073    0.0000 C   0  0  0  0  0  0
    2.0000    0.2281    0.0000 C   0  0  0  0  0  0
    2.0000   -0.8135    0.0000 C   0  0  0  0  0  0
    5.5321   -0.7927    0.0000 C   0  0  0  0  0  0
    4.6660    1.3273    0.0000 H   0  0  0  0  0  0
    2.9132    1.3620    0.0000 H   0  0  0  0  0  0
    2.9132   -1.9473    0.0000 H   0  0  0  0  0  0
    1.4643    0.5402    0.0000 H   0  0  0  0  0  0
    1.4643   -1.1256    0.0000 H   0  0  0  0  0  0
    6.3981    1.3273    0.0000 H   0  0  0  0  0  0
  1  5  1  0  0  0
  1 12  1  0  0  0
  2  9  1  0  0  0
  2 18  1  0  0  0
  3 12  2  0  0  0
  4  5  1  0  0  0
  4  6  1  0  0  0
  4  7  2  0  0  0
  5  8  2  0  0  0
  6  9  2  0  0  0
  6 13  1  0  0  0
  7 10  1  0  0  0
  7 14  1  0  0  0
  8 11  1  0  0  0
  8 15  1  0  0  0
  9 12  1  0  0  0
 10 11  2  0  0  0
 10 16  1  0  0  0
 11 17  1  0  0  0
M  END
> <s_m_entry_name>
3-Hydroxycoumarin.1

> <PUBCHEM_COMPOUND_CID>
13650

> <PUBCHEM_IUPAC_NAME>
3-hydroxychromen-2-one

> <PUBCHEM_IUPAC_INCHI>
InChI=1S/C9H6O3/c10-7-5-6-3-1-2-4-8(6)12-9(7)11/h1-5,10H

> <PUBCHEM_IUPAC_INCHIKEY>
MJKVTPMWOKAVMS-UHFFFAOYSA-N

> <PUBCHEM_EXACT_MASS>
162.031694049

> <PUBCHEM_MOLECULAR_WEIGHT>
162.14

> <PUBCHEM_OPENEYE_CAN_SMILES>
C1=CC=C2C(=C1)C=C(C(=O)O2)O

> <PUBCHEM_OPENEYE_ISO_SMILES>
C1=CC=C2C(=C1)C=C(C(=O)O2)O

$$$$
66095
                    3D
 Schrodinger Suite 2021-2.
 29 29  0  0  1  0            999 V2000
    2.5369    0.3100    0.0000 O   0  0  0  0  0  0
    2.5369   -1.6900    0.0000 O   0  0  0  0  0  0
    4.2690    1.3100    0.0000 C   0  0  0  0  0  0
    4.2690    0.3100    0.0000 C   0  0  0  0  0  0
    4.2690    2.3100    0.0000 C   0  0  0  0  0  0
    5.2690    1.3100    0.0000 C   0  0  0  0  0  0
    3.2690    1.3100    0.0000 C   0  0  0  0  0  0
    5.1350   -0.1900    0.0000 C   0  0  0  0  0  0
    3.4030   -0.1900    0.0000 C   0  0  0  0  0  0
    5.1350   -1.1900    0.0000 C   0  0  0  0  0  0
    3.4030   -1.1900    0.0000 C   0  0  0  0  0  0
    4.2690   -1.6900    0.0000 C   0  0  0  0  0  0
    6.0010   -1.6900    0.0000 C   0  0  0  0  0  0
    4.8890    2.3100    0.0000 H   0  0  0  0  0  0
    4.2690    2.9300    0.0000 H   0  0  0  0  0  0
    3.6490    2.3100    0.0000 H   0  0  0  0  0  0
    5.2690    0.6900    0.0000 H   0  0  0  0  0  0
    5.8890    1.3100    0.0000 H   0  0  0  0  0  0
    5.2690    1.9300    0.0000 H   0  0  0  0  0  0
    3.2690    1.9300    0.0000 H   0  0  0  0  0  0
    2.6490    1.3100    0.0000 H   0  0  0  0  0  0
    3.2690    0.6900    0.0000 H   0  0  0  0  0  0
    5.6720    0.1200    0.0000 H   0  0  0  0  0  0
    4.2690   -2.3100    0.0000 H   0  0  0  0  0  0
    5.6910   -2.2269    0.0000 H   0  0  0  0  0  0
    6.5380   -2.0000    0.0000 H   0  0  0  0  0  0
    6.3110   -1.1531    0.0000 H   0  0  0  0  0  0
    2.0000    0.0000    0.0000 H   0  0  0  0  0  0
    2.5369   -2.3100    0.0000 H   0  0  0  0  0  0
  1  9  1  0  0  0
  1 28  1  0  0  0
  2 11  1  0  0  0
  2 29  1  0  0  0
  3  4  1  0  0  0
  3  5  1  0  0  0
  3  6  1  0  0  0
  3  7  1  0  0  0
  4  8  1  0  0  0
  4  9  2  0  0  0
  5 14  1  0  0  0
  5 15  1  0  0  0
  5 16  1  0  0  0
  6 17  1  0  0  0
  6 18  1  0  0  0
  6 19  1  0  0  0
  7 20  1  0  0  0
  7 21  1  0  0  0
  7 22  1  0  0  0
  8 10  2  0  0  0
  8 23  1  0  0  0
  9 11  1  0  0  0
 10 12  1  0  0  0
 10 13  1  0  0  0
 11 12  2  0  0  0
 12 24  1  0  0  0
 13 25  1  0  0  0
 13 26  1  0  0  0
 13 27  1  0  0  0
M  END
> <s_m_entry_name>
3-tert-Butyl-5-methylpyrocatechol.1

> <PUBCHEM_COMPOUND_CID>
66095

> <PUBCHEM_IUPAC_NAME>
3-tert-butyl-5-methylbenzene-1,2-diol

> <PUBCHEM_IUPAC_INCHI>
InChI=1S/C11H16O2/c1-7-5-8(11(2,3)4)10(13)9(12)6-7/h5-6,12-13H,1-4H3

> <PUBCHEM_IUPAC_INCHIKEY>
YKYXORJDSTUCTN-UHFFFAOYSA-N

> <PUBCHEM_EXACT_MASS>
180.115029749

> <PUBCHEM_MOLECULAR_WEIGHT>
180.24

> <PUBCHEM_OPENEYE_CAN_SMILES>
CC1=CC(=C(C(=C1)O)O)C(C)(C)C

> <PUBCHEM_OPENEYE_ISO_SMILES>
CC1=CC(=C(C(=C1)O)O)C(C)(C)C

$$$$
135
                    3D
 Schrodinger Suite 2021-2.
 16 16  0  0  1  0            999 V2000
    2.8660   -2.4050    0.0000 O   0  0  0  0  0  0
    3.7320    2.0950    0.0000 O   0  0  0  0  0  0
    2.0000    2.0950    0.0000 O   0  0  0  0  0  0
    2.8660    0.5950    0.0000 C   0  0  0  0  0  0
    2.0000    0.0950    0.0000 C   0  0  0  0  0  0
    3.7320    0.0950    0.0000 C   0  0  0  0  0  0
    2.8660   -1.4050    0.0000 C   0  0  0  0  0  0
    2.0000   -0.9050    0.0000 C   0  0  0  0  0  0
    3.7320   -0.9050    0.0000 C   0  0  0  0  0  0
    2.8660    1.5950    0.0000 C   0  0  0  0  0  0
    1.4631    0.4050    0.0000 H   0  0  0  0  0  0
    4.2690    0.4050    0.0000 H   0  0  0  0  0  0
    1.4631   -1.2150    0.0000 H   0  0  0  0  0  0
    4.2690   -1.2150    0.0000 H   0  0  0  0  0  0
    2.3291   -2.7150    0.0000 H   0  0  0  0  0  0
    3.7320    2.7150    0.0000 H   0  0  0  0  0  0
  1  7  1  0  0  0
  1 15  1  0  0  0
  2 10  1  0  0  0
  2 16  1  0  0  0
  3 10  2  0  0  0
  4  5  2  0  0  0
  4  6  1  0  0  0
  4 10  1  0  0  0
  5  8  1  0  0  0
  5 11  1  0  0  0
  6  9  2  0  0  0
  6 12  1  0  0  0
  7  8  2  0  0  0
  7  9  1  0  0  0
  8 13  1  0  0  0
  9 14  1  0  0  0
M  END
> <s_m_entry_name>
4-Hydroxybenzoic acid.1

> <PUBCHEM_COMPOUND_CID>
135

> <PUBCHEM_IUPAC_NAME>
4-hydroxybenzoic acid

> <PUBCHEM_IUPAC_INCHI>
InChI=1S/C7H6O3/c8-6-3-1-5(2-4-6)7(9)10/h1-4,8H,(H,9,10)

> <PUBCHEM_IUPAC_INCHIKEY>
FJKROLUGYXJWQN-UHFFFAOYSA-N

> <PUBCHEM_EXACT_MASS>
138.031694049

> <PUBCHEM_MOLECULAR_WEIGHT>
138.12

> <PUBCHEM_OPENEYE_CAN_SMILES>
C1=CC(=CC=C1C(=O)O)O

> <PUBCHEM_OPENEYE_ISO_SMILES>
C1=CC(=CC=C1C(=O)O)O

$$$$
131752204
                    3D
 Schrodinger Suite 2021-2.
 71 75  0  0  1  0            999 V2000
   10.6603   -1.2857    0.0000 O   0  0  0  0  0  0
   12.3923   -1.2857    0.0000 O   0  0  0  0  0  0
    8.9282   -3.2857    0.0000 O   0  0  0  0  0  0
   10.6603   -4.2857    0.0000 O   0  0  0  0  0  0
   12.3923   -3.2857    0.0000 O   0  0  0  0  0  0
    8.0622   -1.7857    0.0000 O   0  0  0  0  0  0
   13.2583    1.2143    0.0000 O   0  0  0  0  0  0
   10.6603   -0.2857    0.0000 O   0  0  0  0  0  0
    7.1962   -0.2857    0.0000 O   0  0  0  0  0  0
    9.7561    1.2112    0.0000 O   0  0  0  0  0  0
   11.5142    4.2836    0.0000 O   0  0  0  0  0  0
   16.7224    0.2143    0.0000 O   0  0  0  0  0  0
   16.7224   -1.7857    0.0000 O   0  0  0  0  0  0
    2.0000   -1.2857    0.0000 O   0  0  0  0  0  0
    2.0000   -3.2857    0.0000 O   0  0  0  0  0  0
    9.7942   -2.7857    0.0000 C   0  0  3  0  0  0
   10.6603   -3.2857    0.0000 C   0  0  3  0  0  0
    9.7942   -1.7857    0.0000 C   0  0  3  0  0  0
   11.5263   -2.7857    0.0000 C   0  0  3  0  0  0
   11.5263   -1.7857    0.0000 C   0  0  3  0  0  0
    8.9282   -1.2857    0.0000 C   0  0  0  0  0  0
   12.3923   -0.2857    0.0000 C   0  0  0  0  0  0
   13.2583    0.2143    0.0000 C   0  0  0  0  0  0
   11.5263    0.2143    0.0000 C   0  0  0  0  0  0
   11.5263    1.2143    0.0000 C   0  0  0  0  0  0
    7.1962   -1.2857    0.0000 C   0  0  0  0  0  0
   12.3923    1.7143    0.0000 C   0  0  0  0  0  0
   14.1244   -0.2857    0.0000 C   0  0  0  0  0  0
   10.6163    1.7212    0.0000 C   0  0  0  0  0  0
   12.4084    2.7558    0.0000 C   0  0  0  0  0  0
   14.9904    0.2143    0.0000 C   0  0  0  0  0  0
    6.3301   -1.7857    0.0000 C   0  0  0  0  0  0
   14.1244   -1.2857    0.0000 C   0  0  0  0  0  0
   10.6082    2.7628    0.0000 C   0  0  0  0  0  0
   11.5103    3.2836    0.0000 C   0  0  0  0  0  0
   15.8564   -0.2857    0.0000 C   0  0  0  0  0  0
   14.9904   -1.7857    0.0000 C   0  0  0  0  0  0
   15.8564   -1.2857    0.0000 C   0  0  0  0  0  0
    5.4641   -1.2857    0.0000 C   0  0  0  0  0  0
    4.5981   -1.7857    0.0000 C   0  0  0  0  0  0
    3.7320   -1.2857    0.0000 C   0  0  0  0  0  0
    4.5981   -2.7857    0.0000 C   0  0  0  0  0  0
    2.8660   -1.7857    0.0000 C   0  0  0  0  0  0
    3.7320   -3.2857    0.0000 C   0  0  0  0  0  0
    2.8660   -2.7857    0.0000 C   0  0  0  0  0  0
    9.2573   -2.4757    0.0000 H   0  0  0  0  0  0
   10.1233   -3.5957    0.0000 H   0  0  0  0  0  0
    9.7942   -1.1657    0.0000 H   0  0  0  0  0  0
   11.5263   -3.4057    0.0000 H   0  0  0  0  0  0
   11.5263   -1.1657    0.0000 H   0  0  0  0  0  0
    9.3267   -0.8107    0.0000 H   0  0  0  0  0  0
    8.5297   -0.8107    0.0000 H   0  0  0  0  0  0
    8.9282   -3.9057    0.0000 H   0  0  0  0  0  0
   10.1233   -4.5957    0.0000 H   0  0  0  0  0  0
   12.3923   -3.9057    0.0000 H   0  0  0  0  0  0
   12.9488    3.0596    0.0000 H   0  0  0  0  0  0
   14.9904    0.8343    0.0000 H   0  0  0  0  0  0
   13.5874   -1.5957    0.0000 H   0  0  0  0  0  0
    6.3301   -2.4057    0.0000 H   0  0  0  0  0  0
   10.0701    3.0707    0.0000 H   0  0  0  0  0  0
   14.9904   -2.4057    0.0000 H   0  0  0  0  0  0
    5.4641   -0.6657    0.0000 H   0  0  0  0  0  0
    9.2156    1.5150    0.0000 H   0  0  0  0  0  0
   10.9784    4.5957    0.0000 H   0  0  0  0  0  0
   16.7224    0.8343    0.0000 H   0  0  0  0  0  0
   16.7224   -2.4057    0.0000 H   0  0  0  0  0  0
    3.7320   -0.6657    0.0000 H   0  0  0  0  0  0
    5.1350   -3.0957    0.0000 H   0  0  0  0  0  0
    3.7320   -3.9057    0.0000 H   0  0  0  0  0  0
    2.0000   -0.6657    0.0000 H   0  0  0  0  0  0
    2.0000   -3.9057    0.0000 H   0  0  0  0  0  0
  1 18  1  0  0  0
  1 20  1  0  0  0
  2 20  1  0  0  0
  2 22  1  0  0  0
  3 16  1  0  0  0
  3 53  1  0  0  0
  4 17  1  0  0  0
  4 54  1  0  0  0
  5 19  1  0  0  0
  5 55  1  0  0  0
  6 21  1  0  0  0
  6 26  1  0  0  0
  7 23  1  0  0  0
  7 27  1  0  0  0
  8 24  2  0  0  0
  9 26  2  0  0  0
 10 29  1  0  0  0
 10 63  1  0  0  0
 11 35  1  0  0  0
 11 64  1  0  0  0
 12 36  1  0  0  0
 12 65  1  0  0  0
 13 38  1  0  0  0
 13 66  1  0  0  0
 14 43  1  0  0  0
 14 70  1  0  0  0
 15 45  1  0  0  0
 15 71  1  0  0  0
 16 17  1  0  0  0
 16 18  1  0  0  0
 16 46  1  4  0  0
 17 19  1  0  0  0
 17 47  1  4  0  0
 18 21  1  0  0  0
 18 48  1  4  0  0
 19 20  1  0  0  0
 19 49  1  4  0  0
 20 50  1  4  0  0
 21 51  1  0  0  0
 21 52  1  0  0  0
 22 23  2  0  0  0
 22 24  1  0  0  0
 23 28  1  0  0  0
 24 25  1  0  0  0
 25 27  1  0  0  0
 25 29  2  0  0  0
 26 32  1  0  0  0
 27 30  2  0  0  0
 28 31  2  0  0  0
 28 33  1  0  0  0
 29 34  1  0  0  0
 30 35  1  0  0  0
 30 56  1  0  0  0
 31 36  1  0  0  0
 31 57  1  0  0  0
 32 39  2  0  0  0
 32 59  1  0  0  0
 33 37  2  0  0  0
 33 58  1  0  0  0
 34 35  2  0  0  0
 34 60  1  0  0  0
 36 38  2  0  0  0
 37 38  1  0  0  0
 37 61  1  0  0  0
 39 40  1  0  0  0
 39 62  1  0  0  0
 40 41  2  0  0  0
 40 42  1  0  0  0
 41 43  1  0  0  0
 41 67  1  0  0  0
 42 44  2  0  0  0
 42 68  1  0  0  0
 43 45  2  0  0  0
 44 45  1  0  0  0
 44 69  1  0  0  0
M  END
> <s_m_entry_name>
6''-Caffeoylhyperin.1

> <PUBCHEM_COMPOUND_CID>
131752204

> <PUBCHEM_IUPAC_NAME>
[6-[2-(3,4-dihydroxyphenyl)-5,7-dihydroxy-4-oxochromen-3-yl]oxy-3,4,5-trihydroxyoxan-2-yl]methyl (E)-3-(3,4-dihydroxyphenyl)prop-2-enoate

> <PUBCHEM_IUPAC_INCHI>
InChI=1S/C30H26O15/c31-14-9-19(36)23-20(10-14)43-28(13-3-5-16(33)18(35)8-13)29(25(23)39)45-30-27(41)26(40)24(38)21(44-30)11-42-22(37)6-2-12-1-4-15(32)17(34)7-12/h1-10,21,24,26-27,30-36,38,40-41H,11H2/b6-2+

> <PUBCHEM_IUPAC_INCHIKEY>
IHBVMUCQCZEAPW-QHHAFSJGSA-N

> <PUBCHEM_EXACT_MASS>
626.12717012

> <PUBCHEM_MOLECULAR_WEIGHT>
626.5

> <PUBCHEM_OPENEYE_CAN_SMILES>
C1=CC(=C(C=C1C=CC(=O)OCC2C(C(C(C(O2)OC3=C(OC4=CC(=CC(=C4C3=O)O)O)C5=CC(=C(C=C5)O)O)O)O)O)O)O

> <PUBCHEM_OPENEYE_ISO_SMILES>
C1=CC(=C(C=C1/C=C/C(=O)OCC2C(C(C(C(O2)OC3=C(OC4=CC(=CC(=C4C3=O)O)O)C5=CC(=C(C=C5)O)O)O)O)O)O)O

$$$$
441844
                    3D
 Schrodinger Suite 2021-2.
 83 89  0  0  1  0            999 V2000
    8.0355    4.1129    0.0000 O   0  0  0  0  0  0
    9.7908   -1.0692    0.0000 O   0  0  0  0  0  0
   11.6575    0.0085    0.0000 O   0  0  0  0  0  0
    8.6249   -0.1208    0.0000 O   0  0  0  0  0  0
    3.1083    2.8121    0.0000 O   0  0  0  0  0  0
   12.6532   -1.6263    0.0000 O   0  0  0  0  0  0
    9.8602   -2.1189    0.0000 O   0  0  0  0  0  0
    9.8371   -3.2389    0.0000 O   0  0  0  0  0  0
    2.0000    4.2075    0.0000 O   0  0  0  0  0  0
   10.6857   -4.7488    0.0000 O   0  0  0  0  0  0
    7.1656    3.6196    0.0000 C   0  0  1  0  0  0
    8.0596    3.0849    0.0000 C   0  0  1  0  0  0
    8.0596    2.0849    0.0000 C   0  0  1  0  0  0
    6.2596    3.1058    0.0000 C   0  0  2  0  0  0
    8.9256    1.5849    0.0000 C   0  0  2  0  0  0
    9.7916    2.0849    0.0000 C   0  0  1  0  0  0
    7.1656    1.5503    0.0000 C   0  0  0  0  0  0
    6.2596    2.0641    0.0000 C   0  0  0  0  0  0
    5.4972    3.8065    0.0000 C   0  0  2  0  0  0
    8.9256    3.5849    0.0000 C   0  0  0  0  0  0
    6.9555    4.6335    0.0000 C   0  0  0  0  0  0
    9.7916    3.0849    0.0000 C   0  0  0  0  0  0
    5.9265    4.7488    0.0000 C   0  0  0  0  0  0
    8.9095    0.5434    0.0000 C   0  0  0  0  0  0
   10.7016    1.5781    0.0000 C   0  0  0  0  0  0
    5.3897    2.6124    0.0000 C   0  0  0  0  0  0
    9.8076    0.0157    0.0000 C   0  0  2  0  0  0
   10.7096    0.5365    0.0000 C   0  0  2  0  0  0
    8.2828    0.8189    0.0000 C   0  0  0  0  0  0
    4.5172    3.6078    0.0000 C   0  0  0  0  0  0
   10.7263   -1.6189    0.0000 C   0  0  2  0  0  0
    4.1018    2.6982    0.0000 C   0  0  0  0  0  0
   11.6659   -1.0764    0.0000 C   0  0  2  0  0  0
    3.7804    4.2840    0.0000 C   0  0  0  0  0  0
   10.7088   -2.7489    0.0000 C   0  0  2  0  0  0
    2.9097    3.7922    0.0000 C   0  0  0  0  0  0
   11.6832   -3.3216    0.0000 C   0  0  0  0  0  0
   12.6620   -2.7565    0.0000 C   0  0  1  0  0  0
   13.5299   -3.2531    0.0000 C   0  0  0  0  0  0
    9.8255   -4.2388    0.0000 C   0  0  0  0  0  0
    8.9538   -4.7288    0.0000 C   0  0  0  0  0  0
    8.7957    2.6599    0.0000 H   0  0  0  0  0  0
    8.0661    1.2350    0.0000 H   0  0  0  0  0  0
   10.5244    2.5156    0.0000 H   0  0  0  0  0  0
    6.7720    1.0713    0.0000 H   0  0  0  0  0  0
    7.5702    1.0805    0.0000 H   0  0  0  0  0  0
    5.6487    2.1702    0.0000 H   0  0  0  0  0  0
    6.0505    1.4804    0.0000 H   0  0  0  0  0  0
    5.1114    4.2918    0.0000 H   0  0  0  0  0  0
    9.3241    4.0599    0.0000 H   0  0  0  0  0  0
    8.5271    4.0599    0.0000 H   0  0  0  0  0  0
    7.5725    4.6948    0.0000 H   0  0  0  0  0  0
    6.9594    5.2535    0.0000 H   0  0  0  0  0  0
   10.4022    2.9773    0.0000 H   0  0  0  0  0  0
   10.0037    3.6676    0.0000 H   0  0  0  0  0  0
    6.0599    5.3543    0.0000 H   0  0  0  0  0  0
    5.3384    4.9451    0.0000 H   0  0  0  0  0  0
    8.3004    0.6589    0.0000 H   0  0  0  0  0  0
    8.6915   -0.0370    0.0000 H   0  0  0  0  0  0
   11.3133    1.4767    0.0000 H   0  0  0  0  0  0
   10.9062    2.1634    0.0000 H   0  0  0  0  0  0
    5.0838    3.1518    0.0000 H   0  0  0  0  0  0
    4.8504    2.3066    0.0000 H   0  0  0  0  0  0
    5.6956    2.0731    0.0000 H   0  0  0  0  0  0
    9.0666   -0.4008    0.0000 H   0  0  0  0  0  0
   11.4408    0.9700    0.0000 H   0  0  0  0  0  0
    7.6722    0.9266    0.0000 H   0  0  0  0  0  0
    8.0402    4.7329    0.0000 H   0  0  0  0  0  0
   12.3971   -0.6429    0.0000 H   0  0  0  0  0  0
    3.9672    2.0930    0.0000 H   0  0  0  0  0  0
    4.6896    2.5010    0.0000 H   0  0  0  0  0  0
    3.8510    4.8999    0.0000 H   0  0  0  0  0  0
   10.1761   -2.4317    0.0000 H   0  0  0  0  0  0
   11.2822   -3.7944    0.0000 H   0  0  0  0  0  0
   12.0805   -3.7975    0.0000 H   0  0  0  0  0  0
   13.1971   -2.4434    0.0000 H   0  0  0  0  0  0
    9.3233   -1.8089    0.0000 H   0  0  0  0  0  0
   13.2220   -3.7912    0.0000 H   0  0  0  0  0  0
   14.0680   -3.5611    0.0000 H   0  0  0  0  0  0
   13.8378   -2.7150    0.0000 H   0  0  0  0  0  0
    8.6500   -4.1883    0.0000 H   0  0  0  0  0  0
    8.4133   -5.0325    0.0000 H   0  0  0  0  0  0
    9.2575   -5.2693    0.0000 H   0  0  0  0  0  0
 11  1  1  1  0  0
  1 68  1  0  0  0
  2 27  1  0  0  0
  2 31  1  0  0  0
  3 28  1  0  0  0
  3 33  1  0  0  0
  4 29  2  0  0  0
  5 32  1  0  0  0
  5 36  1  0  0  0
  6 33  1  0  0  0
  6 38  1  0  0  0
 31  7  1  1  0  0
  7 77  1  0  0  0
  8 35  1  0  0  0
  8 40  1  0  0  0
  9 36  2  0  0  0
 10 40  2  0  0  0
 11 12  1  0  0  0
 11 14  1  0  0  0
 11 21  1  0  0  0
 12 13  1  0  0  0
 12 20  1  0  0  0
 12 42  1  1  0  0
 13 15  1  0  0  0
 13 17  1  0  0  0
 13 43  1  6  0  0
 14 18  1  0  0  0
 14 19  1  0  0  0
 14 26  1  1  0  0
 15 16  1  0  0  0
 15 24  1  0  0  0
 15 29  1  1  0  0
 16 22  1  0  0  0
 16 25  1  0  0  0
 16 44  1  6  0  0
 17 18  1  0  0  0
 17 45  1  0  0  0
 17 46  1  0  0  0
 18 47  1  0  0  0
 18 48  1  0  0  0
 19 23  1  0  0  0
 19 30  1  0  0  0
 19 49  1  6  0  0
 20 22  1  0  0  0
 20 50  1  0  0  0
 20 51  1  0  0  0
 21 23  1  0  0  0
 21 52  1  0  0  0
 21 53  1  0  0  0
 22 54  1  0  0  0
 22 55  1  0  0  0
 23 56  1  0  0  0
 23 57  1  0  0  0
 24 27  1  0  0  0
 24 58  1  0  0  0
 24 59  1  0  0  0
 25 28  1  0  0  0
 25 60  1  0  0  0
 25 61  1  0  0  0
 26 62  1  0  0  0
 26 63  1  0  0  0
 26 64  1  0  0  0
 27 28  1  0  0  0
 27 65  1  1  0  0
 28 66  1  6  0  0
 29 67  1  0  0  0
 30 32  1  0  0  0
 30 34  2  0  0  0
 31 33  1  0  0  0
 31 35  1  0  0  0
 32 70  1  0  0  0
 32 71  1  0  0  0
 33 69  1  1  0  0
 34 36  1  0  0  0
 34 72  1  0  0  0
 35 37  1  0  0  0
 35 73  1  1  0  0
 37 38  1  0  0  0
 37 74  1  0  0  0
 37 75  1  0  0  0
 38 39  1  0  0  0
 38 76  1  1  0  0
 39 78  1  0  0  0
 39 79  1  0  0  0
 39 80  1  0  0  0
 40 41  1  0  0  0
 41 81  1  0  0  0
 41 82  1  0  0  0
 41 83  1  0  0  0
M  END
> <s_m_entry_name>
Asclepin.1

> <PUBCHEM_COMPOUND_CID>
441844

> <PUBCHEM_IUPAC_NAME>
[(1S,3R,5S,7R,9S,10S,12R,14R,15S,18R,19R,22S,23R)-14-formyl-10,22-dihydroxy-7,18-dimethyl-19-(5-oxo-2H-furan-3-yl)-4,6,11-trioxahexacyclo[12.11.0.03,12.05,10.015,23.018,22]pentacosan-9-yl] acetate

> <PUBCHEM_IUPAC_INCHI>
InChI=1S/C31H42O10/c1-16-10-25(39-17(2)33)31(36)27(38-16)40-23-12-19-4-5-22-21(29(19,15-32)13-24(23)41-31)6-8-28(3)20(7-9-30(22,28)35)18-11-26(34)37-14-18/h11,15-16,19-25,27,35-36H,4-10,12-14H2,1-3H3/t16-,19+,20-,21+,22-,23-,24-,25+,27+,28-,29-,30+,31+/m1/s1

> <PUBCHEM_IUPAC_INCHIKEY>
OXKMZIABKYHLAR-SVDYBJNLSA-N

> <PUBCHEM_EXACT_MASS>
574.27779753

> <PUBCHEM_MOLECULAR_WEIGHT>
574.7

> <PUBCHEM_OPENEYE_CAN_SMILES>
CC1CC(C2(C(O1)OC3CC4CCC5C(C4(CC3O2)C=O)CCC6(C5(CCC6C7=CC(=O)OC7)O)C)O)OC(=O)C

> <PUBCHEM_OPENEYE_ISO_SMILES>
C[C@@H]1C[C@@H]([C@]2([C@@H](O1)O[C@@H]3C[C@@H]4CC[C@@H]5[C@@H]([C@]4(C[C@H]3O2)C=O)CC[C@]6([C@@]5(CC[C@@H]6C7=CC(=O)OC7)O)C)O)OC(=O)C

$$$$
689043
                    3D
 Schrodinger Suite 2021-2.
 21 21  0  0  1  0            999 V2000
    2.5369   -2.1550    0.0000 O   0  0  0  0  0  0
    4.2690   -3.1550    0.0000 O   0  0  0  0  0  0
    6.0010    2.8450    0.0000 O   0  0  0  0  0  0
    4.2690    2.8450    0.0000 O   0  0  0  0  0  0
    4.2690   -0.1550    0.0000 C   0  0  0  0  0  0
    3.4030   -0.6550    0.0000 C   0  0  0  0  0  0
    5.1350   -0.6550    0.0000 C   0  0  0  0  0  0
    3.4030   -1.6550    0.0000 C   0  0  0  0  0  0
    4.2690   -2.1550    0.0000 C   0  0  0  0  0  0
    5.1350   -1.6550    0.0000 C   0  0  0  0  0  0
    4.2690    0.8450    0.0000 C   0  0  0  0  0  0
    5.1350    1.3450    0.0000 C   0  0  0  0  0  0
    5.1350    2.3450    0.0000 C   0  0  0  0  0  0
    2.8660   -0.3450    0.0000 H   0  0  0  0  0  0
    5.6720   -0.3450    0.0000 H   0  0  0  0  0  0
    5.6720   -1.9650    0.0000 H   0  0  0  0  0  0
    3.7320    1.1550    0.0000 H   0  0  0  0  0  0
    5.6720    1.0350    0.0000 H   0  0  0  0  0  0
    2.0000   -1.8450    0.0000 H   0  0  0  0  0  0
    4.8059   -3.4650    0.0000 H   0  0  0  0  0  0
    6.0010    3.4650    0.0000 H   0  0  0  0  0  0
  1  8  1  0  0  0
  1 19  1  0  0  0
  2  9  1  0  0  0
  2 20  1  0  0  0
  3 13  1  0  0  0
  3 21  1  0  0  0
  4 13  2  0  0  0
  5  6  2  0  0  0
  5  7  1  0  0  0
  5 11  1  0  0  0
  6  8  1  0  0  0
  6 14  1  0  0  0
  7 10  2  0  0  0
  7 15  1  0  0  0
  8  9  2  0  0  0
  9 10  1  0  0  0
 10 16  1  0  0  0
 11 12  2  0  0  0
 11 17  1  0  0  0
 12 13  1  0  0  0
 12 18  1  0  0  0
M  END
> <s_m_entry_name>
Caffeic acid.1

> <PUBCHEM_COMPOUND_CID>
689043

> <PUBCHEM_IUPAC_NAME>
(E)-3-(3,4-dihydroxyphenyl)prop-2-enoic acid

> <PUBCHEM_IUPAC_INCHI>
InChI=1S/C9H8O4/c10-7-3-1-6(5-8(7)11)2-4-9(12)13/h1-5,10-11H,(H,12,13)/b4-2+

> <PUBCHEM_IUPAC_INCHIKEY>
QAIPRVGONGVQAS-DUXPYHPUSA-N

> <PUBCHEM_EXACT_MASS>
180.04225873

> <PUBCHEM_MOLECULAR_WEIGHT>
180.16

> <PUBCHEM_OPENEYE_CAN_SMILES>
C1=CC(=C(C=C1C=CC(=O)O)O)O

> <PUBCHEM_OPENEYE_ISO_SMILES>
C1=CC(=C(C=C1/C=C/C(=O)O)O)O

$$$$
24360
                    3D
 Schrodinger Suite 2021-2.
 42 46  0  0  1  0            999 V2000
    4.6140    4.1410    0.0000 O   0  0  0  0  0  0
    6.5080    2.5670    0.0000 O   0  0  0  0  0  0
    2.0000    2.5718    0.0000 O   0  0  0  0  0  0
    6.3840    4.1168    0.0000 O   0  0  0  0  0  0
    2.8660    1.0718    0.0000 N   0  0  0  0  0  0
    4.1436   -1.2288    0.0000 N   0  0  0  0  0  0
    5.5081    2.5786    0.0000 C   0  0  2  0  0  0
    4.5981    2.0718    0.0000 C   0  0  0  0  0  0
    3.7320    0.5718    0.0000 C   0  0  0  0  0  0
    3.7320    2.5718    0.0000 C   0  0  0  0  0  0
    2.1290    0.4047    0.0000 C   0  0  0  0  0  0
    4.5981    1.0718    0.0000 C   0  0  0  0  0  0
    2.5341   -0.5031    0.0000 C   0  0  0  0  0  0
    3.5228   -0.4001    0.0000 C   0  0  0  0  0  0
    2.8660    2.0718    0.0000 C   0  0  0  0  0  0
    5.9980    1.7068    0.0000 C   0  0  0  0  0  0
    3.7160    3.6133    0.0000 C   0  0  0  0  0  0
    5.5161    3.6202    0.0000 C   0  0  0  0  0  0
    2.0976   -1.4421    0.0000 C   0  0  0  0  0  0
    5.4880    0.8467    0.0000 C   0  0  0  0  0  0
    2.6990   -2.2850    0.0000 C   0  0  0  0  0  0
    3.7289   -2.1776    0.0000 C   0  0  0  0  0  0
    2.2444   -3.2630    0.0000 C   0  0  0  0  0  0
    4.3755   -3.0409    0.0000 C   0  0  0  0  0  0
    2.8708   -4.1410    0.0000 C   0  0  0  0  0  0
    3.9436   -4.0292    0.0000 C   0  0  0  0  0  0
    1.7636    0.9055    0.0000 H   0  0  0  0  0  0
    1.5925    0.0939    0.0000 H   0  0  0  0  0  0
    5.1350    0.7618    0.0000 H   0  0  0  0  0  0
    6.4683    1.3028    0.0000 H   0  0  0  0  0  0
    6.4776    2.0999    0.0000 H   0  0  0  0  0  0
    3.4980    4.1937    0.0000 H   0  0  0  0  0  0
    3.1068    3.4978    0.0000 H   0  0  0  0  0  0
    1.4802   -1.4992    0.0000 H   0  0  0  0  0  0
    4.9547    1.1628    0.0000 H   0  0  0  0  0  0
    5.1719    0.3133    0.0000 H   0  0  0  0  0  0
    6.0214    0.5305    0.0000 H   0  0  0  0  0  0
    6.8118    2.0266    0.0000 H   0  0  0  0  0  0
    1.6270   -3.3202    0.0000 H   0  0  0  0  0  0
    4.9914   -2.9695    0.0000 H   0  0  0  0  0  0
    2.6160   -4.7062    0.0000 H   0  0  0  0  0  0
    4.3095   -4.5297    0.0000 H   0  0  0  0  0  0
  1 17  1  0  0  0
  1 18  1  0  0  0
  7  2  1  1  0  0
  2 38  1  0  0  0
  3 15  2  0  0  0
  4 18  2  0  0  0
  5  9  1  0  0  0
  5 11  1  0  0  0
  5 15  1  0  0  0
  6 14  2  0  0  0
  6 22  1  0  0  0
  7  8  1  0  0  0
  7 16  1  0  0  0
  7 18  1  0  0  0
  8 10  2  0  0  0
  8 12  1  0  0  0
  9 12  2  0  0  0
  9 14  1  0  0  0
 10 15  1  0  0  0
 10 17  1  0  0  0
 11 13  1  0  0  0
 11 27  1  0  0  0
 11 28  1  0  0  0
 12 29  1  0  0  0
 13 14  1  0  0  0
 13 19  2  0  0  0
 16 20  1  0  0  0
 16 30  1  0  0  0
 16 31  1  0  0  0
 17 32  1  0  0  0
 17 33  1  0  0  0
 19 21  1  0  0  0
 19 34  1  0  0  0
 20 35  1  0  0  0
 20 36  1  0  0  0
 20 37  1  0  0  0
 21 22  1  0  0  0
 21 23  2  0  0  0
 22 24  2  0  0  0
 23 25  1  0  0  0
 23 39  1  0  0  0
 24 26  1  0  0  0
 24 40  1  0  0  0
 25 26  2  0  0  0
 25 41  1  0  0  0
 26 42  1  0  0  0
M  END
> <s_m_entry_name>
Camptothecin.1

> <PUBCHEM_COMPOUND_CID>
24360

> <PUBCHEM_IUPAC_NAME>
(19S)-19-ethyl-19-hydroxy-17-oxa-3,13-diazapentacyclo[11.8.0.02,11.04,9.015,20]henicosa-1(21),2,4,6,8,10,15(20)-heptaene-14,18-dione

> <PUBCHEM_IUPAC_INCHI>
InChI=1S/C20H16N2O4/c1-2-20(25)14-8-16-17-12(7-11-5-3-4-6-15(11)21-17)9-22(16)18(23)13(14)10-26-19(20)24/h3-8,25H,2,9-10H2,1H3/t20-/m0/s1

> <PUBCHEM_IUPAC_INCHIKEY>
VSJKWCGYPAHWDS-FQEVSTJZSA-N

> <PUBCHEM_EXACT_MASS>
348.111007

> <PUBCHEM_MOLECULAR_WEIGHT>
348.4

> <PUBCHEM_OPENEYE_CAN_SMILES>
CCC1(C2=C(COC1=O)C(=O)N3CC4=CC5=CC=CC=C5N=C4C3=C2)O

> <PUBCHEM_OPENEYE_ISO_SMILES>
CC[C@@]1(C2=C(COC1=O)C(=O)N3CC4=CC5=CC=CC=C5N=C4C3=C2)O

$$$$
441851
                    3D
 Schrodinger Suite 2021-2.
 87 93  0  0  1  0            999 V2000
    4.3016    2.2462    0.0000 O   0  0  0  0  0  0
    7.7662    2.2596    0.0000 O   0  0  0  0  0  0
    6.0010   -2.9440    0.0000 O   0  0  0  0  0  0
    4.3961   -0.3748    0.0000 O   0  0  0  0  0  0
    4.9038    6.4440    0.0000 O   0  0  0  0  0  0
    4.2690   -2.9440    0.0000 O   0  0  0  0  0  0
    3.1835    5.9791    0.0000 O   0  0  0  0  0  0
    6.0010   -4.9440    0.0000 O   0  0  0  0  0  0
    4.2690   -5.9440    0.0000 O   0  0  0  0  0  0
    2.5369   -4.9440    0.0000 O   0  0  0  0  0  0
    5.1350   -6.4440    0.0000 O   0  0  0  0  0  0
    6.0303    3.2529    0.0000 C   0  0  2  0  0  0
    6.0380    1.2529    0.0000 C   0  0  2  0  0  0
    6.8982    2.7562    0.0000 C   0  0  2  0  0  0
    5.1662    2.7496    0.0000 C   0  0  2  0  0  0
    6.9021    1.7562    0.0000 C   0  0  2  0  0  0
    5.1701    1.7496    0.0000 C   0  0  1  0  0  0
    6.0260    0.2113    0.0000 C   0  0  2  0  0  0
    6.2358    4.2255    0.0000 C   0  0  2  0  0  0
    7.6327    3.4262    0.0000 C   0  0  0  0  0  0
    6.9260   -0.3129    0.0000 C   0  0  2  0  0  0
    7.8140    1.2529    0.0000 C   0  0  0  0  0  0
    7.2241    4.3324    0.0000 C   0  0  0  0  0  0
    7.8261    0.2113    0.0000 C   0  0  0  0  0  0
    5.1624    3.7496    0.0000 C   0  0  0  0  0  0
    5.0761   -0.3129    0.0000 C   0  0  0  0  0  0
    6.9386   -1.3979    0.0000 C   0  0  0  0  0  0
    5.5650    4.9672    0.0000 C   0  0  0  0  0  0
    5.0418    0.3888    0.0000 C   0  0  0  0  0  0
    5.0635   -1.3979    0.0000 C   0  0  0  0  0  0
    6.0010   -1.9440    0.0000 C   0  0  2  0  0  0
    5.7709    5.9458    0.0000 C   0  0  0  0  0  0
    4.5708    4.8606    0.0000 C   0  0  0  0  0  0
    4.1621    5.7733    0.0000 C   0  0  0  0  0  0
    5.1350   -3.4440    0.0000 C   0  0  2  0  0  0
    5.1350   -4.4440    0.0000 C   0  0  2  0  0  0
    4.2690   -4.9440    0.0000 C   0  0  1  0  0  0
    3.4030   -3.4440    0.0000 C   0  0  2  0  0  0
    3.4030   -4.4440    0.0000 C   0  0  2  0  0  0
    2.5369   -2.9440    0.0000 C   0  0  0  0  0  0
    6.0010   -5.9440    0.0000 C   0  0  0  0  0  0
    3.4030   -6.4440    0.0000 C   0  0  0  0  0  0
    6.8671   -6.4440    0.0000 C   0  0  0  0  0  0
    5.3002    0.8308    0.0000 H   0  0  0  0  0  0
    4.8542    3.2853    0.0000 H   0  0  0  0  0  0
    7.6333    2.1897    0.0000 H   0  0  0  0  0  0
    4.8622    1.2114    0.0000 H   0  0  0  0  0  0
    6.4565    4.8049    0.0000 H   0  0  0  0  0  0
    8.0000    2.9267    0.0000 H   0  0  0  0  0  0
    8.1680    3.7390    0.0000 H   0  0  0  0  0  0
    7.6654   -0.7323    0.0000 H   0  0  0  0  0  0
    8.4261    1.1539    0.0000 H   0  0  0  0  0  0
    8.0163    1.8390    0.0000 H   0  0  0  0  0  0
    7.8129    4.5264    0.0000 H   0  0  0  0  0  0
    7.0930    4.9384    0.0000 H   0  0  0  0  0  0
    8.0419   -0.3699    0.0000 H   0  0  0  0  0  0
    8.4357    0.3245    0.0000 H   0  0  0  0  0  0
    5.4703    4.2877    0.0000 H   0  0  0  0  0  0
    4.6242    4.0575    0.0000 H   0  0  0  0  0  0
    4.8544    3.2114    0.0000 H   0  0  0  0  0  0
    4.8738    0.2731    0.0000 H   0  0  0  0  0  0
    4.4640   -0.4120    0.0000 H   0  0  0  0  0  0
    7.1544   -1.9791    0.0000 H   0  0  0  0  0  0
    7.5482   -1.2847    0.0000 H   0  0  0  0  0  0
    8.3019    2.5716    0.0000 H   0  0  0  0  0  0
    4.8320    0.9722    0.0000 H   0  0  0  0  0  0
    4.4539   -1.2847    0.0000 H   0  0  0  0  0  0
    4.8477   -1.9791    0.0000 H   0  0  0  0  0  0
    6.5386   -2.2529    0.0000 H   0  0  0  0  0  0
    6.3609    5.7555    0.0000 H   0  0  0  0  0  0
    6.0218    6.5127    0.0000 H   0  0  0  0  0  0
    4.2619    4.3230    0.0000 H   0  0  0  0  0  0
    5.6720   -3.7540    0.0000 H   0  0  0  0  0  0
    5.1350   -5.0640    0.0000 H   0  0  0  0  0  0
    3.7320   -5.2540    0.0000 H   0  0  0  0  0  0
    3.4030   -2.8240    0.0000 H   0  0  0  0  0  0
    3.4030   -5.0640    0.0000 H   0  0  0  0  0  0
    2.8469   -2.4070    0.0000 H   0  0  0  0  0  0
    2.0000   -2.6340    0.0000 H   0  0  0  0  0  0
    2.2269   -3.4809    0.0000 H   0  0  0  0  0  0
    2.0000   -4.6340    0.0000 H   0  0  0  0  0  0
    3.0930   -5.9070    0.0000 H   0  0  0  0  0  0
    2.8660   -6.7540    0.0000 H   0  0  0  0  0  0
    3.7130   -6.9809    0.0000 H   0  0  0  0  0  0
    6.5571   -6.9809    0.0000 H   0  0  0  0  0  0
    7.4040   -6.7540    0.0000 H   0  0  0  0  0  0
    7.1771   -5.9070    0.0000 H   0  0  0  0  0  0
  1 15  1  0  0  0
  1 17  1  0  0  0
 14  2  1  1  0  0
  2 65  1  0  0  0
  3 31  1  0  0  0
  3 35  1  0  0  0
  4 29  2  0  0  0
  5 32  1  0  0  0
  5 34  1  0  0  0
  6 35  1  0  0  0
  6 38  1  0  0  0
  7 34  2  0  0  0
  8 36  1  0  0  0
  8 41  1  0  0  0
  9 37  1  0  0  0
  9 42  1  0  0  0
 10 39  1  0  0  0
 10 81  1  0  0  0
 11 41  2  0  0  0
 12 14  1  0  0  0
 12 15  1  0  0  0
 12 19  1  0  0  0
 12 25  1  1  0  0
 13 16  1  0  0  0
 13 17  1  0  0  0
 13 18  1  0  0  0
 13 44  1  6  0  0
 14 16  1  0  0  0
 14 20  1  0  0  0
 15 17  1  0  0  0
 15 45  1  1  0  0
 16 22  1  0  0  0
 16 46  1  1  0  0
 17 47  1  1  0  0
 18 21  1  0  0  0
 18 26  1  0  0  0
 18 29  1  1  0  0
 19 23  1  0  0  0
 19 28  1  0  0  0
 19 48  1  6  0  0
 20 23  1  0  0  0
 20 49  1  0  0  0
 20 50  1  0  0  0
 21 24  1  0  0  0
 21 27  1  0  0  0
 21 51  1  1  0  0
 22 24  1  0  0  0
 22 52  1  0  0  0
 22 53  1  0  0  0
 23 54  1  0  0  0
 23 55  1  0  0  0
 24 56  1  0  0  0
 24 57  1  0  0  0
 25 58  1  0  0  0
 25 59  1  0  0  0
 25 60  1  0  0  0
 26 30  1  0  0  0
 26 61  1  0  0  0
 26 62  1  0  0  0
 27 31  1  0  0  0
 27 63  1  0  0  0
 27 64  1  0  0  0
 28 32  1  0  0  0
 28 33  2  0  0  0
 29 66  1  0  0  0
 30 31  1  0  0  0
 30 67  1  0  0  0
 30 68  1  0  0  0
 31 69  1  6  0  0
 32 70  1  0  0  0
 32 71  1  0  0  0
 33 34  1  0  0  0
 33 72  1  0  0  0
 35 36  1  0  0  0
 35 73  1  6  0  0
 36 37  1  0  0  0
 36 74  1  6  0  0
 37 39  1  0  0  0
 37 75  1  1  0  0
 38 39  1  0  0  0
 38 40  1  0  0  0
 38 76  1  1  0  0
 39 77  1  6  0  0
 40 78  1  0  0  0
 40 79  1  0  0  0
 40 80  1  0  0  0
 41 43  1  0  0  0
 42 82  1  0  0  0
 42 83  1  0  0  0
 42 84  1  0  0  0
 43 85  1  0  0  0
 43 86  1  0  0  0
 43 87  1  0  0  0
M  END
> <s_m_entry_name>
Cerbertin.1

> <PUBCHEM_COMPOUND_CID>
441851

> <PUBCHEM_IUPAC_NAME>
[(2R,3S,4R,5S,6S)-2-[[(1S,2S,4R,5S,6R,9S,10R,13R,15S,18R)-18-formyl-9-hydroxy-5-methyl-6-(5-oxo-2H-furan-3-yl)-3-oxapentacyclo[8.8.0.02,4.05,9.013,18]octadecan-15-yl]oxy]-5-hydroxy-4-methoxy-6-methyloxan-3-yl] acetate

> <PUBCHEM_IUPAC_INCHI>
InChI=1S/C32H44O11/c1-15-24(36)26(38-4)27(41-16(2)34)29(40-15)42-19-7-9-31(14-33)18(12-19)5-6-21-23(31)25-28(43-25)30(3)20(8-10-32(21,30)37)17-11-22(35)39-13-17/h11,14-15,18-21,23-29,36-37H,5-10,12-13H2,1-4H3/t15-,18+,19-,20+,21+,23+,24-,25-,26+,27-,28-,29-,30-,31+,32-/m0/s1

> <PUBCHEM_IUPAC_INCHIKEY>
NIVUJUXAQJVVHT-SXAYMNBUSA-N

> <PUBCHEM_EXACT_MASS>
604.28836222

> <PUBCHEM_MOLECULAR_WEIGHT>
604.7

> <PUBCHEM_OPENEYE_CAN_SMILES>
CC1C(C(C(C(O1)OC2CCC3(C(C2)CCC4C3C5C(O5)C6(C4(CCC6C7=CC(=O)OC7)O)C)C=O)OC(=O)C)OC)O

> <PUBCHEM_OPENEYE_ISO_SMILES>
C[C@H]1[C@@H]([C@H]([C@@H]([C@@H](O1)O[C@H]2CC[C@]3([C@@H](C2)CC[C@@H]4[C@@H]3[C@H]5[C@H](O5)[C@]6([C@@]4(CC[C@@H]6C7=CC(=O)OC7)O)C)C=O)OC(=O)C)OC)O

$$$$
1794427
                    3D
 Schrodinger Suite 2021-2.
 43 44  0  0  1  0            999 V2000
    8.0622   -0.8060    0.0000 O   0  0  0  0  0  0
    9.2942    2.0600    0.0000 O   0  0  0  0  0  0
    9.7942   -1.8060    0.0000 O   0  0  0  0  0  0
   11.5263   -0.8060    0.0000 O   0  0  0  0  0  0
   11.2942    2.0600    0.0000 O   0  0  0  0  0  0
    9.7942    2.9260    0.0000 O   0  0  0  0  0  0
    7.1962    0.6940    0.0000 O   0  0  0  0  0  0
    2.0000   -0.3060    0.0000 O   0  0  0  0  0  0
    2.0000   -2.3060    0.0000 O   0  0  0  0  0  0
    9.7942    1.1940    0.0000 C   0  0  2  0  0  0
    8.9282   -0.3060    0.0000 C   0  0  2  0  0  0
    8.9282    0.6940    0.0000 C   0  0  0  0  0  0
   10.6603    0.6940    0.0000 C   0  0  0  0  0  0
    9.7942   -0.8060    0.0000 C   0  0  1  0  0  0
   10.6603   -0.3060    0.0000 C   0  0  2  0  0  0
   10.2942    2.0600    0.0000 C   0  0  0  0  0  0
    7.1962   -0.3060    0.0000 C   0  0  0  0  0  0
    6.3301   -0.8060    0.0000 C   0  0  0  0  0  0
    5.4641   -0.3060    0.0000 C   0  0  0  0  0  0
    4.5981   -0.8060    0.0000 C   0  0  0  0  0  0
    3.7320   -0.3060    0.0000 C   0  0  0  0  0  0
    4.5981   -1.8060    0.0000 C   0  0  0  0  0  0
    2.8660   -0.8060    0.0000 C   0  0  0  0  0  0
    3.7320   -2.3060    0.0000 C   0  0  0  0  0  0
    2.8660   -1.8060    0.0000 C   0  0  0  0  0  0
    8.3913    0.0040    0.0000 H   0  0  0  0  0  0
    8.7162    1.2766    0.0000 H   0  0  0  0  0  0
    8.3176    0.5863    0.0000 H   0  0  0  0  0  0
   11.2708    0.5863    0.0000 H   0  0  0  0  0  0
   10.8723    1.2766    0.0000 H   0  0  0  0  0  0
    9.2573   -1.1160    0.0000 H   0  0  0  0  0  0
   11.1972    0.0040    0.0000 H   0  0  0  0  0  0
    8.6742    2.0600    0.0000 H   0  0  0  0  0  0
   10.3312   -2.1160    0.0000 H   0  0  0  0  0  0
   12.0632   -0.4960    0.0000 H   0  0  0  0  0  0
   11.6042    2.5969    0.0000 H   0  0  0  0  0  0
    6.3301   -1.4260    0.0000 H   0  0  0  0  0  0
    5.4641    0.3140    0.0000 H   0  0  0  0  0  0
    3.7320    0.3140    0.0000 H   0  0  0  0  0  0
    5.1350   -2.1160    0.0000 H   0  0  0  0  0  0
    3.7320   -2.9260    0.0000 H   0  0  0  0  0  0
    2.0000    0.3140    0.0000 H   0  0  0  0  0  0
    2.0000   -2.9260    0.0000 H   0  0  0  0  0  0
  1 11  1  0  0  0
  1 17  1  0  0  0
 10  2  1  1  0  0
  2 33  1  0  0  0
  3 14  1  0  0  0
  3 34  1  0  0  0
  4 15  1  0  0  0
  4 35  1  0  0  0
  5 16  1  0  0  0
  5 36  1  0  0  0
  6 16  2  0  0  0
  7 17  2  0  0  0
  8 23  1  0  0  0
  8 42  1  0  0  0
  9 25  1  0  0  0
  9 43  1  0  0  0
 10 12  1  0  0  0
 10 13  1  0  0  0
 10 16  1  0  0  0
 11 12  1  0  0  0
 11 14  1  0  0  0
 11 26  1  1  0  0
 12 27  1  0  0  0
 12 28  1  0  0  0
 13 15  1  0  0  0
 13 29  1  0  0  0
 13 30  1  0  0  0
 14 15  1  0  0  0
 14 31  1  6  0  0
 15 32  1  6  0  0
 17 18  1  0  0  0
 18 19  2  0  0  0
 18 37  1  0  0  0
 19 20  1  0  0  0
 19 38  1  0  0  0
 20 21  2  0  0  0
 20 22  1  0  0  0
 21 23  1  0  0  0
 21 39  1  0  0  0
 22 24  2  0  0  0
 22 40  1  0  0  0
 23 25  2  0  0  0
 24 25  1  0  0  0
 24 41  1  0  0  0
M  END
> <s_m_entry_name>
Chlorogenic acid.1

> <PUBCHEM_COMPOUND_CID>
1794427

> <PUBCHEM_IUPAC_NAME>
(1S,3R,4R,5R)-3-[(E)-3-(3,4-dihydroxyphenyl)prop-2-enoyl]oxy-1,4,5-trihydroxycyclohexane-1-carboxylic acid

> <PUBCHEM_IUPAC_INCHI>
InChI=1S/C16H18O9/c17-9-3-1-8(5-10(9)18)2-4-13(20)25-12-7-16(24,15(22)23)6-11(19)14(12)21/h1-5,11-12,14,17-19,21,24H,6-7H2,(H,22,23)/b4-2+/t11-,12-,14-,16+/m1/s1

> <PUBCHEM_IUPAC_INCHIKEY>
CWVRJTMFETXNAD-JUHZACGLSA-N

> <PUBCHEM_EXACT_MASS>
354.09508215

> <PUBCHEM_MOLECULAR_WEIGHT>
354.31

> <PUBCHEM_OPENEYE_CAN_SMILES>
C1C(C(C(CC1(C(=O)O)O)OC(=O)C=CC2=CC(=C(C=C2)O)O)O)O

> <PUBCHEM_OPENEYE_ISO_SMILES>
C1[C@H]([C@H]([C@@H](C[C@@]1(C(=O)O)O)OC(=O)/C=C/C2=CC(=C(C=C2)O)O)O)O

$$$$
1794425
                    3D
 Schrodinger Suite 2021-2.
 43 44  0  0  1  0            999 V2000
    5.4641   -1.7500    0.0000 O   0  0  0  0  0  0
    6.6962    1.1160    0.0000 O   0  0  0  0  0  0
    7.1962   -2.7500    0.0000 O   0  0  0  0  0  0
    8.9282   -1.7500    0.0000 O   0  0  0  0  0  0
    8.6962    1.1160    0.0000 O   0  0  0  0  0  0
    7.1962    1.9820    0.0000 O   0  0  0  0  0  0
    4.5981   -0.2500    0.0000 O   0  0  0  0  0  0
    4.5981    1.7500    0.0000 O   0  0  0  0  0  0
    2.8660    2.7500    0.0000 O   0  0  0  0  0  0
    7.1962    0.2500    0.0000 C   0  0  2  0  0  0
    6.3301   -1.2500    0.0000 C   0  0  2  0  0  0
    6.3301   -0.2500    0.0000 C   0  0  0  0  0  0
    8.0622   -0.2500    0.0000 C   0  0  0  0  0  0
    7.1962   -1.7500    0.0000 C   0  0  1  0  0  0
    8.0622   -1.2500    0.0000 C   0  0  2  0  0  0
    7.6962    1.1160    0.0000 C   0  0  0  0  0  0
    4.5981   -1.2500    0.0000 C   0  0  0  0  0  0
    3.7320   -1.7500    0.0000 C   0  0  0  0  0  0
    2.8660   -1.2500    0.0000 C   0  0  0  0  0  0
    2.8660   -0.2500    0.0000 C   0  0  0  0  0  0
    3.7320    0.2500    0.0000 C   0  0  0  0  0  0
    2.0000    0.2500    0.0000 C   0  0  0  0  0  0
    3.7320    1.2500    0.0000 C   0  0  0  0  0  0
    2.0000    1.2500    0.0000 C   0  0  0  0  0  0
    2.8660    1.7500    0.0000 C   0  0  0  0  0  0
    5.7932   -0.9400    0.0000 H   0  0  0  0  0  0
    6.1181    0.3326    0.0000 H   0  0  0  0  0  0
    5.7196   -0.3577    0.0000 H   0  0  0  0  0  0
    8.6728   -0.3577    0.0000 H   0  0  0  0  0  0
    8.2742    0.3326    0.0000 H   0  0  0  0  0  0
    6.6592   -2.0600    0.0000 H   0  0  0  0  0  0
    8.0622   -1.8700    0.0000 H   0  0  0  0  0  0
    6.0762    1.1160    0.0000 H   0  0  0  0  0  0
    7.7331   -3.0600    0.0000 H   0  0  0  0  0  0
    9.4651   -1.4400    0.0000 H   0  0  0  0  0  0
    9.0062    1.6530    0.0000 H   0  0  0  0  0  0
    3.7320   -2.3700    0.0000 H   0  0  0  0  0  0
    2.3291   -1.5600    0.0000 H   0  0  0  0  0  0
    4.2690   -0.0600    0.0000 H   0  0  0  0  0  0
    1.4631   -0.0600    0.0000 H   0  0  0  0  0  0
    1.4631    1.5600    0.0000 H   0  0  0  0  0  0
    4.5981    2.3700    0.0000 H   0  0  0  0  0  0
    2.3291    3.0600    0.0000 H   0  0  0  0  0  0
  1 11  1  0  0  0
  1 17  1  0  0  0
 10  2  1  1  0  0
  2 33  1  0  0  0
  3 14  1  0  0  0
  3 34  1  0  0  0
  4 15  1  0  0  0
  4 35  1  0  0  0
  5 16  1  0  0  0
  5 36  1  0  0  0
  6 16  2  0  0  0
  7 17  2  0  0  0
  8 23  1  0  0  0
  8 42  1  0  0  0
  9 25  1  0  0  0
  9 43  1  0  0  0
 10 12  1  0  0  0
 10 13  1  0  0  0
 10 16  1  0  0  0
 11 12  1  0  0  0
 11 14  1  0  0  0
 11 26  1  1  0  0
 12 27  1  0  0  0
 12 28  1  0  0  0
 13 15  1  0  0  0
 13 29  1  0  0  0
 13 30  1  0  0  0
 14 15  1  0  0  0
 14 31  1  6  0  0
 15 32  1  6  0  0
 17 18  1  0  0  0
 18 19  2  0  0  0
 18 37  1  0  0  0
 19 20  1  0  0  0
 19 38  1  0  0  0
 20 21  2  0  0  0
 20 22  1  0  0  0
 21 23  1  0  0  0
 21 39  1  0  0  0
 22 24  2  0  0  0
 22 40  1  0  0  0
 23 25  2  0  0  0
 24 25  1  0  0  0
 24 41  1  0  0  0
M  END
> <s_m_entry_name>
Cis-5-Caffeoylquinic acid.1

> <PUBCHEM_COMPOUND_CID>
1794425

> <PUBCHEM_IUPAC_NAME>
(1S,3R,4R,5R)-3-[(Z)-3-(3,4-dihydroxyphenyl)prop-2-enoyl]oxy-1,4,5-trihydroxycyclohexane-1-carboxylic acid

> <PUBCHEM_IUPAC_INCHI>
InChI=1S/C16H18O9/c17-9-3-1-8(5-10(9)18)2-4-13(20)25-12-7-16(24,15(22)23)6-11(19)14(12)21/h1-5,11-12,14,17-19,21,24H,6-7H2,(H,22,23)/b4-2-/t11-,12-,14-,16+/m1/s1

> <PUBCHEM_IUPAC_INCHIKEY>
CWVRJTMFETXNAD-XYXZIBEBSA-N

> <PUBCHEM_EXACT_MASS>
354.09508215

> <PUBCHEM_MOLECULAR_WEIGHT>
354.31

> <PUBCHEM_OPENEYE_CAN_SMILES>
C1C(C(C(CC1(C(=O)O)O)OC(=O)C=CC2=CC(=C(C=C2)O)O)O)O

> <PUBCHEM_OPENEYE_ISO_SMILES>
C1[C@H]([C@H]([C@@H](C[C@@]1(C(=O)O)O)OC(=O)/C=C\C2=CC(=C(C=C2)O)O)O)O

$$$$
6440619
                    3D
 Schrodinger Suite 2021-2.
 86 88  0  0  1  0            999 V2000
    8.6260    0.1827    0.0000 O   0  0  0  0  0  0
    5.7767    1.8933    0.0000 O   0  0  0  0  0  0
    9.2030   -0.1116    0.0000 O   0  0  0  0  0  0
    3.7320   -1.5775    0.0000 O   0  0  0  0  0  0
    5.1980   -4.1165    0.0000 O   0  0  0  0  0  0
    6.7226    3.3443    0.0000 O   0  0  0  0  0  0
   10.7030   -0.9776    0.0000 O   0  0  0  0  0  0
    2.8660   -0.0775    0.0000 O   0  0  0  0  0  0
    3.6980   -3.2505    0.0000 O   0  0  0  0  0  0
    7.6298    0.0956    0.0000 C   0  0  1  0  0  0
    6.6639    0.3544    0.0000 C   0  0  2  0  0  0
    7.5428    1.7027    0.0000 C   0  0  1  0  0  0
    8.1691    0.9307    0.0000 C   0  0  0  0  0  0
    6.6144    1.3472    0.0000 C   0  0  2  0  0  0
    8.3369   -0.6116    0.0000 C   0  0  2  0  0  0
    8.5958   -1.5775    0.0000 C   0  0  2  0  0  0
    5.6980    0.0956    0.0000 C   0  0  0  0  0  0
    7.8016    2.6686    0.0000 C   0  0  0  0  0  0
    4.9909   -0.6116    0.0000 C   0  0  0  0  0  0
    8.3369   -2.5434    0.0000 C   0  0  0  0  0  0
    9.5958   -1.5775    0.0000 C   0  0  0  0  0  0
    4.7320   -1.5775    0.0000 C   0  0  1  0  0  0
    6.6639   -3.5093    0.0000 C   0  0  0  0  0  0
    5.6980   -3.2505    0.0000 C   0  0  1  0  0  0
    4.9909   -2.5434    0.0000 C   0  0  0  0  0  0
    7.6298   -3.2505    0.0000 C   0  0  0  0  0  0
    5.8308    2.8918    0.0000 C   0  0  0  0  0  0
    4.1248   -0.1116    0.0000 C   0  0  0  0  0  0
   10.2030   -0.1116    0.0000 C   0  0  0  0  0  0
    6.4051   -4.4753    0.0000 C   0  0  0  0  0  0
    7.2375   -4.3285    0.0000 C   0  0  0  0  0  0
    4.9931    3.4379    0.0000 C   0  0  0  0  0  0
   10.7030    0.7545    0.0000 C   0  0  0  0  0  0
    2.8660   -1.0775    0.0000 C   0  0  0  0  0  0
    4.1013    2.9855    0.0000 C   0  0  0  0  0  0
    5.0471    4.4365    0.0000 C   0  0  0  0  0  0
    4.1980   -4.1165    0.0000 C   0  0  0  0  0  0
    2.0000   -1.5775    0.0000 C   0  0  0  0  0  0
    3.2636    3.5316    0.0000 C   0  0  0  0  0  0
    4.2094    4.9826    0.0000 C   0  0  0  0  0  0
    3.6980   -4.9826    0.0000 C   0  0  0  0  0  0
    3.3176    4.5301    0.0000 C   0  0  0  0  0  0
    7.3252    0.8884    0.0000 H   0  0  0  0  0  0
    7.0822    2.1177    0.0000 H   0  0  0  0  0  0
    8.6517    0.5415    0.0000 H   0  0  0  0  0  0
    8.6068    1.3697    0.0000 H   0  0  0  0  0  0
    6.0768    1.0384    0.0000 H   0  0  0  0  0  0
    8.9097   -0.8488    0.0000 H   0  0  0  0  0  0
    8.9732   -2.0694    0.0000 H   0  0  0  0  0  0
    5.3880    0.6325    0.0000 H   0  0  0  0  0  0
    8.4005    2.5081    0.0000 H   0  0  0  0  0  0
    7.9621    3.2675    0.0000 H   0  0  0  0  0  0
    7.2028    2.8291    0.0000 H   0  0  0  0  0  0
    8.8880    0.7446    0.0000 H   0  0  0  0  0  0
    8.8739   -2.8534    0.0000 H   0  0  0  0  0  0
    9.5958   -2.1975    0.0000 H   0  0  0  0  0  0
   10.2158   -1.5775    0.0000 H   0  0  0  0  0  0
    9.5958   -0.9575    0.0000 H   0  0  0  0  0  0
    4.3546   -2.0694    0.0000 H   0  0  0  0  0  0
    5.0833   -3.3314    0.0000 H   0  0  0  0  0  0
    4.3732   -2.4894    0.0000 H   0  0  0  0  0  0
    5.5278   -2.2334    0.0000 H   0  0  0  0  0  0
    7.9398   -3.7874    0.0000 H   0  0  0  0  0  0
    4.4348    0.4254    0.0000 H   0  0  0  0  0  0
    3.5879    0.1984    0.0000 H   0  0  0  0  0  0
    3.8148   -0.6485    0.0000 H   0  0  0  0  0  0
    5.8062   -4.3148    0.0000 H   0  0  0  0  0  0
    6.2446   -5.0741    0.0000 H   0  0  0  0  0  0
    7.0040   -4.6357    0.0000 H   0  0  0  0  0  0
    6.7296   -4.6841    0.0000 H   0  0  0  0  0  0
    7.5931   -4.8364    0.0000 H   0  0  0  0  0  0
    7.7454   -3.9729    0.0000 H   0  0  0  0  0  0
   11.2399    0.4445    0.0000 H   0  0  0  0  0  0
   11.0130    1.2914    0.0000 H   0  0  0  0  0  0
   10.1660    1.0645    0.0000 H   0  0  0  0  0  0
    4.0678    2.3664    0.0000 H   0  0  0  0  0  0
    5.6000    4.7170    0.0000 H   0  0  0  0  0  0
    1.6900   -1.0405    0.0000 H   0  0  0  0  0  0
    1.4631   -1.8875    0.0000 H   0  0  0  0  0  0
    2.3100   -2.1144    0.0000 H   0  0  0  0  0  0
    2.7106    3.2511    0.0000 H   0  0  0  0  0  0
    4.2429    5.6017    0.0000 H   0  0  0  0  0  0
    3.1610   -4.6726    0.0000 H   0  0  0  0  0  0
    3.3880   -5.5195    0.0000 H   0  0  0  0  0  0
    4.2349   -5.2926    0.0000 H   0  0  0  0  0  0
    2.7982    4.8687    0.0000 H   0  0  0  0  0  0
 10  1  1  1  0  0
  1 54  1  0  0  0
  2 14  1  0  0  0
  2 27  1  0  0  0
  3 15  1  0  0  0
  3 29  1  0  0  0
  4 22  1  0  0  0
  4 34  1  0  0  0
  5 24  1  0  0  0
  5 37  1  0  0  0
  6 27  2  0  0  0
  7 29  2  0  0  0
  8 34  2  0  0  0
  9 37  2  0  0  0
 10 11  1  0  0  0
 10 13  1  0  0  0
 10 15  1  0  0  0
 11 14  1  0  0  0
 11 17  1  0  0  0
 11 43  1  6  0  0
 12 13  1  0  0  0
 12 14  1  0  0  0
 12 18  1  0  0  0
 12 44  1  6  0  0
 13 45  1  0  0  0
 13 46  1  0  0  0
 14 47  1  6  0  0
 15 16  1  0  0  0
 15 48  1  6  0  0
 16 20  1  0  0  0
 16 21  1  0  0  0
 16 49  1  6  0  0
 17 19  2  0  0  0
 17 50  1  0  0  0
 18 51  1  0  0  0
 18 52  1  0  0  0
 18 53  1  0  0  0
 19 22  1  0  0  0
 19 28  1  0  0  0
 20 26  2  0  0  0
 20 55  1  0  0  0
 21 56  1  0  0  0
 21 57  1  0  0  0
 21 58  1  0  0  0
 22 25  1  0  0  0
 22 59  1  6  0  0
 23 24  1  0  0  0
 23 26  1  0  0  0
 23 30  1  0  0  0
 23 31  1  0  0  0
 24 25  1  0  0  0
 24 60  1  1  0  0
 25 61  1  0  0  0
 25 62  1  0  0  0
 26 63  1  0  0  0
 27 32  1  0  0  0
 28 64  1  0  0  0
 28 65  1  0  0  0
 28 66  1  0  0  0
 29 33  1  0  0  0
 30 67  1  0  0  0
 30 68  1  0  0  0
 30 69  1  0  0  0
 31 70  1  0  0  0
 31 71  1  0  0  0
 31 72  1  0  0  0
 32 35  2  0  0  0
 32 36  1  0  0  0
 33 73  1  0  0  0
 33 74  1  0  0  0
 33 75  1  0  0  0
 34 38  1  0  0  0
 35 39  1  0  0  0
 35 76  1  0  0  0
 36 40  2  0  0  0
 36 77  1  0  0  0
 37 41  1  0  0  0
 38 78  1  0  0  0
 38 79  1  0  0  0
 38 80  1  0  0  0
 39 42  2  0  0  0
 39 81  1  0  0  0
 40 42  1  0  0  0
 40 82  1  0  0  0
 41 83  1  0  0  0
 41 84  1  0  0  0
 41 85  1  0  0  0
 42 86  1  0  0  0
M  END
> <s_m_entry_name>
Euphornin.1

> <PUBCHEM_COMPOUND_CID>
6440619

> <PUBCHEM_IUPAC_NAME>
[(1S,2S,3aR,4S,5S,6Z,9R,11R,12Z,13aS)-4,9,11-triacetyloxy-3a-hydroxy-2,5,8,8,12-pentamethyl-2,3,4,5,9,10,11,13a-octahydro-1H-cyclopenta[12]annulen-1-yl] benzoate

> <PUBCHEM_IUPAC_INCHI>
InChI=1S/C33H44O9/c1-19-14-15-32(7,8)28(40-23(5)35)17-27(39-22(4)34)20(2)16-26-29(42-31(37)25-12-10-9-11-13-25)21(3)18-33(26,38)30(19)41-24(6)36/h9-16,19,21,26-30,38H,17-18H2,1-8H3/b15-14-,20-16-/t19-,21-,26-,27+,28+,29-,30-,33+/m0/s1

> <PUBCHEM_IUPAC_INCHIKEY>
BRVXVMOWTHQKHC-NHTJSLHDSA-N

> <PUBCHEM_EXACT_MASS>
584.29853298

> <PUBCHEM_MOLECULAR_WEIGHT>
584.7

> <PUBCHEM_OPENEYE_CAN_SMILES>
CC1CC2(C(C1OC(=O)C3=CC=CC=C3)C=C(C(CC(C(C=CC(C2OC(=O)C)C)(C)C)OC(=O)C)OC(=O)C)C)O

> <PUBCHEM_OPENEYE_ISO_SMILES>
C[C@H]1C[C@]2([C@H]([C@H]1OC(=O)C3=CC=CC=C3)/C=C(\[C@@H](C[C@H](C(/C=C\[C@@H]([C@@H]2OC(=O)C)C)(C)C)OC(=O)C)OC(=O)C)/C)O

$$$$
6443140
                    3D
 Schrodinger Suite 2021-2.
 44 45  0  0  1  0            999 V2000
    5.1350   -1.6550    0.0000 O   0  0  0  0  0  0
    6.8671   -1.6550    0.0000 O   0  0  0  0  0  0
    5.1350   -4.6550    0.0000 O   0  0  0  0  0  0
    3.4030   -3.6550    0.0000 O   0  0  0  0  0  0
    6.8671   -3.6550    0.0000 O   0  0  0  0  0  0
    2.5369   -2.1550    0.0000 O   0  0  0  0  0  0
    3.4030   -0.6550    0.0000 O   0  0  0  0  0  0
    8.5991   -0.6550    0.0000 O   0  0  0  0  0  0
    8.5991    4.3450    0.0000 O   0  0  0  0  0  0
    6.8671    4.3450    0.0000 O   0  0  0  0  0  0
    5.1350   -3.6550    0.0000 C   0  0  1  0  0  0
    4.2690   -3.1550    0.0000 C   0  0  1  0  0  0
    6.0010   -3.1550    0.0000 C   0  0  2  0  0  0
    4.2690   -2.1550    0.0000 C   0  0  1  0  0  0
    6.0010   -2.1550    0.0000 C   0  0  1  0  0  0
    3.4030   -1.6550    0.0000 C   0  0  0  0  0  0
    6.8671   -0.6550    0.0000 C   0  0  0  0  0  0
    7.7331   -0.1550    0.0000 C   0  0  0  0  0  0
    6.0010   -0.1550    0.0000 C   0  0  0  0  0  0
    7.7331    0.8450    0.0000 C   0  0  0  0  0  0
    6.0010    0.8450    0.0000 C   0  0  0  0  0  0
    6.8671    1.3450    0.0000 C   0  0  0  0  0  0
    6.8671    2.3450    0.0000 C   0  0  0  0  0  0
    9.4651   -0.1550    0.0000 C   0  0  0  0  0  0
    7.7331    2.8450    0.0000 C   0  0  0  0  0  0
    7.7331    3.8450    0.0000 C   0  0  0  0  0  0
    4.5981   -3.9650    0.0000 H   0  0  0  0  0  0
    3.7320   -2.8450    0.0000 H   0  0  0  0  0  0
    6.0010   -3.7750    0.0000 H   0  0  0  0  0  0
    4.2690   -1.5350    0.0000 H   0  0  0  0  0  0
    6.0010   -1.5350    0.0000 H   0  0  0  0  0  0
    5.6720   -4.9650    0.0000 H   0  0  0  0  0  0
    3.4030   -4.2750    0.0000 H   0  0  0  0  0  0
    7.4040   -3.3450    0.0000 H   0  0  0  0  0  0
    5.4641   -0.4650    0.0000 H   0  0  0  0  0  0
    2.0000   -1.8450    0.0000 H   0  0  0  0  0  0
    8.2700    1.1550    0.0000 H   0  0  0  0  0  0
    5.4641    1.1550    0.0000 H   0  0  0  0  0  0
    6.3301    2.6550    0.0000 H   0  0  0  0  0  0
    9.7751   -0.6919    0.0000 H   0  0  0  0  0  0
   10.0021    0.1550    0.0000 H   0  0  0  0  0  0
    9.1551    0.3819    0.0000 H   0  0  0  0  0  0
    8.2700    2.5350    0.0000 H   0  0  0  0  0  0
    8.5991    4.9650    0.0000 H   0  0  0  0  0  0
  1 14  1  0  0  0
  1 15  1  0  0  0
  2 15  1  0  0  0
  2 17  1  0  0  0
  3 11  1  0  0  0
  3 32  1  0  0  0
  4 12  1  0  0  0
  4 33  1  0  0  0
  5 13  1  0  0  0
  5 34  1  0  0  0
  6 16  1  0  0  0
  6 36  1  0  0  0
  7 16  2  0  0  0
  8 18  1  0  0  0
  8 24  1  0  0  0
  9 26  1  0  0  0
  9 44  1  0  0  0
 10 26  2  0  0  0
 11 12  1  0  0  0
 11 13  1  0  0  0
 11 27  1  6  0  0
 12 14  1  0  0  0
 12 28  1  1  0  0
 13 15  1  0  0  0
 13 29  1  1  0  0
 14 16  1  0  0  0
 14 30  1  6  0  0
 15 31  1  6  0  0
 17 18  2  0  0  0
 17 19  1  0  0  0
 18 20  1  0  0  0
 19 21  2  0  0  0
 19 35  1  0  0  0
 20 22  2  0  0  0
 20 37  1  0  0  0
 21 22  1  0  0  0
 21 38  1  0  0  0
 22 23  1  0  0  0
 23 25  2  0  0  0
 23 39  1  0  0  0
 24 40  1  0  0  0
 24 41  1  0  0  0
 24 42  1  0  0  0
 25 26  1  0  0  0
 25 43  1  0  0  0
M  END
> <s_m_entry_name>
Ferulic acid 4-O-glucuronide.1

> <PUBCHEM_COMPOUND_CID>
6443140

> <PUBCHEM_IUPAC_NAME>
(2S,3S,4S,5R,6S)-6-[4-[(E)-2-carboxyethenyl]-2-methoxyphenoxy]-3,4,5-trihydroxyoxane-2-carboxylic acid

> <PUBCHEM_IUPAC_INCHI>
InChI=1S/C16H18O10/c1-24-9-6-7(3-5-10(17)18)2-4-8(9)25-16-13(21)11(19)12(20)14(26-16)15(22)23/h2-6,11-14,16,19-21H,1H3,(H,17,18)(H,22,23)/b5-3+/t11-,12-,13+,14-,16+/m0/s1

> <PUBCHEM_IUPAC_INCHIKEY>
TWSIWBHKRJLZCF-MBAOVNHDSA-N

> <PUBCHEM_EXACT_MASS>
370.08999677

> <PUBCHEM_MOLECULAR_WEIGHT>
370.31

> <PUBCHEM_OPENEYE_CAN_SMILES>
COC1=C(C=CC(=C1)C=CC(=O)O)OC2C(C(C(C(O2)C(=O)O)O)O)O

> <PUBCHEM_OPENEYE_ISO_SMILES>
COC1=C(C=CC(=C1)/C=C/C(=O)O)O[C@H]2[C@@H]([C@H]([C@@H]([C@H](O2)C(=O)O)O)O)O

$$$$
445858
                    3D
 Schrodinger Suite 2021-2.
 24 24  0  0  1  0            999 V2000
    2.8660   -2.1550    0.0000 O   0  0  0  0  0  0
    4.5981   -3.1550    0.0000 O   0  0  0  0  0  0
    6.3301    2.8450    0.0000 O   0  0  0  0  0  0
    4.5981    2.8450    0.0000 O   0  0  0  0  0  0
    4.5981   -0.1550    0.0000 C   0  0  0  0  0  0
    3.7320   -1.6550    0.0000 C   0  0  0  0  0  0
    3.7320   -0.6550    0.0000 C   0  0  0  0  0  0
    5.4641   -0.6550    0.0000 C   0  0  0  0  0  0
    4.5981   -2.1550    0.0000 C   0  0  0  0  0  0
    5.4641   -1.6550    0.0000 C   0  0  0  0  0  0
    4.5981    0.8450    0.0000 C   0  0  0  0  0  0
    5.4641    1.3450    0.0000 C   0  0  0  0  0  0
    2.0000   -1.6550    0.0000 C   0  0  0  0  0  0
    5.4641    2.3450    0.0000 C   0  0  0  0  0  0
    3.1951   -0.3450    0.0000 H   0  0  0  0  0  0
    6.0010   -0.3450    0.0000 H   0  0  0  0  0  0
    6.0010   -1.9650    0.0000 H   0  0  0  0  0  0
    4.0611    1.1550    0.0000 H   0  0  0  0  0  0
    6.0010    1.0350    0.0000 H   0  0  0  0  0  0
    2.3100   -1.1181    0.0000 H   0  0  0  0  0  0
    1.4631   -1.3450    0.0000 H   0  0  0  0  0  0
    1.6900   -2.1919    0.0000 H   0  0  0  0  0  0
    5.1350   -3.4650    0.0000 H   0  0  0  0  0  0
    6.3301    3.4650    0.0000 H   0  0  0  0  0  0
  1  6  1  0  0  0
  1 13  1  0  0  0
  2  9  1  0  0  0
  2 23  1  0  0  0
  3 14  1  0  0  0
  3 24  1  0  0  0
  4 14  2  0  0  0
  5  7  2  0  0  0
  5  8  1  0  0  0
  5 11  1  0  0  0
  6  7  1  0  0  0
  6  9  2  0  0  0
  7 15  1  0  0  0
  8 10  2  0  0  0
  8 16  1  0  0  0
  9 10  1  0  0  0
 10 17  1  0  0  0
 11 12  2  0  0  0
 11 18  1  0  0  0
 12 14  1  0  0  0
 12 19  1  0  0  0
 13 20  1  0  0  0
 13 21  1  0  0  0
 13 22  1  0  0  0
M  END
> <s_m_entry_name>
Ferulic acid.1

> <PUBCHEM_COMPOUND_CID>
445858

> <PUBCHEM_IUPAC_NAME>
(E)-3-(4-hydroxy-3-methoxyphenyl)prop-2-enoic acid

> <PUBCHEM_IUPAC_INCHI>
InChI=1S/C10H10O4/c1-14-9-6-7(2-4-8(9)11)3-5-10(12)13/h2-6,11H,1H3,(H,12,13)/b5-3+

> <PUBCHEM_IUPAC_INCHIKEY>
KSEBMYQBYZTDHS-HWKANZROSA-N

> <PUBCHEM_EXACT_MASS>
194.0579088

> <PUBCHEM_MOLECULAR_WEIGHT>
194.18

> <PUBCHEM_OPENEYE_CAN_SMILES>
COC1=C(C=CC(=C1)C=CC(=O)O)O

> <PUBCHEM_OPENEYE_ISO_SMILES>
COC1=C(C=CC(=C1)/C=C/C(=O)O)O

$$$$
1794425
                    3D
 Schrodinger Suite 2021-2.
 43 44  0  0  1  0            999 V2000
    5.4641   -1.7500    0.0000 O   0  0  0  0  0  0
    6.6962    1.1160    0.0000 O   0  0  0  0  0  0
    7.1962   -2.7500    0.0000 O   0  0  0  0  0  0
    8.9282   -1.7500    0.0000 O   0  0  0  0  0  0
    8.6962    1.1160    0.0000 O   0  0  0  0  0  0
    7.1962    1.9820    0.0000 O   0  0  0  0  0  0
    4.5981   -0.2500    0.0000 O   0  0  0  0  0  0
    4.5981    1.7500    0.0000 O   0  0  0  0  0  0
    2.8660    2.7500    0.0000 O   0  0  0  0  0  0
    7.1962    0.2500    0.0000 C   0  0  2  0  0  0
    6.3301   -1.2500    0.0000 C   0  0  2  0  0  0
    6.3301   -0.2500    0.0000 C   0  0  0  0  0  0
    8.0622   -0.2500    0.0000 C   0  0  0  0  0  0
    7.1962   -1.7500    0.0000 C   0  0  1  0  0  0
    8.0622   -1.2500    0.0000 C   0  0  2  0  0  0
    7.6962    1.1160    0.0000 C   0  0  0  0  0  0
    4.5981   -1.2500    0.0000 C   0  0  0  0  0  0
    3.7320   -1.7500    0.0000 C   0  0  0  0  0  0
    2.8660   -1.2500    0.0000 C   0  0  0  0  0  0
    2.8660   -0.2500    0.0000 C   0  0  0  0  0  0
    3.7320    0.2500    0.0000 C   0  0  0  0  0  0
    2.0000    0.2500    0.0000 C   0  0  0  0  0  0
    3.7320    1.2500    0.0000 C   0  0  0  0  0  0
    2.0000    1.2500    0.0000 C   0  0  0  0  0  0
    2.8660    1.7500    0.0000 C   0  0  0  0  0  0
    5.7932   -0.9400    0.0000 H   0  0  0  0  0  0
    6.1181    0.3326    0.0000 H   0  0  0  0  0  0
    5.7196   -0.3577    0.0000 H   0  0  0  0  0  0
    8.6728   -0.3577    0.0000 H   0  0  0  0  0  0
    8.2742    0.3326    0.0000 H   0  0  0  0  0  0
    6.6592   -2.0600    0.0000 H   0  0  0  0  0  0
    8.0622   -1.8700    0.0000 H   0  0  0  0  0  0
    6.0762    1.1160    0.0000 H   0  0  0  0  0  0
    7.7331   -3.0600    0.0000 H   0  0  0  0  0  0
    9.4651   -1.4400    0.0000 H   0  0  0  0  0  0
    9.0062    1.6530    0.0000 H   0  0  0  0  0  0
    3.7320   -2.3700    0.0000 H   0  0  0  0  0  0
    2.3291   -1.5600    0.0000 H   0  0  0  0  0  0
    4.2690   -0.0600    0.0000 H   0  0  0  0  0  0
    1.4631   -0.0600    0.0000 H   0  0  0  0  0  0
    1.4631    1.5600    0.0000 H   0  0  0  0  0  0
    4.5981    2.3700    0.0000 H   0  0  0  0  0  0
    2.3291    3.0600    0.0000 H   0  0  0  0  0  0
  1 11  1  0  0  0
  1 17  1  0  0  0
 10  2  1  1  0  0
  2 33  1  0  0  0
  3 14  1  0  0  0
  3 34  1  0  0  0
  4 15  1  0  0  0
  4 35  1  0  0  0
  5 16  1  0  0  0
  5 36  1  0  0  0
  6 16  2  0  0  0
  7 17  2  0  0  0
  8 23  1  0  0  0
  8 42  1  0  0  0
  9 25  1  0  0  0
  9 43  1  0  0  0
 10 12  1  0  0  0
 10 13  1  0  0  0
 10 16  1  0  0  0
 11 12  1  0  0  0
 11 14  1  0  0  0
 11 26  1  1  0  0
 12 27  1  0  0  0
 12 28  1  0  0  0
 13 15  1  0  0  0
 13 29  1  0  0  0
 13 30  1  0  0  0
 14 15  1  0  0  0
 14 31  1  6  0  0
 15 32  1  6  0  0
 17 18  1  0  0  0
 18 19  2  0  0  0
 18 37  1  0  0  0
 19 20  1  0  0  0
 19 38  1  0  0  0
 20 21  2  0  0  0
 20 22  1  0  0  0
 21 23  1  0  0  0
 21 39  1  0  0  0
 22 24  2  0  0  0
 22 40  1  0  0  0
 23 25  2  0  0  0
 24 25  1  0  0  0
 24 41  1  0  0  0
M  END
> <s_m_entry_name>
Feruloyl-2-hydroxyputrescine.1

> <PUBCHEM_COMPOUND_CID>
1794425

> <PUBCHEM_IUPAC_NAME>
(1S,3R,4R,5R)-3-[(Z)-3-(3,4-dihydroxyphenyl)prop-2-enoyl]oxy-1,4,5-trihydroxycyclohexane-1-carboxylic acid

> <PUBCHEM_IUPAC_INCHI>
InChI=1S/C16H18O9/c17-9-3-1-8(5-10(9)18)2-4-13(20)25-12-7-16(24,15(22)23)6-11(19)14(12)21/h1-5,11-12,14,17-19,21,24H,6-7H2,(H,22,23)/b4-2-/t11-,12-,14-,16+/m1/s1

> <PUBCHEM_IUPAC_INCHIKEY>
CWVRJTMFETXNAD-XYXZIBEBSA-N

> <PUBCHEM_EXACT_MASS>
354.09508215

> <PUBCHEM_MOLECULAR_WEIGHT>
354.31

> <PUBCHEM_OPENEYE_CAN_SMILES>
C1C(C(C(CC1(C(=O)O)O)OC(=O)C=CC2=CC(=C(C=C2)O)O)O)O

> <PUBCHEM_OPENEYE_ISO_SMILES>
C1[C@H]([C@H]([C@@H](C[C@@]1(C(=O)O)O)OC(=O)/C=C\C2=CC(=C(C=C2)O)O)O)O

$$$$
370
                    3D
 Schrodinger Suite 2021-2.
 18 18  0  0  1  0            999 V2000
    4.2690    2.4050    0.0000 O   0  0  0  0  0  0
    6.0010    1.4050    0.0000 O   0  0  0  0  0  0
    2.5369    1.4050    0.0000 O   0  0  0  0  0  0
    3.4030   -2.0950    0.0000 O   0  0  0  0  0  0
    5.1350   -2.0950    0.0000 O   0  0  0  0  0  0
    4.2690   -0.5950    0.0000 C   0  0  0  0  0  0
    4.2690    1.4050    0.0000 C   0  0  0  0  0  0
    5.1350    0.9050    0.0000 C   0  0  0  0  0  0
    3.4030    0.9050    0.0000 C   0  0  0  0  0  0
    5.1350   -0.0950    0.0000 C   0  0  0  0  0  0
    3.4030   -0.0950    0.0000 C   0  0  0  0  0  0
    4.2690   -1.5950    0.0000 C   0  0  0  0  0  0
    5.6720   -0.4050    0.0000 H   0  0  0  0  0  0
    2.8660   -0.4050    0.0000 H   0  0  0  0  0  0
    4.8059    2.7150    0.0000 H   0  0  0  0  0  0
    6.5380    1.0950    0.0000 H   0  0  0  0  0  0
    2.0000    1.0950    0.0000 H   0  0  0  0  0  0
    3.4030   -2.7150    0.0000 H   0  0  0  0  0  0
  1  7  1  0  0  0
  1 15  1  0  0  0
  2  8  1  0  0  0
  2 16  1  0  0  0
  3  9  1  0  0  0
  3 17  1  0  0  0
  4 12  1  0  0  0
  4 18  1  0  0  0
  5 12  2  0  0  0
  6 10  2  0  0  0
  6 11  1  0  0  0
  6 12  1  0  0  0
  7  8  2  0  0  0
  7  9  1  0  0  0
  8 10  1  0  0  0
  9 11  2  0  0  0
 10 13  1  0  0  0
 11 14  1  0  0  0
M  END
> <s_m_entry_name>
Gallic acid.1

> <PUBCHEM_COMPOUND_CID>
370

> <PUBCHEM_IUPAC_NAME>
3,4,5-trihydroxybenzoic acid

> <PUBCHEM_IUPAC_INCHI>
InChI=1S/C7H6O5/c8-4-1-3(7(11)12)2-5(9)6(4)10/h1-2,8-10H,(H,11,12)

> <PUBCHEM_IUPAC_INCHIKEY>
LNTHITQWFMADLM-UHFFFAOYSA-N

> <PUBCHEM_EXACT_MASS>
170.02152329

> <PUBCHEM_MOLECULAR_WEIGHT>
170.12

> <PUBCHEM_OPENEYE_CAN_SMILES>
C1=C(C=C(C(=C1O)O)O)C(=O)O

> <PUBCHEM_OPENEYE_ISO_SMILES>
C1=C(C=C(C(=C1O)O)O)C(=O)O

$$$$
14375133
                    3D
 Schrodinger Suite 2021-2.
 74 78  0  0  1  0            999 V2000
    9.5338    2.4940    0.0000 O   0  0  0  0  0  0
    5.1350   -2.0100    0.0000 O   0  0  0  0  0  0
    6.8671   -2.0100    0.0000 O   0  0  0  0  0  0
   10.3824    0.9841    0.0000 O   0  0  0  0  0  0
   12.1490    3.9639    0.0000 O   0  0  0  0  0  0
    5.1350   -5.0100    0.0000 O   0  0  0  0  0  0
   10.4286    4.9838    0.0000 O   0  0  0  0  0  0
    3.4030   -4.0100    0.0000 O   0  0  0  0  0  0
   12.1259    1.9640    0.0000 O   0  0  0  0  0  0
    6.8671   -4.0100    0.0000 O   0  0  0  0  0  0
    8.6967    5.0039    0.0000 O   0  0  0  0  0  0
    2.5369   -2.5100    0.0000 O   0  0  0  0  0  0
    8.6273   -0.9957    0.0000 O   0  0  0  0  0  0
    8.6620    2.0041    0.0000 O   0  0  0  0  0  0
    5.0971   -0.9791    0.0000 O   0  0  0  0  0  0
    6.9141    2.0589    0.0000 O   0  0  0  0  0  0
   12.9398   -2.5457    0.0000 O   0  0  0  0  0  0
   11.2773    3.4739    0.0000 C   0  0  3  0  0  0
    5.1350   -4.0100    0.0000 C   0  0  3  0  0  0
   10.4171    3.9839    0.0000 C   0  0  3  0  0  0
    4.2690   -3.5100    0.0000 C   0  0  3  0  0  0
   11.2657    2.4740    0.0000 C   0  0  3  0  0  0
    6.0010   -3.5100    0.0000 C   0  0  3  0  0  0
    9.5453    3.4940    0.0000 C   0  0  3  0  0  0
    4.2690   -2.5100    0.0000 C   0  0  3  0  0  0
   10.3939    1.9840    0.0000 C   0  0  3  0  0  0
    6.0010   -2.5100    0.0000 C   0  0  3  0  0  0
    8.6851    4.0039    0.0000 C   0  0  0  0  0  0
    3.4030   -2.0100    0.0000 C   0  0  0  0  0  0
    6.8671   -1.0100    0.0000 C   0  0  0  0  0  0
    9.5106    0.4941    0.0000 C   0  0  0  0  0  0
    7.7671   -0.4858    0.0000 C   0  0  0  0  0  0
    7.7787    0.5142    0.0000 C   0  0  0  0  0  0
    9.4991   -0.5058    0.0000 C   0  0  0  0  0  0
    8.6504    1.0041    0.0000 C   0  0  0  0  0  0
    5.9670   -0.4858    0.0000 C   0  0  0  0  0  0
    6.8910    1.0591    0.0000 C   0  0  0  0  0  0
    5.9790    0.5558    0.0000 C   0  0  0  0  0  0
   10.3592   -1.0158    0.0000 C   0  0  0  0  0  0
   11.2310   -0.5258    0.0000 C   0  0  0  0  0  0
   10.3477   -2.0157    0.0000 C   0  0  0  0  0  0
   12.0912   -1.0358    0.0000 C   0  0  0  0  0  0
   11.2079   -2.5257    0.0000 C   0  0  0  0  0  0
   12.0796   -2.0357    0.0000 C   0  0  0  0  0  0
   11.2844    4.0939    0.0000 H   0  0  0  0  0  0
    4.5981   -4.3200    0.0000 H   0  0  0  0  0  0
    9.8837    4.3001    0.0000 H   0  0  0  0  0  0
    4.2690   -4.1300    0.0000 H   0  0  0  0  0  0
   11.8062    2.7778    0.0000 H   0  0  0  0  0  0
    6.0010   -4.1300    0.0000 H   0  0  0  0  0  0
    9.0048    3.1902    0.0000 H   0  0  0  0  0  0
    4.2690   -1.8900    0.0000 H   0  0  0  0  0  0
   10.9273    1.6678    0.0000 H   0  0  0  0  0  0
    6.0010   -1.8900    0.0000 H   0  0  0  0  0  0
    8.0758    4.1186    0.0000 H   0  0  0  0  0  0
    8.4664    3.4238    0.0000 H   0  0  0  0  0  0
    3.8015   -1.5351    0.0000 H   0  0  0  0  0  0
    3.0044   -1.5351    0.0000 H   0  0  0  0  0  0
   12.1562    4.5838    0.0000 H   0  0  0  0  0  0
    4.5981   -5.3200    0.0000 H   0  0  0  0  0  0
   10.9691    5.2876    0.0000 H   0  0  0  0  0  0
    3.4030   -4.6300    0.0000 H   0  0  0  0  0  0
   12.6664    2.2678    0.0000 H   0  0  0  0  0  0
    6.8671   -4.6300    0.0000 H   0  0  0  0  0  0
    8.1634    5.3200    0.0000 H   0  0  0  0  0  0
    2.0000   -2.2000    0.0000 H   0  0  0  0  0  0
    5.4470    0.8740    0.0000 H   0  0  0  0  0  0
   11.2382    0.0941    0.0000 H   0  0  0  0  0  0
    9.8072   -2.3195    0.0000 H   0  0  0  0  0  0
    4.5626   -0.6649    0.0000 H   0  0  0  0  0  0
    6.3845    2.3812    0.0000 H   0  0  0  0  0  0
   12.6317   -0.7320    0.0000 H   0  0  0  0  0  0
   11.2007   -3.1456    0.0000 H   0  0  0  0  0  0
   12.9326   -3.1657    0.0000 H   0  0  0  0  0  0
  1 24  1  0  0  0
  1 26  1  0  0  0
  2 25  1  0  0  0
  2 27  1  0  0  0
  3 27  1  0  0  0
  3 30  1  0  0  0
  4 26  1  0  0  0
  4 31  1  0  0  0
  5 18  1  0  0  0
  5 59  1  0  0  0
  6 19  1  0  0  0
  6 60  1  0  0  0
  7 20  1  0  0  0
  7 61  1  0  0  0
  8 21  1  0  0  0
  8 62  1  0  0  0
  9 22  1  0  0  0
  9 63  1  0  0  0
 10 23  1  0  0  0
 10 64  1  0  0  0
 11 28  1  0  0  0
 11 65  1  0  0  0
 12 29  1  0  0  0
 12 66  1  0  0  0
 13 32  1  0  0  0
 13 34  1  0  0  0
 14 35  2  0  0  0
 15 36  1  0  0  0
 15 70  1  0  0  0
 16 37  1  0  0  0
 16 71  1  0  0  0
 17 44  1  0  0  0
 17 74  1  0  0  0
 18 20  1  0  0  0
 18 22  1  0  0  0
 18 45  1  4  0  0
 19 21  1  0  0  0
 19 23  1  0  0  0
 19 46  1  4  0  0
 20 24  1  0  0  0
 20 47  1  4  0  0
 21 25  1  0  0  0
 21 48  1  4  0  0
 22 26  1  0  0  0
 22 49  1  4  0  0
 23 27  1  0  0  0
 23 50  1  4  0  0
 24 28  1  0  0  0
 24 51  1  4  0  0
 25 29  1  0  0  0
 25 52  1  4  0  0
 26 53  1  4  0  0
 27 54  1  4  0  0
 28 55  1  0  0  0
 28 56  1  0  0  0
 29 57  1  0  0  0
 29 58  1  0  0  0
 30 32  1  0  0  0
 30 36  2  0  0  0
 31 34  2  0  0  0
 31 35  1  0  0  0
 32 33  2  0  0  0
 33 35  1  0  0  0
 33 37  1  0  0  0
 34 39  1  0  0  0
 36 38  1  0  0  0
 37 38  2  0  0  0
 38 67  1  0  0  0
 39 40  2  0  0  0
 39 41  1  0  0  0
 40 42  1  0  0  0
 40 68  1  0  0  0
 41 43  2  0  0  0
 41 69  1  0  0  0
 42 44  2  0  0  0
 42 72  1  0  0  0
 43 44  1  0  0  0
 43 73  1  0  0  0
M  END
> <s_m_entry_name>
Herbacetin 3,8-diglucoside.1

> <PUBCHEM_COMPOUND_CID>
14375133

> <PUBCHEM_IUPAC_NAME>
5,7-dihydroxy-2-(4-hydroxyphenyl)-3,8-bis[[3,4,5-trihydroxy-6-(hydroxymethyl)oxan-2-yl]oxy]chromen-4-one

> <PUBCHEM_IUPAC_INCHI>
InChI=1S/C27H30O17/c28-6-12-15(33)18(36)20(38)26(40-12)43-23-11(32)5-10(31)14-17(35)25(22(42-24(14)23)8-1-3-9(30)4-2-8)44-27-21(39)19(37)16(34)13(7-29)41-27/h1-5,12-13,15-16,18-21,26-34,36-39H,6-7H2

> <PUBCHEM_IUPAC_INCHIKEY>
VMOKZQAQPBUNRW-UHFFFAOYSA-N

> <PUBCHEM_EXACT_MASS>
626.14829948

> <PUBCHEM_MOLECULAR_WEIGHT>
626.5

> <PUBCHEM_OPENEYE_CAN_SMILES>
C1=CC(=CC=C1C2=C(C(=O)C3=C(O2)C(=C(C=C3O)O)OC4C(C(C(C(O4)CO)O)O)O)OC5C(C(C(C(O5)CO)O)O)O)O

> <PUBCHEM_OPENEYE_ISO_SMILES>
C1=CC(=CC=C1C2=C(C(=O)C3=C(O2)C(=C(C=C3O)O)OC4C(C(C(C(O4)CO)O)O)O)OC5C(C(C(C(O5)CO)O)O)O)O

$$$$
71777476
                    3D
 Schrodinger Suite 2021-2.
 56 59  0  0  1  0            999 V2000
    5.1350   -1.8696    0.0000 O   0  0  0  0  0  0
    6.8671   -1.8696    0.0000 O   0  0  0  0  0  0
    5.1350   -4.8696    0.0000 O   0  0  0  0  0  0
    6.8671   -3.8696    0.0000 O   0  0  0  0  0  0
    3.4030   -3.8696    0.0000 O   0  0  0  0  0  0
    8.6230    1.1930    0.0000 O   0  0  0  0  0  0
    2.5369   -2.3696    0.0000 O   0  0  0  0  0  0
    3.4030   -0.8696    0.0000 O   0  0  0  0  0  0
    5.1208    1.2096    0.0000 O   0  0  0  0  0  0
    6.0308    2.7030    0.0000 O   0  0  0  0  0  0
   12.0987    4.1796    0.0000 O   0  0  0  0  0  0
   12.0910    2.1796    0.0000 O   0  0  0  0  0  0
    5.1350   -3.8696    0.0000 C   0  0  2  0  0  0
    6.0010   -3.3696    0.0000 C   0  0  2  0  0  0
    4.2690   -3.3696    0.0000 C   0  0  1  0  0  0
    6.0010   -2.3696    0.0000 C   0  0  1  0  0  0
    4.2690   -2.3696    0.0000 C   0  0  1  0  0  0
    3.4030   -1.8696    0.0000 C   0  0  0  0  0  0
    8.6269    2.1929    0.0000 C   0  0  3  0  0  0
    6.8671   -0.8696    0.0000 C   0  0  0  0  0  0
    7.7628    2.6963    0.0000 C   0  0  0  0  0  0
    7.7551    0.6963    0.0000 C   0  0  0  0  0  0
    6.8910    1.1996    0.0000 C   0  0  0  0  0  0
    7.7671   -0.3453    0.0000 C   0  0  0  0  0  0
    6.8948    2.1996    0.0000 C   0  0  0  0  0  0
    5.9670   -0.3453    0.0000 C   0  0  0  0  0  0
    9.4948    2.6896    0.0000 C   0  0  0  0  0  0
    5.9790    0.6963    0.0000 C   0  0  0  0  0  0
   10.3589    2.1863    0.0000 C   0  0  0  0  0  0
    9.4987    3.6896    0.0000 C   0  0  0  0  0  0
   11.2269    2.6829    0.0000 C   0  0  0  0  0  0
   10.3666    4.1862    0.0000 C   0  0  0  0  0  0
   11.2307    3.6829    0.0000 C   0  0  0  0  0  0
   12.1025    5.1796    0.0000 C   0  0  0  0  0  0
    4.5981   -4.1796    0.0000 H   0  0  0  0  0  0
    6.0010   -3.9896    0.0000 H   0  0  0  0  0  0
    3.7320   -3.0596    0.0000 H   0  0  0  0  0  0
    6.5380   -2.6796    0.0000 H   0  0  0  0  0  0
    4.2690   -1.7496    0.0000 H   0  0  0  0  0  0
    5.6720   -5.1796    0.0000 H   0  0  0  0  0  0
    7.4040   -3.5596    0.0000 H   0  0  0  0  0  0
    3.4030   -4.4896    0.0000 H   0  0  0  0  0  0
    8.6293    2.8129    0.0000 H   0  0  0  0  0  0
    8.1632    3.1697    0.0000 H   0  0  0  0  0  0
    7.3661    3.1728    0.0000 H   0  0  0  0  0  0
    8.3064   -0.6511    0.0000 H   0  0  0  0  0  0
    5.4277   -0.6511    0.0000 H   0  0  0  0  0  0
    2.0000   -2.0596    0.0000 H   0  0  0  0  0  0
   10.3565    1.5663    0.0000 H   0  0  0  0  0  0
    8.9630    4.0017    0.0000 H   0  0  0  0  0  0
   10.3690    4.8062    0.0000 H   0  0  0  0  0  0
    4.5792    0.9079    0.0000 H   0  0  0  0  0  0
   12.6291    2.4875    0.0000 H   0  0  0  0  0  0
   12.7225    5.1772    0.0000 H   0  0  0  0  0  0
   12.1049    5.7996    0.0000 H   0  0  0  0  0  0
   11.4825    5.1819    0.0000 H   0  0  0  0  0  0
  1 16  1  0  0  0
  1 17  1  0  0  0
  2 16  1  0  0  0
  2 20  1  0  0  0
  3 13  1  0  0  0
  3 40  1  0  0  0
  4 14  1  0  0  0
  4 41  1  0  0  0
  5 15  1  0  0  0
  5 42  1  0  0  0
  6 19  1  0  0  0
  6 22  1  0  0  0
  7 18  1  0  0  0
  7 48  1  0  0  0
  8 18  2  0  0  0
  9 28  1  0  0  0
  9 52  1  0  0  0
 10 25  2  0  0  0
 11 33  1  0  0  0
 11 34  1  0  0  0
 12 31  1  0  0  0
 12 53  1  0  0  0
 13 14  1  0  0  0
 13 15  1  0  0  0
 13 35  1  6  0  0
 14 16  1  0  0  0
 14 36  1  1  0  0
 15 17  1  0  0  0
 15 37  1  1  0  0
 16 38  1  6  0  0
 17 18  1  0  0  0
 17 39  1  6  0  0
 19 21  1  0  0  0
 19 27  1  0  0  0
 19 43  1  4  0  0
 20 24  1  0  0  0
 20 26  2  0  0  0
 21 25  1  0  0  0
 21 44  1  0  0  0
 21 45  1  0  0  0
 22 23  1  0  0  0
 22 24  2  0  0  0
 23 25  1  0  0  0
 23 28  2  0  0  0
 24 46  1  0  0  0
 26 28  1  0  0  0
 26 47  1  0  0  0
 27 29  2  0  0  0
 27 30  1  0  0  0
 29 31  1  0  0  0
 29 49  1  0  0  0
 30 32  2  0  0  0
 30 50  1  0  0  0
 31 33  2  0  0  0
 32 33  1  0  0  0
 32 51  1  0  0  0
 34 54  1  0  0  0
 34 55  1  0  0  0
 34 56  1  0  0  0
M  END
> <s_m_entry_name>
Hesperetin 7-O-glucuronide.1

> <PUBCHEM_COMPOUND_CID>
71777476

> <PUBCHEM_IUPAC_NAME>
(2S,3S,4S,5R,6S)-3,4,5-trihydroxy-6-[[5-hydroxy-2-(3-hydroxy-4-methoxyphenyl)-4-oxo-2,3-dihydrochromen-7-yl]oxy]oxane-2-carboxylic acid

> <PUBCHEM_IUPAC_INCHI>
InChI=1S/C22H22O12/c1-31-13-3-2-8(4-10(13)23)14-7-12(25)16-11(24)5-9(6-15(16)33-14)32-22-19(28)17(26)18(27)20(34-22)21(29)30/h2-6,14,17-20,22-24,26-28H,7H2,1H3,(H,29,30)/t14?,17-,18-,19+,20-,22+/m0/s1

> <PUBCHEM_IUPAC_INCHIKEY>
NEAWXAXVQDDFJL-PLEVBHNASA-N

> <PUBCHEM_EXACT_MASS>
478.11112613

> <PUBCHEM_MOLECULAR_WEIGHT>
478.4

> <PUBCHEM_OPENEYE_CAN_SMILES>
COC1=C(C=C(C=C1)C2CC(=O)C3=C(C=C(C=C3O2)OC4C(C(C(C(O4)C(=O)O)O)O)O)O)O

> <PUBCHEM_OPENEYE_ISO_SMILES>
COC1=C(C=C(C=C1)C2CC(=O)C3=C(C=C(C=C3O2)O[C@H]4[C@@H]([C@H]([C@@H]([C@H](O4)C(=O)O)O)O)O)O)O

$$$$
5281373
                    3D
 Schrodinger Suite 2021-2.
 47 49  0  0  1  0            999 V2000
    2.2788   -0.0920    0.0000 O   0  0  0  0  0  0
    4.8479   -0.4010    0.0000 O   0  0  0  0  0  0
    6.8648    0.3182    0.0000 O   0  0  0  0  0  0
    3.0878   -0.6798    0.0000 C   0  0  2  0  0  0
    2.2788   -1.2676    0.0000 C   0  0  0  0  0  0
    2.5878   -2.2186    0.0000 C   0  0  2  0  0  0
    3.8968   -1.2676    0.0000 C   0  0  0  0  0  0
    3.8968   -0.0920    0.0000 C   0  0  0  0  0  0
    3.5878   -2.2186    0.0000 C   0  0  0  0  0  0
    2.5878    0.8590    0.0000 C   0  0  0  0  0  0
    3.5878    0.8590    0.0000 C   0  0  0  0  0  0
    3.1061    1.6542    0.0000 C   0  0  0  0  0  0
    3.9734    2.0396    0.0000 C   0  0  0  0  0  0
    2.0000   -3.0277    0.0000 C   0  0  0  0  0  0
    4.8401   -1.1630    0.0000 C   0  0  0  0  0  0
    4.5013    1.2658    0.0000 C   0  0  0  0  0  0
    4.1276    3.0277    0.0000 C   0  0  0  0  0  0
    3.1658    2.6294    0.0000 C   0  0  0  0  0  0
    4.9108    1.8915    0.0000 C   0  0  0  0  0  0
    5.5750   -0.5623    0.0000 C   0  0  0  0  0  0
    5.6171    1.2575    0.0000 C   0  0  0  0  0  0
    5.8650    0.3413    0.0000 C   0  0  0  0  0  0
    6.4014   -1.1254    0.0000 C   0  0  0  0  0  0
    1.9688   -0.7307    0.0000 H   0  0  0  0  0  0
    1.7124   -1.5198    0.0000 H   0  0  0  0  0  0
    1.9754   -2.1217    0.0000 H   0  0  0  0  0  0
    3.9522   -2.7202    0.0000 H   0  0  0  0  0  0
    3.0526    2.2718    0.0000 H   0  0  0  0  0  0
    3.5082    1.1822    0.0000 H   0  0  0  0  0  0
    1.4984   -2.6632    0.0000 H   0  0  0  0  0  0
    1.6356   -3.5292    0.0000 H   0  0  0  0  0  0
    2.5016   -3.3921    0.0000 H   0  0  0  0  0  0
    5.0803   -1.7346    0.0000 H   0  0  0  0  0  0
    4.7535    0.6994    0.0000 H   0  0  0  0  0  0
    5.0677    1.5180    0.0000 H   0  0  0  0  0  0
    4.2492    1.8322    0.0000 H   0  0  0  0  0  0
    4.7401    2.9321    0.0000 H   0  0  0  0  0  0
    4.2232    3.6402    0.0000 H   0  0  0  0  0  0
    3.5150    3.1233    0.0000 H   0  0  0  0  0  0
    3.5315    3.1301    0.0000 H   0  0  0  0  0  0
    2.6651    2.9951    0.0000 H   0  0  0  0  0  0
    2.8001    2.1288    0.0000 H   0  0  0  0  0  0
    5.1772    2.4514    0.0000 H   0  0  0  0  0  0
    6.1451    1.5825    0.0000 H   0  0  0  0  0  0
    6.0523   -1.6378    0.0000 H   0  0  0  0  0  0
    6.9138   -1.4744    0.0000 H   0  0  0  0  0  0
    6.7505   -0.6130    0.0000 H   0  0  0  0  0  0
  4  1  1  1  0  0
  1 10  1  0  0  0
  2  8  2  0  0  0
  3 22  2  0  0  0
  4  5  1  0  0  0
  4  7  1  0  0  0
  4  8  1  0  0  0
  5  6  1  0  0  0
  5 24  1  0  0  0
  5 25  1  0  0  0
  6  9  1  0  0  0
  6 14  1  0  0  0
  6 26  1  1  0  0
  7  9  2  0  0  0
  7 15  1  0  0  0
  8 11  1  0  0  0
  9 27  1  0  0  0
 10 11  2  0  0  0
 10 12  1  0  0  0
 11 16  1  0  0  0
 12 13  1  0  0  0
 12 28  1  0  0  0
 12 29  1  0  0  0
 13 17  1  0  0  0
 13 18  1  0  0  0
 13 19  1  0  0  0
 14 30  1  0  0  0
 14 31  1  0  0  0
 14 32  1  0  0  0
 15 20  2  0  0  0
 15 33  1  0  0  0
 16 34  1  0  0  0
 16 35  1  0  0  0
 16 36  1  0  0  0
 17 37  1  0  0  0
 17 38  1  0  0  0
 17 39  1  0  0  0
 18 40  1  0  0  0
 18 41  1  0  0  0
 18 42  1  0  0  0
 19 21  2  0  0  0
 19 43  1  0  0  0
 20 22  1  0  0  0
 20 23  1  0  0  0
 21 22  1  0  0  0
 21 44  1  0  0  0
 23 45  1  0  0  0
 23 46  1  0  0  0
 23 47  1  0  0  0
M  END
> <s_m_entry_name>
Jatrophone.1

> <PUBCHEM_COMPOUND_CID>
5281373

> <PUBCHEM_IUPAC_NAME>
(1R,3R,6Z,9Z)-3,7,11,11,14-pentamethyl-16-oxatricyclo[11.2.1.01,5]hexadeca-4,6,9,13-tetraene-8,15-dione

> <PUBCHEM_IUPAC_INCHI>
InChI=1S/C20H24O3/c1-12-8-15-9-13(2)16(21)6-7-19(4,5)11-17-14(3)18(22)20(15,10-12)23-17/h6-9,12H,10-11H2,1-5H3/b7-6-,13-9-/t12-,20+/m0/s1

> <PUBCHEM_IUPAC_INCHIKEY>
MJNNONLDVCCGCA-NNFBGVLYSA-N

> <PUBCHEM_EXACT_MASS>
312.17254462

> <PUBCHEM_MOLECULAR_WEIGHT>
312.4

> <PUBCHEM_OPENEYE_CAN_SMILES>
CC1CC23C(=C1)C=C(C(=O)C=CC(CC(=C(C2=O)C)O3)(C)C)C

> <PUBCHEM_OPENEYE_ISO_SMILES>
C[C@@H]1C[C@@]23C(=C1)/C=C(\C(=O)/C=C\C(CC(=C(C2=O)C)O3)(C)C)/C

$$$$
10098
                    3D
 Schrodinger Suite 2021-2.
 70 75  0  0  1  0            999 V2000
    8.6492    0.8838    0.0000 O   0  0  0  0  0  0
    5.7172   -0.1363    0.0000 O   0  0  0  0  0  0
    2.5355   -3.8908    0.0000 O   0  0  0  0  0  0
   11.2252    1.2927    0.0000 N   0  0  3  0  0  0
    7.0422   -2.3486    0.0000 C   0  0  1  0  0  0
    7.7827   -1.6853    0.0000 C   0  0  1  0  0  0
    6.1817   -1.8508    0.0000 C   0  0  1  0  0  0
    8.9582   -0.0673    0.0000 C   0  0  1  0  0  0
    5.2767   -2.3538    0.0000 C   0  0  2  0  0  0
    7.3759   -0.7718    0.0000 C   0  0  0  0  0  0
    9.9582   -0.0673    0.0000 C   0  0  1  0  0  0
    8.7772   -1.7898    0.0000 C   0  0  0  0  0  0
    9.3650   -0.9808    0.0000 C   0  0  0  0  0  0
    7.9637    0.0372    0.0000 C   0  0  0  0  0  0
   10.2673    0.8838    0.0000 C   0  0  1  0  0  0
    6.3876   -0.8783    0.0000 C   0  0  0  0  0  0
    9.4582    1.4716    0.0000 C   0  0  1  0  0  0
    7.0573   -3.3839    0.0000 C   0  0  0  0  0  0
    5.2678   -3.3893    0.0000 C   0  0  0  0  0  0
    4.3558   -1.7923    0.0000 C   0  0  0  0  0  0
    6.1641   -3.9078    0.0000 C   0  0  0  0  0  0
    9.5511    2.5090    0.0000 C   0  0  0  0  0  0
    5.2852   -1.3539    0.0000 C   0  0  0  0  0  0
    4.3374   -3.9349    0.0000 C   0  0  0  0  0  0
    3.4131   -2.3163    0.0000 C   0  0  0  0  0  0
   10.5460   -0.8763    0.0000 C   0  0  0  0  0  0
   10.4994    2.9400    0.0000 C   0  0  1  0  0  0
    3.4038   -3.3948    0.0000 C   0  0  2  0  0  0
    7.5570    0.9508    0.0000 C   0  0  0  0  0  0
   11.3421    2.3278    0.0000 C   0  0  0  0  0  0
   10.6001    3.9349    0.0000 C   0  0  0  0  0  0
    7.8208   -2.6896    0.0000 H   0  0  0  0  0  0
    8.0443   -2.4941    0.0000 H   0  0  0  0  0  0
    5.4979   -1.3459    0.0000 H   0  0  0  0  0  0
   10.5706    0.0297    0.0000 H   0  0  0  0  0  0
    8.6063   -2.3858    0.0000 H   0  0  0  0  0  0
    9.3344   -2.0616    0.0000 H   0  0  0  0  0  0
    9.7957   -1.4268    0.0000 H   0  0  0  0  0  0
    9.8790   -0.6341    0.0000 H   0  0  0  0  0  0
   10.8945    0.3102    0.0000 H   0  0  0  0  0  0
    8.7189    1.8909    0.0000 H   0  0  0  0  0  0
    7.2748   -3.9645    0.0000 H   0  0  0  0  0  0
    7.6665   -3.2690    0.0000 H   0  0  0  0  0  0
    4.7644   -1.3260    0.0000 H   0  0  0  0  0  0
    3.9663   -1.3099    0.0000 H   0  0  0  0  0  0
    6.1659   -4.5278    0.0000 H   0  0  0  0  0  0
    9.3950    3.1090    0.0000 H   0  0  0  0  0  0
    8.9332    2.4578    0.0000 H   0  0  0  0  0  0
    5.9052   -1.3592    0.0000 H   0  0  0  0  0  0
    5.2906   -0.7339    0.0000 H   0  0  0  0  0  0
    4.6653   -1.3486    0.0000 H   0  0  0  0  0  0
    3.9397   -4.4106    0.0000 H   0  0  0  0  0  0
    4.7380   -4.4082    0.0000 H   0  0  0  0  0  0
    3.2090   -1.7308    0.0000 H   0  0  0  0  0  0
    2.8013   -2.4172    0.0000 H   0  0  0  0  0  0
   10.0444   -1.2407    0.0000 H   0  0  0  0  0  0
   10.9104   -1.3779    0.0000 H   0  0  0  0  0  0
   11.0476   -0.5119    0.0000 H   0  0  0  0  0  0
   11.7226    0.9225    0.0000 H   0  0  0  0  0  0
   11.0653    3.1933    0.0000 H   0  0  0  0  0  0
    2.8690   -3.0813    0.0000 H   0  0  0  0  0  0
    8.1234    1.2030    0.0000 H   0  0  0  0  0  0
    7.3048    1.5172    0.0000 H   0  0  0  0  0  0
    6.9906    0.6986    0.0000 H   0  0  0  0  0  0
   11.9372    2.1538    0.0000 H   0  0  0  0  0  0
   11.6153    2.8843    0.0000 H   0  0  0  0  0  0
   11.2170    3.8725    0.0000 H   0  0  0  0  0  0
   10.6625    4.5518    0.0000 H   0  0  0  0  0  0
    9.9833    3.9974    0.0000 H   0  0  0  0  0  0
    2.0000   -3.5782    0.0000 H   0  0  0  0  0  0
  1  8  1  0  0  0
  1 17  1  0  0  0
  2 16  2  0  0  0
  3 28  1  0  0  0
  3 70  1  0  0  0
  4 15  1  0  0  0
  4 30  1  0  0  0
  4 59  1  4  0  0
  5  6  1  0  0  0
  5  7  1  0  0  0
  5 18  1  0  0  0
  5 32  1  1  0  0
  6 10  1  0  0  0
  6 12  1  0  0  0
  6 33  1  6  0  0
  7  9  1  0  0  0
  7 16  1  0  0  0
  7 34  1  6  0  0
  8 11  1  0  0  0
  8 13  1  0  0  0
  8 14  1  6  0  0
  9 19  1  0  0  0
  9 20  1  0  0  0
  9 23  1  1  0  0
 10 14  2  0  0  0
 10 16  1  0  0  0
 11 15  1  0  0  0
 11 26  1  0  0  0
 11 35  1  6  0  0
 12 13  1  0  0  0
 12 36  1  0  0  0
 12 37  1  0  0  0
 13 38  1  0  0  0
 13 39  1  0  0  0
 14 29  1  0  0  0
 15 17  1  0  0  0
 15 40  1  6  0  0
 17 22  1  0  0  0
 17 41  1  1  0  0
 18 21  1  0  0  0
 18 42  1  0  0  0
 18 43  1  0  0  0
 19 21  2  0  0  0
 19 24  1  0  0  0
 20 25  1  0  0  0
 20 44  1  0  0  0
 20 45  1  0  0  0
 21 46  1  0  0  0
 22 27  1  0  0  0
 22 47  1  0  0  0
 22 48  1  0  0  0
 23 49  1  0  0  0
 23 50  1  0  0  0
 23 51  1  0  0  0
 24 28  1  0  0  0
 24 52  1  0  0  0
 24 53  1  0  0  0
 25 28  1  0  0  0
 25 54  1  0  0  0
 25 55  1  0  0  0
 26 56  1  0  0  0
 26 57  1  0  0  0
 26 58  1  0  0  0
 27 30  1  0  0  0
 27 31  1  0  0  0
 27 60  1  1  0  0
 28 61  1  6  0  0
 29 62  1  0  0  0
 29 63  1  0  0  0
 29 64  1  0  0  0
 30 65  1  0  0  0
 30 66  1  0  0  0
 31 67  1  0  0  0
 31 68  1  0  0  0
 31 69  1  0  0  0
M  END
> <s_m_entry_name>
Jervine.1

> <PUBCHEM_COMPOUND_CID>
10098

> <PUBCHEM_IUPAC_NAME>
(3S,3'R,3'aS,6'S,6aS,6bS,7'aR,9R,11aS,11bR)-3-hydroxy-3',6',10,11b-tetramethylspiro[1,2,3,4,6,6a,6b,7,8,11a-decahydrobenzo[a]fluorene-9,2'-3a,4,5,6,7,7a-hexahydro-3H-furo[3,2-b]pyridine]-11-one

> <PUBCHEM_IUPAC_INCHI>
InChI=1S/C27H39NO3/c1-14-11-21-24(28-13-14)16(3)27(31-21)10-8-19-20-6-5-17-12-18(29)7-9-26(17,4)23(20)25(30)22(19)15(27)2/h5,14,16,18-21,23-24,28-29H,6-13H2,1-4H3/t14-,16+,18-,19-,20-,21+,23+,24-,26-,27-/m0/s1

> <PUBCHEM_IUPAC_INCHIKEY>
CLEXYFLHGFJONT-DNMILWOZSA-N

> <PUBCHEM_EXACT_MASS>
425.29299411

> <PUBCHEM_MOLECULAR_WEIGHT>
425.6

> <PUBCHEM_OPENEYE_CAN_SMILES>
CC1CC2C(C(C3(O2)CCC4C5CC=C6CC(CCC6(C5C(=O)C4=C3C)C)O)C)NC1

> <PUBCHEM_OPENEYE_ISO_SMILES>
C[C@H]1C[C@@H]2[C@H]([C@H]([C@]3(O2)CC[C@H]4[C@@H]5CC=C6C[C@H](CC[C@@]6([C@H]5C(=O)C4=C3C)C)O)C)NC1

$$$$
14630678
                    3D
 Schrodinger Suite 2021-2.
 78 82  0  0  1  0            999 V2000
    8.0622    0.6193    0.0000 O   0  0  0  0  0  0
    8.0622   -2.3807    0.0000 O   0  0  0  0  0  0
    6.3301   -1.3807    0.0000 O   0  0  0  0  0  0
    9.7942   -1.3807    0.0000 O   0  0  0  0  0  0
    9.7942    0.6193    0.0000 O   0  0  0  0  0  0
   10.6603    3.1193    0.0000 O   0  0  0  0  0  0
    9.7942   -2.3807    0.0000 O   0  0  0  0  0  0
    7.1962   -2.8807    0.0000 O   0  0  0  0  0  0
   10.6603    0.1193    0.0000 O   0  0  0  0  0  0
    8.0622    1.6193    0.0000 O   0  0  0  0  0  0
    7.1580    3.1162    0.0000 O   0  0  0  0  0  0
    8.9161    6.1886    0.0000 O   0  0  0  0  0  0
   14.1244    0.1193    0.0000 O   0  0  0  0  0  0
    2.0000   -5.8807    0.0000 O   0  0  0  0  0  0
    8.0622   -1.3807    0.0000 C   0  0  3  0  0  0
    7.1962   -0.8807    0.0000 C   0  0  3  0  0  0
    8.9282   -0.8807    0.0000 C   0  0  3  0  0  0
    7.1962    0.1193    0.0000 C   0  0  3  0  0  0
    8.9282    0.1193    0.0000 C   0  0  3  0  0  0
    6.3301    0.6193    0.0000 C   0  0  0  0  0  0
    9.7942    1.6193    0.0000 C   0  0  0  0  0  0
    8.9282   -2.8807    0.0000 C   0  0  0  0  0  0
    6.3301   -2.3807    0.0000 C   0  0  0  0  0  0
   10.6603   -0.8807    0.0000 C   0  0  0  0  0  0
   10.6603    2.1193    0.0000 C   0  0  0  0  0  0
    8.9282    2.1193    0.0000 C   0  0  0  0  0  0
    8.9282   -3.8807    0.0000 C   0  0  0  0  0  0
   11.5263   -1.3807    0.0000 C   0  0  0  0  0  0
    8.9282    3.1193    0.0000 C   0  0  0  0  0  0
    5.4641   -2.8807    0.0000 C   0  0  0  0  0  0
    9.7942    3.6193    0.0000 C   0  0  0  0  0  0
   11.5263    1.6193    0.0000 C   0  0  0  0  0  0
    8.0182    3.6262    0.0000 C   0  0  0  0  0  0
    9.8103    4.6608    0.0000 C   0  0  0  0  0  0
    5.4641   -3.8807    0.0000 C   0  0  0  0  0  0
   11.5263    0.6193    0.0000 C   0  0  0  0  0  0
   12.3923    2.1193    0.0000 C   0  0  0  0  0  0
    8.0102    4.6678    0.0000 C   0  0  0  0  0  0
    8.9122    5.1886    0.0000 C   0  0  0  0  0  0
    4.5981   -4.3807    0.0000 C   0  0  0  0  0  0
   12.3923    0.1193    0.0000 C   0  0  0  0  0  0
   13.2583    1.6193    0.0000 C   0  0  0  0  0  0
   13.2583    0.6193    0.0000 C   0  0  0  0  0  0
    4.5981   -5.3807    0.0000 C   0  0  0  0  0  0
    3.7320   -3.8807    0.0000 C   0  0  0  0  0  0
    3.7320   -5.8807    0.0000 C   0  0  0  0  0  0
    2.8660   -4.3807    0.0000 C   0  0  0  0  0  0
    2.8660   -5.3807    0.0000 C   0  0  0  0  0  0
    8.5991   -1.6907    0.0000 H   0  0  0  0  0  0
    7.1962   -1.5007    0.0000 H   0  0  0  0  0  0
    8.9282   -1.5007    0.0000 H   0  0  0  0  0  0
    7.1962    0.7393    0.0000 H   0  0  0  0  0  0
    9.4651   -0.1907    0.0000 H   0  0  0  0  0  0
    6.6401    1.1563    0.0000 H   0  0  0  0  0  0
    5.7932    0.9293    0.0000 H   0  0  0  0  0  0
    6.0201    0.0824    0.0000 H   0  0  0  0  0  0
    8.3082   -3.8807    0.0000 H   0  0  0  0  0  0
    8.9282   -4.5007    0.0000 H   0  0  0  0  0  0
    9.5482   -3.8807    0.0000 H   0  0  0  0  0  0
   11.2163   -1.9176    0.0000 H   0  0  0  0  0  0
   12.0632   -1.6907    0.0000 H   0  0  0  0  0  0
   11.8363   -0.8437    0.0000 H   0  0  0  0  0  0
    4.9272   -2.5707    0.0000 H   0  0  0  0  0  0
   10.3508    4.9646    0.0000 H   0  0  0  0  0  0
    6.0010   -4.1907    0.0000 H   0  0  0  0  0  0
   10.9893    0.3093    0.0000 H   0  0  0  0  0  0
   12.3923    2.7393    0.0000 H   0  0  0  0  0  0
    7.4720    4.9757    0.0000 H   0  0  0  0  0  0
   12.3923   -0.5007    0.0000 H   0  0  0  0  0  0
   13.7953    1.9293    0.0000 H   0  0  0  0  0  0
    6.6175    3.4200    0.0000 H   0  0  0  0  0  0
    5.1350   -5.6907    0.0000 H   0  0  0  0  0  0
    3.7320   -3.2607    0.0000 H   0  0  0  0  0  0
    8.3804    6.5007    0.0000 H   0  0  0  0  0  0
    3.7320   -6.5007    0.0000 H   0  0  0  0  0  0
    2.3291   -4.0707    0.0000 H   0  0  0  0  0  0
   14.6613    0.4293    0.0000 H   0  0  0  0  0  0
    2.0000   -6.5007    0.0000 H   0  0  0  0  0  0
  1 18  1  0  0  0
  1 19  1  0  0  0
  2 15  1  0  0  0
  2 22  1  0  0  0
  3 16  1  0  0  0
  3 23  1  0  0  0
  4 17  1  0  0  0
  4 24  1  0  0  0
  5 19  1  0  0  0
  5 21  1  0  0  0
  6 25  1  0  0  0
  6 31  1  0  0  0
  7 22  2  0  0  0
  8 23  2  0  0  0
  9 24  2  0  0  0
 10 26  2  0  0  0
 11 33  1  0  0  0
 11 71  1  0  0  0
 12 39  1  0  0  0
 12 74  1  0  0  0
 13 43  1  0  0  0
 13 77  1  0  0  0
 14 48  1  0  0  0
 14 78  1  0  0  0
 15 16  1  0  0  0
 15 17  1  0  0  0
 15 49  1  4  0  0
 16 18  1  0  0  0
 16 50  1  4  0  0
 17 19  1  0  0  0
 17 51  1  4  0  0
 18 20  1  0  0  0
 18 52  1  4  0  0
 19 53  1  4  0  0
 20 54  1  0  0  0
 20 55  1  0  0  0
 20 56  1  0  0  0
 21 25  2  0  0  0
 21 26  1  0  0  0
 22 27  1  0  0  0
 23 30  1  0  0  0
 24 28  1  0  0  0
 25 32  1  0  0  0
 26 29  1  0  0  0
 27 57  1  0  0  0
 27 58  1  0  0  0
 27 59  1  0  0  0
 28 60  1  0  0  0
 28 61  1  0  0  0
 28 62  1  0  0  0
 29 31  1  0  0  0
 29 33  2  0  0  0
 30 35  2  0  0  0
 30 63  1  0  0  0
 31 34  2  0  0  0
 32 36  2  0  0  0
 32 37  1  0  0  0
 33 38  1  0  0  0
 34 39  1  0  0  0
 34 64  1  0  0  0
 35 40  1  0  0  0
 35 65  1  0  0  0
 36 41  1  0  0  0
 36 66  1  0  0  0
 37 42  2  0  0  0
 37 67  1  0  0  0
 38 39  2  0  0  0
 38 68  1  0  0  0
 40 44  2  0  0  0
 40 45  1  0  0  0
 41 43  2  0  0  0
 41 69  1  0  0  0
 42 43  1  0  0  0
 42 70  1  0  0  0
 44 46  1  0  0  0
 44 72  1  0  0  0
 45 47  2  0  0  0
 45 73  1  0  0  0
 46 48  2  0  0  0
 46 75  1  0  0  0
 47 48  1  0  0  0
 47 76  1  0  0  0
M  END
> <s_m_entry_name>
Kaempferol 3-(2'',3''-diacetyl-4''-p-coumaroylrhamnoside).1

> <PUBCHEM_COMPOUND_CID>
14630678

> <PUBCHEM_IUPAC_NAME>
[4,5-diacetyloxy-6-[5,7-dihydroxy-2-(4-hydroxyphenyl)-4-oxochromen-3-yl]oxy-2-methyloxan-3-yl] (E)-3-(4-hydroxyphenyl)prop-2-enoate

> <PUBCHEM_IUPAC_INCHI>
InChI=1S/C34H30O14/c1-16-29(47-26(41)13-6-19-4-9-21(37)10-5-19)32(44-17(2)35)33(45-18(3)36)34(43-16)48-31-28(42)27-24(40)14-23(39)15-25(27)46-30(31)20-7-11-22(38)12-8-20/h4-16,29,32-34,37-40H,1-3H3/b13-6+

> <PUBCHEM_IUPAC_INCHIKEY>
NEYRFFHYUHAXKD-AWNIVKPZSA-N

> <PUBCHEM_EXACT_MASS>
662.16355563

> <PUBCHEM_MOLECULAR_WEIGHT>
662.6

> <PUBCHEM_OPENEYE_CAN_SMILES>
CC1C(C(C(C(O1)OC2=C(OC3=CC(=CC(=C3C2=O)O)O)C4=CC=C(C=C4)O)OC(=O)C)OC(=O)C)OC(=O)C=CC5=CC=C(C=C5)O

> <PUBCHEM_OPENEYE_ISO_SMILES>
CC1C(C(C(C(O1)OC2=C(OC3=CC(=CC(=C3C2=O)O)O)C4=CC=C(C=C4)O)OC(=O)C)OC(=O)C)OC(=O)/C=C/C5=CC=C(C=C5)O

$$$$
8369
                    3D
 Schrodinger Suite 2021-2.
 15 15  0  0  1  0            999 V2000
    4.5981   -1.1550    0.0000 O   0  0  0  0  0  0
    3.7320    1.3450    0.0000 O   0  0  0  0  0  0
    2.0000    0.3450    0.0000 O   0  0  0  0  0  0
    4.5981   -0.1550    0.0000 C   0  0  0  0  0  0
    3.7320    0.3450    0.0000 C   0  0  0  0  0  0
    5.4641    0.3450    0.0000 C   0  0  0  0  0  0
    2.8660   -0.1550    0.0000 C   0  0  0  0  0  0
    2.8660   -1.1550    0.0000 C   0  0  0  0  0  0
    3.7320   -1.6550    0.0000 C   0  0  0  0  0  0
    5.7741   -0.1919    0.0000 H   0  0  0  0  0  0
    6.0010    0.6550    0.0000 H   0  0  0  0  0  0
    5.1541    0.8819    0.0000 H   0  0  0  0  0  0
    2.3291   -1.4650    0.0000 H   0  0  0  0  0  0
    3.7320   -2.2750    0.0000 H   0  0  0  0  0  0
    4.2690    1.6550    0.0000 H   0  0  0  0  0  0
  1  4  1  0  0  0
  1  9  1  0  0  0
  2  5  1  0  0  0
  2 15  1  0  0  0
  3  7  2  0  0  0
  4  5  2  0  0  0
  4  6  1  0  0  0
  5  7  1  0  0  0
  6 10  1  0  0  0
  6 11  1  0  0  0
  6 12  1  0  0  0
  7  8  1  0  0  0
  8  9  2  0  0  0
  8 13  1  0  0  0
  9 14  1  0  0  0
M  END
> <s_m_entry_name>
Larixinic Acid.1

> <PUBCHEM_COMPOUND_CID>
8369

> <PUBCHEM_IUPAC_NAME>
3-hydroxy-2-methylpyran-4-one

> <PUBCHEM_IUPAC_INCHI>
InChI=1S/C6H6O3/c1-4-6(8)5(7)2-3-9-4/h2-3,8H,1H3

> <PUBCHEM_IUPAC_INCHIKEY>
XPCTZQVDEJYUGT-UHFFFAOYSA-N

> <PUBCHEM_EXACT_MASS>
126.031694049

> <PUBCHEM_MOLECULAR_WEIGHT>
126.11

> <PUBCHEM_OPENEYE_CAN_SMILES>
CC1=C(C(=O)C=CO1)O

> <PUBCHEM_OPENEYE_ISO_SMILES>
CC1=C(C(=O)C=CO1)O

$$$$
23247893
                    3D
 Schrodinger Suite 2021-2.
 69 72  0  0  1  0            999 V2000
    8.6500   -2.1205    0.0000 O   0  0  0  0  0  0
    4.7950    0.6348    0.0000 O   0  0  0  0  0  0
    7.4149   -2.8967    0.0000 O   0  0  0  0  0  0
    2.0000   -2.9176    0.0000 O   0  0  0  0  0  0
   11.2283    3.7035    0.0000 O   0  0  0  0  0  0
   11.5855    2.0087    0.0000 O   0  0  0  0  0  0
    7.3931    0.1348    0.0000 C   0  0  1  0  0  0
    7.3931   -0.8652    0.0000 C   0  0  2  0  0  0
    8.3393    0.4395    0.0000 C   0  0  2  0  0  0
    4.7510   -1.3721    0.0000 C   0  0  1  0  0  0
    6.5271   -1.3652    0.0000 C   0  0  0  0  0  0
    4.7430   -2.4137    0.0000 C   0  0  2  0  0  0
    5.6610   -0.8652    0.0000 C   0  0  0  0  0  0
    6.5271    0.6348    0.0000 C   0  0  0  0  0  0
    8.9229   -0.3652    0.0000 C   0  0  0  0  0  0
    8.3393   -1.1700    0.0000 C   0  0  0  0  0  0
    3.8076   -2.9634    0.0000 C   0  0  0  0  0  0
    8.6500    1.3900    0.0000 C   0  0  1  0  0  0
    7.3931    1.1348    0.0000 C   0  0  0  0  0  0
    5.6451   -2.9345    0.0000 C   0  0  0  0  0  0
    5.6610    0.1348    0.0000 C   0  0  0  0  0  0
    3.8242   -0.8080    0.0000 C   0  0  0  0  0  0
    7.3931   -1.8652    0.0000 C   0  0  0  0  0  0
    6.5431   -2.4067    0.0000 C   0  0  0  0  0  0
    4.7587   -0.3721    0.0000 C   0  0  0  0  0  0
    2.8763   -1.3360    0.0000 C   0  0  0  0  0  0
    2.8680   -2.4209    0.0000 C   0  0  0  0  0  0
    9.6285    1.5962    0.0000 C   0  0  0  0  0  0
    3.3109   -3.8314    0.0000 C   0  0  0  0  0  0
    4.3109   -3.8275    0.0000 C   0  0  0  0  0  0
    7.9821    2.1343    0.0000 C   0  0  0  0  0  0
    9.9391    2.5468    0.0000 C   0  0  0  0  0  0
   10.9176    2.7530    0.0000 C   0  0  0  0  0  0
    9.1790    0.5714    0.0000 H   0  0  0  0  0  0
    4.7463   -3.2637    0.0000 H   0  0  0  0  0  0
    6.9256    1.1097    0.0000 H   0  0  0  0  0  0
    6.1285    1.1097    0.0000 H   0  0  0  0  0  0
    9.3838   -0.7800    0.0000 H   0  0  0  0  0  0
    9.3838    0.0495    0.0000 H   0  0  0  0  0  0
    8.0433    1.2622    0.0000 H   0  0  0  0  0  0
    8.0131    1.1348    0.0000 H   0  0  0  0  0  0
    7.3931    1.7548    0.0000 H   0  0  0  0  0  0
    6.7731    1.1348    0.0000 H   0  0  0  0  0  0
    5.2478   -3.4105    0.0000 H   0  0  0  0  0  0
    6.0460   -3.4074    0.0000 H   0  0  0  0  0  0
    4.2324   -0.3413    0.0000 H   0  0  0  0  0  0
    3.4343   -0.3260    0.0000 H   0  0  0  0  0  0
    6.7731   -1.8652    0.0000 H   0  0  0  0  0  0
    7.3931   -2.4852    0.0000 H   0  0  0  0  0  0
    8.0131   -1.8652    0.0000 H   0  0  0  0  0  0
    5.3787   -0.3769    0.0000 H   0  0  0  0  0  0
    4.7635    0.2479    0.0000 H   0  0  0  0  0  0
    4.1388   -0.3673    0.0000 H   0  0  0  0  0  0
    2.6718   -0.7507    0.0000 H   0  0  0  0  0  0
    2.2647   -1.4373    0.0000 H   0  0  0  0  0  0
    9.6490    0.9766    0.0000 H   0  0  0  0  0  0
   10.2423    1.5089    0.0000 H   0  0  0  0  0  0
    2.7728   -3.5234    0.0000 H   0  0  0  0  0  0
    3.0030   -4.3695    0.0000 H   0  0  0  0  0  0
    3.8490   -4.1393    0.0000 H   0  0  0  0  0  0
    3.7752   -4.1396    0.0000 H   0  0  0  0  0  0
    4.6230   -4.3632    0.0000 H   0  0  0  0  0  0
    4.8466   -3.5154    0.0000 H   0  0  0  0  0  0
    8.4436    2.5484    0.0000 H   0  0  0  0  0  0
    7.5681    2.5958    0.0000 H   0  0  0  0  0  0
    7.5207    1.7203    0.0000 H   0  0  0  0  0  0
    9.9186    3.1664    0.0000 H   0  0  0  0  0  0
    9.3253    2.6341    0.0000 H   0  0  0  0  0  0
   11.8350    3.8314    0.0000 H   0  0  0  0  0  0
  1 16  2  0  0  0
  2 21  2  0  0  0
  3 24  2  0  0  0
  4 27  2  0  0  0
  5 33  1  0  0  0
  5 69  1  0  0  0
  6 33  2  0  0  0
  7  8  1  0  0  0
  7  9  1  0  0  0
  7 14  1  0  0  0
  7 19  1  1  0  0
  8 11  1  0  0  0
  8 16  1  0  0  0
  8 23  1  6  0  0
  9 15  1  0  0  0
  9 18  1  0  0  0
  9 34  1  6  0  0
 10 12  1  0  0  0
 10 13  1  0  0  0
 10 22  1  0  0  0
 10 25  1  1  0  0
 11 13  2  0  0  0
 11 24  1  0  0  0
 12 17  1  0  0  0
 12 20  1  0  0  0
 12 35  1  6  0  0
 13 21  1  0  0  0
 14 21  1  0  0  0
 14 36  1  0  0  0
 14 37  1  0  0  0
 15 16  1  0  0  0
 15 38  1  0  0  0
 15 39  1  0  0  0
 17 27  1  0  0  0
 17 29  1  0  0  0
 17 30  1  0  0  0
 18 28  1  0  0  0
 18 31  1  0  0  0
 18 40  1  1  0  0
 19 41  1  0  0  0
 19 42  1  0  0  0
 19 43  1  0  0  0
 20 24  1  0  0  0
 20 44  1  0  0  0
 20 45  1  0  0  0
 22 26  1  0  0  0
 22 46  1  0  0  0
 22 47  1  0  0  0
 23 48  1  0  0  0
 23 49  1  0  0  0
 23 50  1  0  0  0
 25 51  1  0  0  0
 25 52  1  0  0  0
 25 53  1  0  0  0
 26 27  1  0  0  0
 26 54  1  0  0  0
 26 55  1  0  0  0
 28 32  1  0  0  0
 28 56  1  0  0  0
 28 57  1  0  0  0
 29 58  1  0  0  0
 29 59  1  0  0  0
 29 60  1  0  0  0
 30 61  1  0  0  0
 30 62  1  0  0  0
 30 63  1  0  0  0
 31 64  1  0  0  0
 31 65  1  0  0  0
 31 66  1  0  0  0
 32 33  1  0  0  0
 32 67  1  0  0  0
 32 68  1  0  0  0
M  END
> <s_m_entry_name>
Lucidenic acid F.1

> <PUBCHEM_COMPOUND_CID>
23247893

> <PUBCHEM_IUPAC_NAME>
(4R)-4-[(5R,10S,13R,14R,17R)-4,4,10,13,14-pentamethyl-3,7,11,15-tetraoxo-2,5,6,12,16,17-hexahydro-1H-cyclopenta[a]phenanthren-17-yl]pentanoic acid

> <PUBCHEM_IUPAC_INCHI>
InChI=1S/C27H36O6/c1-14(7-8-21(32)33)15-11-20(31)27(6)23-16(28)12-18-24(2,3)19(30)9-10-25(18,4)22(23)17(29)13-26(15,27)5/h14-15,18H,7-13H2,1-6H3,(H,32,33)/t14-,15-,18+,25+,26-,27+/m1/s1

> <PUBCHEM_IUPAC_INCHIKEY>
GLUXWRYPXYKXKV-FRFVZZROSA-N

> <PUBCHEM_EXACT_MASS>
456.25118886

> <PUBCHEM_MOLECULAR_WEIGHT>
456.6

> <PUBCHEM_OPENEYE_CAN_SMILES>
CC(CCC(=O)O)C1CC(=O)C2(C1(CC(=O)C3=C2C(=O)CC4C3(CCC(=O)C4(C)C)C)C)C

> <PUBCHEM_OPENEYE_ISO_SMILES>
C[C@H](CCC(=O)O)[C@H]1CC(=O)[C@@]2([C@@]1(CC(=O)C3=C2C(=O)C[C@@H]4[C@@]3(CCC(=O)C4(C)C)C)C)C

$$$$
131752389
                    3D
 Schrodinger Suite 2021-2.
 68 68  0  0  1  0            999 V2000
   16.7224   -1.2500    0.0000 O   0  0  0  0  0  0
   15.8564    0.2500    0.0000 O   0  0  0  0  0  0
   14.1244    0.2500    0.0000 O   0  0  0  0  0  0
    9.7942   -1.2500    0.0000 C   0  0  0  0  0  0
   10.6603   -1.7500    0.0000 C   0  0  0  0  0  0
    8.9282   -1.7500    0.0000 C   0  0  0  0  0  0
   11.5263   -1.2500    0.0000 C   0  0  0  0  0  0
    8.0622   -1.2500    0.0000 C   0  0  0  0  0  0
   12.3923   -1.7500    0.0000 C   0  0  0  0  0  0
    7.1962   -1.7500    0.0000 C   0  0  0  0  0  0
   13.2583   -1.2500    0.0000 C   0  0  0  0  0  0
    6.3301   -1.2500    0.0000 C   0  0  0  0  0  0
   14.1244   -1.7500    0.0000 C   0  0  0  0  0  0
    3.7320    0.2500    0.0000 C   0  0  0  0  0  0
    3.7320    1.2500    0.0000 C   0  0  0  0  0  0
    4.5981   -0.2500    0.0000 C   0  0  0  0  0  0
    5.4641   -1.7500    0.0000 C   0  0  0  0  0  0
    2.8660    1.7500    0.0000 C   0  0  0  0  0  0
    4.5981   -1.2500    0.0000 C   0  0  0  0  0  0
   14.9904   -1.2500    0.0000 C   0  0  0  0  0  0
    2.8660    2.7500    0.0000 C   0  0  0  0  0  0
   14.1244   -2.7500    0.0000 C   0  0  0  0  0  0
   15.8564   -1.7500    0.0000 C   0  0  0  0  0  0
   14.9904   -3.2500    0.0000 C   0  0  0  0  0  0
    2.0000    3.2500    0.0000 C   0  0  0  0  0  0
   15.8564   -2.7500    0.0000 C   0  0  0  0  0  0
   14.9904   -0.2500    0.0000 C   0  0  0  0  0  0
   15.8564    1.2500    0.0000 C   0  0  0  0  0  0
   10.1928   -0.7751    0.0000 H   0  0  0  0  0  0
    9.3957   -0.7751    0.0000 H   0  0  0  0  0  0
   10.2617   -2.2250    0.0000 H   0  0  0  0  0  0
   11.0588   -2.2250    0.0000 H   0  0  0  0  0  0
    8.5297   -2.2250    0.0000 H   0  0  0  0  0  0
    9.3267   -2.2250    0.0000 H   0  0  0  0  0  0
   11.9248   -0.7751    0.0000 H   0  0  0  0  0  0
   11.1278   -0.7751    0.0000 H   0  0  0  0  0  0
    8.4607   -0.7751    0.0000 H   0  0  0  0  0  0
    7.6636   -0.7751    0.0000 H   0  0  0  0  0  0
   11.9938   -2.2250    0.0000 H   0  0  0  0  0  0
   12.7908   -2.2250    0.0000 H   0  0  0  0  0  0
    6.7976   -2.2250    0.0000 H   0  0  0  0  0  0
    7.5947   -2.2250    0.0000 H   0  0  0  0  0  0
   13.6569   -0.7751    0.0000 H   0  0  0  0  0  0
   12.8598   -0.7751    0.0000 H   0  0  0  0  0  0
    6.7287   -0.7751    0.0000 H   0  0  0  0  0  0
    5.9316   -0.7751    0.0000 H   0  0  0  0  0  0
    3.1215    0.3577    0.0000 H   0  0  0  0  0  0
    3.5200   -0.3326    0.0000 H   0  0  0  0  0  0
    4.3426    1.1423    0.0000 H   0  0  0  0  0  0
    3.9441    1.8326    0.0000 H   0  0  0  0  0  0
    5.2087   -0.3577    0.0000 H   0  0  0  0  0  0
    4.8101    0.3326    0.0000 H   0  0  0  0  0  0
    5.4641   -2.3700    0.0000 H   0  0  0  0  0  0
    2.2554    1.8577    0.0000 H   0  0  0  0  0  0
    2.6540    1.1674    0.0000 H   0  0  0  0  0  0
    4.0611   -1.5600    0.0000 H   0  0  0  0  0  0
    3.4766    2.6423    0.0000 H   0  0  0  0  0  0
    3.0781    3.3326    0.0000 H   0  0  0  0  0  0
   13.5874   -3.0600    0.0000 H   0  0  0  0  0  0
   14.9904   -3.8700    0.0000 H   0  0  0  0  0  0
    2.3100    3.7869    0.0000 H   0  0  0  0  0  0
    1.4631    3.5600    0.0000 H   0  0  0  0  0  0
    1.6900    2.7131    0.0000 H   0  0  0  0  0  0
   16.3933   -3.0600    0.0000 H   0  0  0  0  0  0
   17.2594   -1.5600    0.0000 H   0  0  0  0  0  0
   16.4764    1.2500    0.0000 H   0  0  0  0  0  0
   15.8564    1.8700    0.0000 H   0  0  0  0  0  0
   15.2364    1.2500    0.0000 H   0  0  0  0  0  0
  1 23  1  0  0  0
  1 65  1  0  0  0
  2 27  1  0  0  0
  2 28  1  0  0  0
  3 27  2  0  0  0
  4  5  1  0  0  0
  4  6  1  0  0  0
  4 29  1  0  0  0
  4 30  1  0  0  0
  5  7  1  0  0  0
  5 31  1  0  0  0
  5 32  1  0  0  0
  6  8  1  0  0  0
  6 33  1  0  0  0
  6 34  1  0  0  0
  7  9  1  0  0  0
  7 35  1  0  0  0
  7 36  1  0  0  0
  8 10  1  0  0  0
  8 37  1  0  0  0
  8 38  1  0  0  0
  9 11  1  0  0  0
  9 39  1  0  0  0
  9 40  1  0  0  0
 10 12  1  0  0  0
 10 41  1  0  0  0
 10 42  1  0  0  0
 11 13  1  0  0  0
 11 43  1  0  0  0
 11 44  1  0  0  0
 12 17  1  0  0  0
 12 45  1  0  0  0
 12 46  1  0  0  0
 13 20  2  0  0  0
 13 22  1  0  0  0
 14 15  1  0  0  0
 14 16  1  0  0  0
 14 47  1  0  0  0
 14 48  1  0  0  0
 15 18  1  0  0  0
 15 49  1  0  0  0
 15 50  1  0  0  0
 16 19  1  0  0  0
 16 51  1  0  0  0
 16 52  1  0  0  0
 17 19  2  0  0  0
 17 53  1  0  0  0
 18 21  1  0  0  0
 18 54  1  0  0  0
 18 55  1  0  0  0
 19 56  1  0  0  0
 20 23  1  0  0  0
 20 27  1  0  0  0
 21 25  1  0  0  0
 21 57  1  0  0  0
 21 58  1  0  0  0
 22 24  2  0  0  0
 22 59  1  0  0  0
 23 26  2  0  0  0
 24 26  1  0  0  0
 24 60  1  0  0  0
 25 61  1  0  0  0
 25 62  1  0  0  0
 25 63  1  0  0  0
 26 64  1  0  0  0
 28 66  1  0  0  0
 28 67  1  0  0  0
 28 68  1  0  0  0
M  END
> <s_m_entry_name>
Methyl 2-(10-heptadecenyl)-6-hydroxybenzoate.1

> <PUBCHEM_COMPOUND_CID>
131752389

> <PUBCHEM_IUPAC_NAME>
methyl 2-[(Z)-heptadec-10-enyl]-6-hydroxybenzoate

> <PUBCHEM_IUPAC_INCHI>
InChI=1S/C25H40O3/c1-3-4-5-6-7-8-9-10-11-12-13-14-15-16-17-19-22-20-18-21-23(26)24(22)25(27)28-2/h8-9,18,20-21,26H,3-7,10-17,19H2,1-2H3/b9-8-

> <PUBCHEM_IUPAC_INCHIKEY>
ASEOLGYFIXYYFV-HJWRWDBZSA-N

> <PUBCHEM_EXACT_MASS>
388.29774513

> <PUBCHEM_MOLECULAR_WEIGHT>
388.6

> <PUBCHEM_OPENEYE_CAN_SMILES>
CCCCCCC=CCCCCCCCCCC1=C(C(=CC=C1)O)C(=O)OC

> <PUBCHEM_OPENEYE_ISO_SMILES>
CCCCCC/C=C\CCCCCCCCCC1=C(C(=CC=C1)O)C(=O)OC

$$$$
73419
                    3D
 Schrodinger Suite 2021-2.
 77 82  0  0  1  0            999 V2000
    5.3079   -2.3476    0.0000 O   0  0  0  0  0  0
    4.6848   -3.1614    0.0000 O   0  0  0  0  0  0
    2.7843   -1.1742    0.0000 N   0  0  3  0  0  0
   11.5747    3.2192    0.0000 N   0  0  0  0  0  0
    6.2347    0.0748    0.0000 C   0  0  1  0  0  0
    7.1007   -0.4252    0.0000 C   0  0  2  0  0  0
    7.9668    0.0748    0.0000 C   0  0  1  0  0  0
    5.4977   -0.5923    0.0000 C   0  0  2  0  0  0
    7.9668    1.0748    0.0000 C   0  0  1  0  0  0
    8.8607    1.6095    0.0000 C   0  0  2  0  0  0
    5.9028   -1.5001    0.0000 C   0  0  1  0  0  0
    6.8915   -1.3970    0.0000 C   0  0  0  0  0  0
    6.2347    1.0748    0.0000 C   0  0  0  0  0  0
    7.1007    1.5748    0.0000 C   0  0  0  0  0  0
    9.7668    1.0956    0.0000 C   0  0  1  0  0  0
    4.4696   -0.4691    0.0000 C   0  0  1  0  0  0
    8.8607   -0.4598    0.0000 C   0  0  0  0  0  0
    9.7668    0.0540    0.0000 C   0  0  0  0  0  0
    5.3687    0.5748    0.0000 C   0  0  0  0  0  0
    3.8552   -1.3026    0.0000 C   0  0  2  0  0  0
    8.8356    2.6942    0.0000 C   0  0  0  0  0  0
    4.2772   -2.2482    0.0000 C   0  0  2  0  0  0
   10.7106    1.6309    0.0000 C   0  0  0  0  0  0
    7.9909    2.1028    0.0000 C   0  0  0  0  0  0
    9.7668    3.2511    0.0000 C   0  0  0  0  0  0
   10.7106    2.7159    0.0000 C   0  0  2  0  0  0
    4.0727    0.4488    0.0000 C   0  0  0  0  0  0
    3.6576   -3.1310    0.0000 C   0  0  0  0  0  0
    2.5840   -3.0274    0.0000 C   0  0  2  0  0  0
    2.1444   -2.0425    0.0000 C   0  0  0  0  0  0
    2.0000   -3.8392    0.0000 C   0  0  0  0  0  0
    7.7878   -0.9257    0.0000 H   0  0  0  0  0  0
    7.9602   -0.7752    0.0000 H   0  0  0  0  0  0
    5.2399    0.2177    0.0000 H   0  0  0  0  0  0
    8.7061    0.6555    0.0000 H   0  0  0  0  0  0
    6.3335   -2.2329    0.0000 H   0  0  0  0  0  0
    6.8906   -2.0170    0.0000 H   0  0  0  0  0  0
    7.5080   -1.4630    0.0000 H   0  0  0  0  0  0
    6.0227    1.6574    0.0000 H   0  0  0  0  0  0
    5.6241    0.9672    0.0000 H   0  0  0  0  0  0
    7.4993    2.0498    0.0000 H   0  0  0  0  0  0
    6.7022    2.0498    0.0000 H   0  0  0  0  0  0
   10.5013    0.6678    0.0000 H   0  0  0  0  0  0
    4.8403    0.0279    0.0000 H   0  0  0  0  0  0
    8.4561   -0.9296    0.0000 H   0  0  0  0  0  0
    9.2543   -0.9389    0.0000 H   0  0  0  0  0  0
    9.9758   -0.5297    0.0000 H   0  0  0  0  0  0
   10.3776    0.1601    0.0000 H   0  0  0  0  0  0
    5.6787    1.1118    0.0000 H   0  0  0  0  0  0
    4.8318    0.8848    0.0000 H   0  0  0  0  0  0
    5.0587    0.0379    0.0000 H   0  0  0  0  0  0
    3.5178   -0.5224    0.0000 H   0  0  0  0  0  0
    8.6131    3.2729    0.0000 H   0  0  0  0  0  0
    8.2274    2.5740    0.0000 H   0  0  0  0  0  0
   10.9196    1.0472    0.0000 H   0  0  0  0  0  0
   11.3214    1.7370    0.0000 H   0  0  0  0  0  0
    8.2967    2.6421    0.0000 H   0  0  0  0  0  0
    7.4516    2.4086    0.0000 H   0  0  0  0  0  0
    7.6850    1.5635    0.0000 H   0  0  0  0  0  0
   10.1604    3.7301    0.0000 H   0  0  0  0  0  0
    9.3622    3.7209    0.0000 H   0  0  0  0  0  0
   10.7070    3.3358    0.0000 H   0  0  0  0  0  0
    4.6417    0.6949    0.0000 H   0  0  0  0  0  0
    3.8266    1.0178    0.0000 H   0  0  0  0  0  0
    3.5036    0.2027    0.0000 H   0  0  0  0  0  0
    3.4933   -3.7288    0.0000 H   0  0  0  0  0  0
    4.2185   -3.3951    0.0000 H   0  0  0  0  0  0
    2.5382   -0.6052    0.0000 H   0  0  0  0  0  0
    1.9672   -2.9643    0.0000 H   0  0  0  0  0  0
    1.7156   -1.5946    0.0000 H   0  0  0  0  0  0
    1.6298   -2.3883    0.0000 H   0  0  0  0  0  0
    4.3208   -3.6633    0.0000 H   0  0  0  0  0  0
   11.5723    3.8392    0.0000 H   0  0  0  0  0  0
   12.1128    2.9113    0.0000 H   0  0  0  0  0  0
    1.4967   -3.4771    0.0000 H   0  0  0  0  0  0
    1.6379   -4.3425    0.0000 H   0  0  0  0  0  0
    2.5033   -4.2012    0.0000 H   0  0  0  0  0  0
  1 11  1  0  0  0
  1 22  1  0  0  0
 22  2  1  6  0  0
  2 72  1  0  0  0
  3 20  1  0  0  0
  3 30  1  0  0  0
  3 68  1  4  0  0
  4 26  1  0  0  0
  4 73  1  0  0  0
  4 74  1  0  0  0
  5  6  1  0  0  0
  5  8  1  0  0  0
  5 13  1  0  0  0
  5 19  1  6  0  0
  6  7  1  0  0  0
  6 12  1  0  0  0
  6 32  1  1  0  0
  7  9  1  0  0  0
  7 17  1  0  0  0
  7 33  1  6  0  0
  8 11  1  0  0  0
  8 16  1  0  0  0
  8 34  1  1  0  0
  9 10  1  0  0  0
  9 14  1  0  0  0
  9 35  1  1  0  0
 10 15  1  0  0  0
 10 21  1  0  0  0
 10 24  1  6  0  0
 11 12  1  0  0  0
 11 36  1  6  0  0
 12 37  1  0  0  0
 12 38  1  0  0  0
 13 14  1  0  0  0
 13 39  1  0  0  0
 13 40  1  0  0  0
 14 41  1  0  0  0
 14 42  1  0  0  0
 15 18  1  0  0  0
 15 23  1  0  0  0
 15 43  1  1  0  0
 16 20  1  0  0  0
 16 27  1  0  0  0
 16 44  1  6  0  0
 17 18  1  0  0  0
 17 45  1  0  0  0
 17 46  1  0  0  0
 18 47  1  0  0  0
 18 48  1  0  0  0
 19 49  1  0  0  0
 19 50  1  0  0  0
 19 51  1  0  0  0
 20 22  1  0  0  0
 20 52  1  1  0  0
 21 25  1  0  0  0
 21 53  1  0  0  0
 21 54  1  0  0  0
 22 28  1  0  0  0
 23 26  1  0  0  0
 23 55  1  0  0  0
 23 56  1  0  0  0
 24 57  1  0  0  0
 24 58  1  0  0  0
 24 59  1  0  0  0
 25 26  1  0  0  0
 25 60  1  0  0  0
 25 61  1  0  0  0
 26 62  1  1  0  0
 27 63  1  0  0  0
 27 64  1  0  0  0
 27 65  1  0  0  0
 28 29  1  0  0  0
 28 66  1  0  0  0
 28 67  1  0  0  0
 29 30  1  0  0  0
 29 31  1  0  0  0
 29 69  1  6  0  0
 30 70  1  0  0  0
 30 71  1  0  0  0
 31 75  1  0  0  0
 31 76  1  0  0  0
 31 77  1  0  0  0
M  END
> <s_m_entry_name>
Myricetin 7-rhamnoside.1

> <PUBCHEM_COMPOUND_CID>
73419

> <PUBCHEM_IUPAC_NAME>
(1S,2R,5S,7S,10S,11S,14S,15R,16S,17R,20R,22S,24R)-7-amino-10,14,16,20-tetramethyl-23-oxa-18-azahexacyclo[12.11.0.02,11.05,10.015,24.017,22]pentacosan-22-ol

> <PUBCHEM_IUPAC_INCHI>
InChI=1S/C27H46N2O2/c1-15-13-27(30)24(29-14-15)16(2)23-22(31-27)12-21-19-6-5-17-11-18(28)7-9-25(17,3)20(19)8-10-26(21,23)4/h15-24,29-30H,5-14,28H2,1-4H3/t15-,16+,17+,18+,19-,20+,21+,22-,23+,24-,25+,26+,27+/m1/s1

> <PUBCHEM_IUPAC_INCHIKEY>
ZPTJKUUQUDRHTL-QAQRTNARSA-N

> <PUBCHEM_EXACT_MASS>
430.35592871

> <PUBCHEM_MOLECULAR_WEIGHT>
430.7

> <PUBCHEM_OPENEYE_CAN_SMILES>
CC1CC2(C(C(C3C(O2)CC4C3(CCC5C4CCC6C5(CCC(C6)N)C)C)C)NC1)O

> <PUBCHEM_OPENEYE_ISO_SMILES>
C[C@@H]1C[C@]2([C@@H]([C@H]([C@H]3[C@H](O2)C[C@@H]4[C@@]3(CC[C@H]5[C@H]4CC[C@@H]6[C@@]5(CC[C@@H](C6)N)C)C)C)NC1)O

$$$$
64961
                    3D
 Schrodinger Suite 2021-2.
 21 23  0  0  1  0            999 V2000
    4.5274    0.8518    0.0000 N   0  0  0  0  0  0
    7.0547   -0.2724    0.0000 N   0  0  0  0  0  0
    4.0274   -0.6871    0.0000 C   0  0  0  0  0  0
    5.0274   -0.6871    0.0000 C   0  0  0  0  0  0
    3.7183    0.2640    0.0000 C   0  0  0  0  0  0
    5.3364    0.2640    0.0000 C   0  0  0  0  0  0
    3.3424   -1.4718    0.0000 C   0  0  0  0  0  0
    2.7029    0.4963    0.0000 C   0  0  0  0  0  0
    5.7123   -1.4718    0.0000 C   0  0  0  0  0  0
    6.3518    0.4963    0.0000 C   0  0  0  0  0  0
    2.3219   -1.2631    0.0000 C   0  0  0  0  0  0
    2.0000   -0.2724    0.0000 C   0  0  0  0  0  0
    6.7328   -1.2631    0.0000 C   0  0  0  0  0  0
    4.5274    1.4718    0.0000 H   0  0  0  0  0  0
    3.5408   -2.0592    0.0000 H   0  0  0  0  0  0
    2.5182    1.0881    0.0000 H   0  0  0  0  0  0
    5.5139   -2.0592    0.0000 H   0  0  0  0  0  0
    6.5365    1.0881    0.0000 H   0  0  0  0  0  0
    1.9088   -1.7254    0.0000 H   0  0  0  0  0  0
    1.3940   -0.1412    0.0000 H   0  0  0  0  0  0
    7.1459   -1.7254    0.0000 H   0  0  0  0  0  0
  1  5  1  0  0  0
  1  6  1  0  0  0
  1 14  1  0  0  0
  2 10  2  0  0  0
  2 13  1  0  0  0
  3  4  1  0  0  0
  3  5  1  0  0  0
  3  7  2  0  0  0
  4  6  2  0  0  0
  4  9  1  0  0  0
  5  8  2  0  0  0
  6 10  1  0  0  0
  7 11  1  0  0  0
  7 15  1  0  0  0
  8 12  1  0  0  0
  8 16  1  0  0  0
  9 13  2  0  0  0
  9 17  1  0  0  0
 10 18  1  0  0  0
 11 12  2  0  0  0
 11 19  1  0  0  0
 12 20  1  0  0  0
 13 21  1  0  0  0
M  END
> <s_m_entry_name>
Norharman.1

> <PUBCHEM_COMPOUND_CID>
64961

> <PUBCHEM_IUPAC_NAME>
9H-pyrido[3,4-b]indole

> <PUBCHEM_IUPAC_INCHI>
InChI=1S/C11H8N2/c1-2-4-10-8(3-1)9-5-6-12-7-11(9)13-10/h1-7,13H

> <PUBCHEM_IUPAC_INCHIKEY>
AIFRHYZBTHREPW-UHFFFAOYSA-N

> <PUBCHEM_EXACT_MASS>
168.068748264

> <PUBCHEM_MOLECULAR_WEIGHT>
168.19

> <PUBCHEM_OPENEYE_CAN_SMILES>
C1=CC=C2C(=C1)C3=C(N2)C=NC=C3

> <PUBCHEM_OPENEYE_ISO_SMILES>
C1=CC=C2C(=C1)C3=C(N2)C=NC=C3

$$$$
14520989
                    3D
 Schrodinger Suite 2021-2.
103110  0  0  1  0            999 V2000
    8.8049   -1.3953    0.0000 O   0  0  0  0  0  0
   12.5502    0.0136    0.0000 O   0  0  0  0  0  0
    6.4933   -2.6822    0.0000 O   0  0  0  0  0  0
   14.2822    2.0136    0.0000 O   0  0  0  0  0  0
    9.4100   -4.8448    0.0000 O   0  0  0  0  0  0
   10.8018    3.0482    0.0000 O   0  0  0  0  0  0
   12.1304   -2.5799    0.0000 O   0  0  0  0  0  0
    8.8987    0.6626    0.0000 O   0  0  0  0  0  0
    7.2186    1.8426    0.0000 O   0  0  0  0  0  0
   16.8803    0.5136    0.0000 O   0  0  0  0  0  0
    4.5649   -0.3841    0.0000 O   0  0  0  0  0  0
   15.1482   -2.4864    0.0000 O   0  0  0  0  0  0
    6.7940   -4.3879    0.0000 O   0  0  0  0  0  0
   13.4162    3.5136    0.0000 O   0  0  0  0  0  0
    5.2490    1.4953    0.0000 O   0  0  0  0  0  0
   16.8803   -1.4864    0.0000 O   0  0  0  0  0  0
    2.8961   -2.4371    0.0000 O   0  0  0  0  0  0
   16.0143    6.0136    0.0000 O   0  0  0  0  0  0
    3.4976   -5.8486    0.0000 O   0  0  0  0  0  0
   17.7463    3.0136    0.0000 O   0  0  0  0  0  0
    2.2120   -4.3165    0.0000 O   0  0  0  0  0  0
   17.7463    5.0136    0.0000 O   0  0  0  0  0  0
    7.4781   -2.5086    0.0000 C   0  0  3  0  0  0
   13.4162    1.5136    0.0000 C   0  0  3  0  0  0
    7.8201   -1.5689    0.0000 C   0  0  3  0  0  0
   13.4162    0.5136    0.0000 C   0  0  3  0  0  0
    8.1208   -3.2746    0.0000 C   0  0  0  0  0  0
   12.5502    2.0136    0.0000 C   0  0  0  0  0  0
    9.1056   -3.1009    0.0000 C   0  0  0  0  0  0
   11.6841    1.5136    0.0000 C   0  0  0  0  0  0
    9.4477   -2.1612    0.0000 C   0  0  0  0  0  0
   11.6841    0.5136    0.0000 C   0  0  0  0  0  0
   10.4706   -1.9646    0.0000 C   0  0  0  0  0  0
   10.7902   -0.0211    0.0000 C   0  0  0  0  0  0
   10.8018   -1.0210    0.0000 C   0  0  0  0  0  0
    7.1773   -0.8029    0.0000 C   0  0  0  0  0  0
   14.2822    0.0136    0.0000 C   0  0  0  0  0  0
    9.7628   -3.9091    0.0000 C   0  0  0  0  0  0
   10.7902    2.0482    0.0000 C   0  0  0  0  0  0
   11.1463   -2.7574    0.0000 C   0  0  0  0  0  0
    9.8841    0.4927    0.0000 C   0  0  0  0  0  0
   10.7901   -3.7362    0.0000 C   0  0  0  0  0  0
    9.8841    1.5344    0.0000 C   0  0  0  0  0  0
    6.1925   -0.9765    0.0000 C   0  0  0  0  0  0
   14.2822   -0.9864    0.0000 C   0  0  0  0  0  0
    7.5194    0.1368    0.0000 C   0  0  0  0  0  0
   15.1482    0.5136    0.0000 C   0  0  0  0  0  0
    6.1513   -3.6219    0.0000 C   0  0  0  0  0  0
   14.2822    3.0136    0.0000 C   0  0  0  0  0  0
    6.8766    0.9029    0.0000 C   0  0  0  0  0  0
   16.0143    0.0136    0.0000 C   0  0  0  0  0  0
    5.5498   -0.2105    0.0000 C   0  0  0  0  0  0
   15.1482   -1.4864    0.0000 C   0  0  0  0  0  0
    5.8918    0.7292    0.0000 C   0  0  0  0  0  0
   16.0143   -0.9864    0.0000 C   0  0  0  0  0  0
    5.1665   -3.7956    0.0000 C   0  0  0  0  0  0
   15.1482    3.5136    0.0000 C   0  0  0  0  0  0
    4.8245   -4.7353    0.0000 C   0  0  0  0  0  0
   16.0143    3.0136    0.0000 C   0  0  0  0  0  0
    4.5237   -3.0295    0.0000 C   0  0  0  0  0  0
   15.1482    4.5136    0.0000 C   0  0  0  0  0  0
    3.5389   -3.2032    0.0000 C   0  0  0  0  0  0
   16.0143    5.0136    0.0000 C   0  0  0  0  0  0
    3.8396   -4.9089    0.0000 C   0  0  0  0  0  0
   16.8803    3.5136    0.0000 C   0  0  0  0  0  0
    3.1969   -4.1429    0.0000 C   0  0  0  0  0  0
   16.8803    4.5136    0.0000 C   0  0  0  0  0  0
    7.0796   -2.0336    0.0000 H   0  0  0  0  0  0
   13.4162    2.1336    0.0000 H   0  0  0  0  0  0
    8.0322   -0.9863    0.0000 H   0  0  0  0  0  0
   13.9531    0.8236    0.0000 H   0  0  0  0  0  0
    7.5839   -3.5846    0.0000 H   0  0  0  0  0  0
    8.3329   -3.8572    0.0000 H   0  0  0  0  0  0
   12.9487    2.4885    0.0000 H   0  0  0  0  0  0
   12.1516    2.4885    0.0000 H   0  0  0  0  0  0
   11.2576   -1.4413    0.0000 H   0  0  0  0  0  0
   10.1900   -0.9204    0.0000 H   0  0  0  0  0  0
   11.1867   -4.2127    0.0000 H   0  0  0  0  0  0
    9.3484    1.8464    0.0000 H   0  0  0  0  0  0
    5.9805   -1.5591    0.0000 H   0  0  0  0  0  0
   13.7453   -1.2964    0.0000 H   0  0  0  0  0  0
    8.1299    0.2445    0.0000 H   0  0  0  0  0  0
   15.1482    1.1336    0.0000 H   0  0  0  0  0  0
    9.8030   -5.3243    0.0000 H   0  0  0  0  0  0
   11.3422    3.3519    0.0000 H   0  0  0  0  0  0
   12.5308   -3.0533    0.0000 H   0  0  0  0  0  0
    8.5020    0.1861    0.0000 H   0  0  0  0  0  0
    6.8201    2.3175    0.0000 H   0  0  0  0  0  0
   17.4172    0.2036    0.0000 H   0  0  0  0  0  0
    4.1664    0.0908    0.0000 H   0  0  0  0  0  0
   15.6852   -2.7964    0.0000 H   0  0  0  0  0  0
    5.2230   -5.2102    0.0000 H   0  0  0  0  0  0
   16.0143    2.3936    0.0000 H   0  0  0  0  0  0
    4.7357   -2.4469    0.0000 H   0  0  0  0  0  0
   14.6113    4.8236    0.0000 H   0  0  0  0  0  0
    4.6384    1.3876    0.0000 H   0  0  0  0  0  0
   17.4172   -1.1764    0.0000 H   0  0  0  0  0  0
    2.2855   -2.5448    0.0000 H   0  0  0  0  0  0
   15.4773    6.3236    0.0000 H   0  0  0  0  0  0
    3.8962   -6.3236    0.0000 H   0  0  0  0  0  0
   18.2832    3.3236    0.0000 H   0  0  0  0  0  0
    2.0000   -4.8991    0.0000 H   0  0  0  0  0  0
   17.7463    5.6336    0.0000 H   0  0  0  0  0  0
  1 25  1  0  0  0
  1 31  1  0  0  0
  2 26  1  0  0  0
  2 32  1  0  0  0
  3 23  1  0  0  0
  3 48  1  0  0  0
  4 24  1  0  0  0
  4 49  1  0  0  0
  5 38  1  0  0  0
  5 84  1  0  0  0
  6 39  1  0  0  0
  6 85  1  0  0  0
  7 40  1  0  0  0
  7 86  1  0  0  0
  8 41  1  0  0  0
  8 87  1  0  0  0
  9 50  1  0  0  0
  9 88  1  0  0  0
 10 51  1  0  0  0
 10 89  1  0  0  0
 11 52  1  0  0  0
 11 90  1  0  0  0
 12 53  1  0  0  0
 12 91  1  0  0  0
 13 48  2  0  0  0
 14 49  2  0  0  0
 15 54  1  0  0  0
 15 96  1  0  0  0
 16 55  1  0  0  0
 16 97  1  0  0  0
 17 62  1  0  0  0
 17 98  1  0  0  0
 18 63  1  0  0  0
 18 99  1  0  0  0
 19 64  1  0  0  0
 19100  1  0  0  0
 20 65  1  0  0  0
 20101  1  0  0  0
 21 66  1  0  0  0
 21102  1  0  0  0
 22 67  1  0  0  0
 22103  1  0  0  0
 23 25  1  0  0  0
 23 27  1  0  0  0
 23 68  1  4  0  0
 24 26  1  0  0  0
 24 28  1  0  0  0
 24 69  1  4  0  0
 25 36  1  0  0  0
 25 70  1  4  0  0
 26 37  1  0  0  0
 26 71  1  4  0  0
 27 29  1  0  0  0
 27 72  1  0  0  0
 27 73  1  0  0  0
 28 30  1  0  0  0
 28 74  1  0  0  0
 28 75  1  0  0  0
 29 31  2  0  0  0
 29 38  1  0  0  0
 30 32  2  0  0  0
 30 39  1  0  0  0
 31 33  1  0  0  0
 32 34  1  0  0  0
 33 35  1  0  0  0
 33 40  2  0  0  0
 34 35  1  0  0  0
 34 41  2  0  0  0
 35 76  1  0  0  0
 35 77  1  0  0  0
 36 44  2  0  0  0
 36 46  1  0  0  0
 37 45  2  0  0  0
 37 47  1  0  0  0
 38 42  2  0  0  0
 39 43  2  0  0  0
 40 42  1  0  0  0
 41 43  1  0  0  0
 42 78  1  0  0  0
 43 79  1  0  0  0
 44 52  1  0  0  0
 44 80  1  0  0  0
 45 53  1  0  0  0
 45 81  1  0  0  0
 46 50  2  0  0  0
 46 82  1  0  0  0
 47 51  2  0  0  0
 47 83  1  0  0  0
 48 56  1  0  0  0
 49 57  1  0  0  0
 50 54  1  0  0  0
 51 55  1  0  0  0
 52 54  2  0  0  0
 53 55  2  0  0  0
 56 58  2  0  0  0
 56 60  1  0  0  0
 57 59  2  0  0  0
 57 61  1  0  0  0
 58 64  1  0  0  0
 58 92  1  0  0  0
 59 65  1  0  0  0
 59 93  1  0  0  0
 60 62  2  0  0  0
 60 94  1  0  0  0
 61 63  2  0  0  0
 61 95  1  0  0  0
 62 66  1  0  0  0
 63 67  1  0  0  0
 64 66  2  0  0  0
 65 67  2  0  0  0
M  END
> <s_m_entry_name>
Oolonghomobisflavan A.1

> <PUBCHEM_COMPOUND_CID>
14520989

> <PUBCHEM_IUPAC_NAME>
[8-[[5,7-dihydroxy-3-(3,4,5-trihydroxybenzoyl)oxy-2-(3,4,5-trihydroxyphenyl)-3,4-dihydro-2H-chromen-8-yl]methyl]-5,7-dihydroxy-2-(3,4,5-trihydroxyphenyl)-3,4-dihydro-2H-chromen-3-yl] 3,4,5-trihydroxybenzoate

> <PUBCHEM_IUPAC_INCHI>
InChI=1S/C45H36O22/c46-22-12-24(48)20-10-34(64-44(62)16-5-30(54)38(60)31(55)6-16)40(14-1-26(50)36(58)27(51)2-14)66-42(20)18(22)9-19-23(47)13-25(49)21-11-35(65-45(63)17-7-32(56)39(61)33(57)8-17)41(67-43(19)21)15-3-28(52)37(59)29(53)4-15/h1-8,12-13,34-35,40-41,46-61H,9-11H2

> <PUBCHEM_IUPAC_INCHIKEY>
BJFGFQSYHAXQPO-UHFFFAOYSA-N

> <PUBCHEM_EXACT_MASS>
928.16982277

> <PUBCHEM_MOLECULAR_WEIGHT>
928.8

> <PUBCHEM_OPENEYE_CAN_SMILES>
C1C(C(OC2=C1C(=CC(=C2CC3=C(C=C(C4=C3OC(C(C4)OC(=O)C5=CC(=C(C(=C5)O)O)O)C6=CC(=C(C(=C6)O)O)O)O)O)O)O)C7=CC(=C(C(=C7)O)O)O)OC(=O)C8=CC(=C(C(=C8)O)O)O

> <PUBCHEM_OPENEYE_ISO_SMILES>
C1C(C(OC2=C1C(=CC(=C2CC3=C(C=C(C4=C3OC(C(C4)OC(=O)C5=CC(=C(C(=C5)O)O)O)C6=CC(=C(C(=C6)O)O)O)O)O)O)O)C7=CC(=C(C(=C7)O)O)O)OC(=O)C8=CC(=C(C(=C8)O)O)O

$$$$
5280343
                    3D
 Schrodinger Suite 2021-2.
 32 34  0  0  1  0            999 V2000
    6.0682   -0.2704    0.0000 O   0  0  0  0  0  0
    7.8003    1.7296    0.0000 O   0  0  0  0  0  0
    4.3198    2.7642    0.0000 O   0  0  0  0  0  0
    6.0682    2.7296    0.0000 O   0  0  0  0  0  0
    2.5381   -0.2945    0.0000 O   0  0  0  0  0  0
    8.6663   -2.7704    0.0000 O   0  0  0  0  0  0
   10.3984   -1.7704    0.0000 O   0  0  0  0  0  0
    5.2022    1.2296    0.0000 C   0  0  0  0  0  0
    5.2022    0.2296    0.0000 C   0  0  0  0  0  0
    6.9343    0.2296    0.0000 C   0  0  0  0  0  0
    7.8003   -0.2704    0.0000 C   0  0  0  0  0  0
    6.9343    1.2296    0.0000 C   0  0  0  0  0  0
    6.0682    1.7296    0.0000 C   0  0  0  0  0  0
    4.3083    1.7643    0.0000 C   0  0  0  0  0  0
    4.3083   -0.3051    0.0000 C   0  0  0  0  0  0
    3.4022    0.2088    0.0000 C   0  0  0  0  0  0
    7.8003   -1.2704    0.0000 C   0  0  0  0  0  0
    3.4022    1.2504    0.0000 C   0  0  0  0  0  0
    8.6663    0.2296    0.0000 C   0  0  0  0  0  0
    8.6663   -1.7704    0.0000 C   0  0  0  0  0  0
    9.5323   -0.2704    0.0000 C   0  0  0  0  0  0
    9.5323   -1.2704    0.0000 C   0  0  0  0  0  0
    4.3154   -0.9250    0.0000 H   0  0  0  0  0  0
    7.2634   -1.5804    0.0000 H   0  0  0  0  0  0
    2.8665    1.5625    0.0000 H   0  0  0  0  0  0
    8.6663    0.8496    0.0000 H   0  0  0  0  0  0
   10.0693    0.0396    0.0000 H   0  0  0  0  0  0
    7.8003    2.3496    0.0000 H   0  0  0  0  0  0
    3.7865    3.0804    0.0000 H   0  0  0  0  0  0
    2.0000    0.0134    0.0000 H   0  0  0  0  0  0
    8.1294   -3.0804    0.0000 H   0  0  0  0  0  0
   10.9353   -1.4604    0.0000 H   0  0  0  0  0  0
  1  9  1  0  0  0
  1 10  1  0  0  0
  2 12  1  0  0  0
  2 28  1  0  0  0
  3 14  1  0  0  0
  3 29  1  0  0  0
  4 13  2  0  0  0
  5 16  1  0  0  0
  5 30  1  0  0  0
  6 20  1  0  0  0
  6 31  1  0  0  0
  7 22  1  0  0  0
  7 32  1  0  0  0
  8  9  1  0  0  0
  8 13  1  0  0  0
  8 14  2  0  0  0
  9 15  2  0  0  0
 10 11  1  0  0  0
 10 12  2  0  0  0
 11 17  2  0  0  0
 11 19  1  0  0  0
 12 13  1  0  0  0
 14 18  1  0  0  0
 15 16  1  0  0  0
 15 23  1  0  0  0
 16 18  2  0  0  0
 17 20  1  0  0  0
 17 24  1  0  0  0
 18 25  1  0  0  0
 19 21  2  0  0  0
 19 26  1  0  0  0
 20 22  2  0  0  0
 21 22  1  0  0  0
 21 27  1  0  0  0
M  END
> <s_m_entry_name>
Quercetin.1

> <PUBCHEM_COMPOUND_CID>
5280343

> <PUBCHEM_IUPAC_NAME>
2-(3,4-dihydroxyphenyl)-3,5,7-trihydroxychromen-4-one

> <PUBCHEM_IUPAC_INCHI>
InChI=1S/C15H10O7/c16-7-4-10(19)12-11(5-7)22-15(14(21)13(12)20)6-1-2-8(17)9(18)3-6/h1-5,16-19,21H

> <PUBCHEM_IUPAC_INCHIKEY>
REFJWTPEDVJJIY-UHFFFAOYSA-N

> <PUBCHEM_EXACT_MASS>
302.04265265

> <PUBCHEM_MOLECULAR_WEIGHT>
302.23

> <PUBCHEM_OPENEYE_CAN_SMILES>
C1=CC(=C(C=C1C2=C(C(=O)C3=C(C=C(C=C3O2)O)O)O)O)O

> <PUBCHEM_OPENEYE_ISO_SMILES>
C1=CC(=C(C=C1C2=C(C(=O)C3=C(C=C(C=C3O2)O)O)O)O)O

$$$$
6508
                    3D
 Schrodinger Suite 2021-2.
 25 25  0  0  1  0            999 V2000
    3.7690    1.6550    0.0000 O   0  0  0  0  0  0
    6.0010   -1.2110    0.0000 O   0  0  0  0  0  0
    2.5369   -1.2110    0.0000 O   0  0  0  0  0  0
    4.2690   -2.2110    0.0000 O   0  0  0  0  0  0
    5.7690    1.6550    0.0000 O   0  0  0  0  0  0
    4.2690    2.5210    0.0000 O   0  0  0  0  0  0
    4.2690    0.7890    0.0000 C   0  0  3  0  0  0
    5.1350    0.2890    0.0000 C   0  0  0  0  0  0
    3.4030    0.2890    0.0000 C   0  0  0  0  0  0
    5.1350   -0.7110    0.0000 C   0  0  2  0  0  0
    3.4030   -0.7110    0.0000 C   0  0  2  0  0  0
    4.2690   -1.2110    0.0000 C   0  0  3  0  0  0
    4.7690    1.6550    0.0000 C   0  0  0  0  0  0
    5.7456    0.1813    0.0000 H   0  0  0  0  0  0
    5.3471    0.8716    0.0000 H   0  0  0  0  0  0
    3.1909    0.8716    0.0000 H   0  0  0  0  0  0
    2.7924    0.1813    0.0000 H   0  0  0  0  0  0
    5.6720   -0.4010    0.0000 H   0  0  0  0  0  0
    3.4030   -1.3310    0.0000 H   0  0  0  0  0  0
    4.8059   -1.5210    0.0000 H   0  0  0  0  0  0
    3.1490    1.6550    0.0000 H   0  0  0  0  0  0
    6.5380   -0.9010    0.0000 H   0  0  0  0  0  0
    2.0000   -0.9010    0.0000 H   0  0  0  0  0  0
    3.7320   -2.5210    0.0000 H   0  0  0  0  0  0
    6.0790    2.1919    0.0000 H   0  0  0  0  0  0
  7  1  1  4  0  0
  1 21  1  0  0  0
  2 10  1  0  0  0
  2 22  1  0  0  0
  3 11  1  0  0  0
  3 23  1  0  0  0
  4 12  1  0  0  0
  4 24  1  0  0  0
  5 13  1  0  0  0
  5 25  1  0  0  0
  6 13  2  0  0  0
  7  8  1  0  0  0
  7  9  1  0  0  0
  7 13  1  0  0  0
  8 10  1  0  0  0
  8 14  1  0  0  0
  8 15  1  0  0  0
  9 11  1  0  0  0
  9 16  1  0  0  0
  9 17  1  0  0  0
 10 12  1  0  0  0
 10 18  1  6  0  0
 11 12  1  0  0  0
 11 19  1  1  0  0
 12 20  1  4  0  0
M  END
> <s_m_entry_name>
Quinic acid.1

> <PUBCHEM_COMPOUND_CID>
6508

> <PUBCHEM_IUPAC_NAME>
(3R,5R)-1,3,4,5-tetrahydroxycyclohexane-1-carboxylic acid

> <PUBCHEM_IUPAC_INCHI>
InChI=1S/C7H12O6/c8-3-1-7(13,6(11)12)2-4(9)5(3)10/h3-5,8-10,13H,1-2H2,(H,11,12)/t3-,4-,5?,7?/m1/s1

> <PUBCHEM_IUPAC_INCHIKEY>
AAWZDTNXLSGCEK-LNVDRNJUSA-N

> <PUBCHEM_EXACT_MASS>
192.0633881

> <PUBCHEM_MOLECULAR_WEIGHT>
192.17

> <PUBCHEM_OPENEYE_CAN_SMILES>
C1C(C(C(CC1(C(=O)O)O)O)O)O

> <PUBCHEM_OPENEYE_ISO_SMILES>
C1[C@H](C([C@@H](CC1(C(=O)O)O)O)O)O

$$$$
5280805
                    3D
 Schrodinger Suite 2021-2.
 73 77  0  0  1  0            999 V2000
    6.9343   -0.2500    0.0000 O   0  0  0  0  0  0
    6.0682   -2.7500    0.0000 O   0  0  0  0  0  0
    4.3362   -2.7500    0.0000 O   0  0  0  0  0  0
    7.8003   -2.7500    0.0000 O   0  0  0  0  0  0
    9.5323   -1.7500    0.0000 O   0  0  0  0  0  0
    7.8003    1.2500    0.0000 O   0  0  0  0  0  0
    9.5323    0.2500    0.0000 O   0  0  0  0  0  0
    6.0682   -4.7500    0.0000 O   0  0  0  0  0  0
    4.3362   -5.7500    0.0000 O   0  0  0  0  0  0
    2.6042   -4.7500    0.0000 O   0  0  0  0  0  0
    6.0682    3.2500    0.0000 O   0  0  0  0  0  0
    6.0682    0.2500    0.0000 O   0  0  0  0  0  0
    4.3198    0.2154    0.0000 O   0  0  0  0  0  0
    2.5381    3.2742    0.0000 O   0  0  0  0  0  0
    8.6663    5.7500    0.0000 O   0  0  0  0  0  0
   10.3984    4.7500    0.0000 O   0  0  0  0  0  0
    6.9343   -1.2500    0.0000 C   0  0  1  0  0  0
    7.8003   -1.7500    0.0000 C   0  0  2  0  0  0
    8.6663   -1.2500    0.0000 C   0  0  1  0  0  0
    8.6663   -0.2500    0.0000 C   0  0  2  0  0  0
    5.2022   -4.2500    0.0000 C   0  0  1  0  0  0
    5.2022   -3.2500    0.0000 C   0  0  2  0  0  0
    4.3362   -4.7500    0.0000 C   0  0  1  0  0  0
    3.4702   -4.2500    0.0000 C   0  0  2  0  0  0
    7.8003    0.2500    0.0000 C   0  0  1  0  0  0
    6.0682   -1.7500    0.0000 C   0  0  0  0  0  0
    3.4702   -3.2500    0.0000 C   0  0  2  0  0  0
    2.6042   -2.7500    0.0000 C   0  0  0  0  0  0
    6.9343    1.7500    0.0000 C   0  0  0  0  0  0
    6.9343    2.7500    0.0000 C   0  0  0  0  0  0
    6.0682    1.2500    0.0000 C   0  0  0  0  0  0
    5.2022    1.7500    0.0000 C   0  0  0  0  0  0
    7.8003    3.2500    0.0000 C   0  0  0  0  0  0
    5.2022    2.7500    0.0000 C   0  0  0  0  0  0
    4.3083    1.2153    0.0000 C   0  0  0  0  0  0
    4.3083    3.2847    0.0000 C   0  0  0  0  0  0
    7.8003    4.2500    0.0000 C   0  0  0  0  0  0
    8.6663    2.7500    0.0000 C   0  0  0  0  0  0
    3.4022    1.7292    0.0000 C   0  0  0  0  0  0
    3.4022    2.7708    0.0000 C   0  0  0  0  0  0
    8.6663    4.7500    0.0000 C   0  0  0  0  0  0
    9.5323    3.2500    0.0000 C   0  0  0  0  0  0
    9.5323    4.2500    0.0000 C   0  0  0  0  0  0
    6.3973   -0.9400    0.0000 H   0  0  0  0  0  0
    8.3372   -2.0600    0.0000 H   0  0  0  0  0  0
    9.2033   -0.9400    0.0000 H   0  0  0  0  0  0
    9.2033   -0.5600    0.0000 H   0  0  0  0  0  0
    5.2022   -4.8700    0.0000 H   0  0  0  0  0  0
    5.2022   -2.6300    0.0000 H   0  0  0  0  0  0
    3.7993   -5.0600    0.0000 H   0  0  0  0  0  0
    2.9332   -3.9400    0.0000 H   0  0  0  0  0  0
    8.3372    0.5600    0.0000 H   0  0  0  0  0  0
    5.8562   -1.1674    0.0000 H   0  0  0  0  0  0
    5.4577   -1.8577    0.0000 H   0  0  0  0  0  0
    3.4702   -2.6300    0.0000 H   0  0  0  0  0  0
    2.9141   -2.2131    0.0000 H   0  0  0  0  0  0
    2.0672   -2.4400    0.0000 H   0  0  0  0  0  0
    2.2942   -3.2869    0.0000 H   0  0  0  0  0  0
    8.3372   -3.0600    0.0000 H   0  0  0  0  0  0
   10.0693   -1.4400    0.0000 H   0  0  0  0  0  0
    9.5323    0.8700    0.0000 H   0  0  0  0  0  0
    6.6052   -4.4400    0.0000 H   0  0  0  0  0  0
    3.7993   -6.0600    0.0000 H   0  0  0  0  0  0
    2.0672   -4.4400    0.0000 H   0  0  0  0  0  0
    4.3154    3.9046    0.0000 H   0  0  0  0  0  0
    7.2634    4.5600    0.0000 H   0  0  0  0  0  0
    8.6663    2.1300    0.0000 H   0  0  0  0  0  0
    2.8665    1.4171    0.0000 H   0  0  0  0  0  0
   10.0693    2.9400    0.0000 H   0  0  0  0  0  0
    3.7865   -0.1008    0.0000 H   0  0  0  0  0  0
    2.0000    2.9662    0.0000 H   0  0  0  0  0  0
    8.1294    6.0600    0.0000 H   0  0  0  0  0  0
   10.9353    4.4400    0.0000 H   0  0  0  0  0  0
  1 17  1  0  0  0
  1 25  1  0  0  0
  2 22  1  0  0  0
  2 26  1  0  0  0
  3 22  1  0  0  0
  3 27  1  0  0  0
  4 18  1  0  0  0
  4 59  1  0  0  0
  5 19  1  0  0  0
  5 60  1  0  0  0
  6 25  1  0  0  0
  6 29  1  0  0  0
  7 20  1  0  0  0
  7 61  1  0  0  0
  8 21  1  0  0  0
  8 62  1  0  0  0
  9 23  1  0  0  0
  9 63  1  0  0  0
 10 24  1  0  0  0
 10 64  1  0  0  0
 11 30  1  0  0  0
 11 34  1  0  0  0
 12 31  2  0  0  0
 13 35  1  0  0  0
 13 70  1  0  0  0
 14 40  1  0  0  0
 14 71  1  0  0  0
 15 41  1  0  0  0
 15 72  1  0  0  0
 16 43  1  0  0  0
 16 73  1  0  0  0
 17 18  1  0  0  0
 17 26  1  0  0  0
 17 44  1  6  0  0
 18 19  1  0  0  0
 18 45  1  1  0  0
 19 20  1  0  0  0
 19 46  1  6  0  0
 20 25  1  0  0  0
 20 47  1  1  0  0
 21 22  1  0  0  0
 21 23  1  0  0  0
 21 48  1  1  0  0
 22 49  1  6  0  0
 23 24  1  0  0  0
 23 50  1  1  0  0
 24 27  1  0  0  0
 24 51  1  6  0  0
 25 52  1  6  0  0
 26 53  1  0  0  0
 26 54  1  0  0  0
 27 28  1  0  0  0
 27 55  1  1  0  0
 28 56  1  0  0  0
 28 57  1  0  0  0
 28 58  1  0  0  0
 29 30  2  0  0  0
 29 31  1  0  0  0
 30 33  1  0  0  0
 31 32  1  0  0  0
 32 34  1  0  0  0
 32 35  2  0  0  0
 33 37  2  0  0  0
 33 38  1  0  0  0
 34 36  2  0  0  0
 35 39  1  0  0  0
 36 40  1  0  0  0
 36 65  1  0  0  0
 37 41  1  0  0  0
 37 66  1  0  0  0
 38 42  2  0  0  0
 38 67  1  0  0  0
 39 40  2  0  0  0
 39 68  1  0  0  0
 41 43  2  0  0  0
 42 43  1  0  0  0
 42 69  1  0  0  0
M  END
> <s_m_entry_name>
Rutin.1

> <PUBCHEM_COMPOUND_CID>
5280805

> <PUBCHEM_IUPAC_NAME>
2-(3,4-dihydroxyphenyl)-5,7-dihydroxy-3-[(2S,3R,4S,5S,6R)-3,4,5-trihydroxy-6-[[(2R,3R,4R,5R,6S)-3,4,5-trihydroxy-6-methyloxan-2-yl]oxymethyl]oxan-2-yl]oxychromen-4-one

> <PUBCHEM_IUPAC_INCHI>
InChI=1S/C27H30O16/c1-8-17(32)20(35)22(37)26(40-8)39-7-15-18(33)21(36)23(38)27(42-15)43-25-19(34)16-13(31)5-10(28)6-14(16)41-24(25)9-2-3-11(29)12(30)4-9/h2-6,8,15,17-18,20-23,26-33,35-38H,7H2,1H3/t8-,15+,17-,18+,20+,21-,22+,23+,26+,27-/m0/s1

> <PUBCHEM_IUPAC_INCHIKEY>
IKGXIBQEEMLURG-NVPNHPEKSA-N

> <PUBCHEM_EXACT_MASS>
610.15338487

> <PUBCHEM_MOLECULAR_WEIGHT>
610.5

> <PUBCHEM_OPENEYE_CAN_SMILES>
CC1C(C(C(C(O1)OCC2C(C(C(C(O2)OC3=C(OC4=CC(=CC(=C4C3=O)O)O)C5=CC(=C(C=C5)O)O)O)O)O)O)O)O

> <PUBCHEM_OPENEYE_ISO_SMILES>
C[C@H]1[C@@H]([C@H]([C@H]([C@@H](O1)OC[C@@H]2[C@H]([C@@H]([C@H]([C@@H](O2)OC3=C(OC4=CC(=CC(=C4C3=O)O)O)C5=CC(=C(C=C5)O)O)O)O)O)O)O)O

$$$$
637775
                    3D
 Schrodinger Suite 2021-2.
 28 28  0  0  1  0            999 V2000
    2.8660   -2.1550    0.0000 O   0  0  0  0  0  0
    6.3301   -2.1550    0.0000 O   0  0  0  0  0  0
    4.5981   -3.1550    0.0000 O   0  0  0  0  0  0
    6.3301    2.8450    0.0000 O   0  0  0  0  0  0
    4.5981    2.8450    0.0000 O   0  0  0  0  0  0
    4.5981   -0.1550    0.0000 C   0  0  0  0  0  0
    3.7320   -1.6550    0.0000 C   0  0  0  0  0  0
    5.4641   -1.6550    0.0000 C   0  0  0  0  0  0
    4.5981   -2.1550    0.0000 C   0  0  0  0  0  0
    3.7320   -0.6550    0.0000 C   0  0  0  0  0  0
    5.4641   -0.6550    0.0000 C   0  0  0  0  0  0
    4.5981    0.8450    0.0000 C   0  0  0  0  0  0
    5.4641    1.3450    0.0000 C   0  0  0  0  0  0
    2.0000   -1.6550    0.0000 C   0  0  0  0  0  0
    7.1962   -1.6550    0.0000 C   0  0  0  0  0  0
    5.4641    2.3450    0.0000 C   0  0  0  0  0  0
    3.1951   -0.3450    0.0000 H   0  0  0  0  0  0
    6.0010   -0.3450    0.0000 H   0  0  0  0  0  0
    4.0611    1.1550    0.0000 H   0  0  0  0  0  0
    6.0010    1.0350    0.0000 H   0  0  0  0  0  0
    4.0611   -3.4650    0.0000 H   0  0  0  0  0  0
    2.3100   -1.1181    0.0000 H   0  0  0  0  0  0
    1.4631   -1.3450    0.0000 H   0  0  0  0  0  0
    1.6900   -2.1919    0.0000 H   0  0  0  0  0  0
    7.5062   -2.1919    0.0000 H   0  0  0  0  0  0
    7.7331   -1.3450    0.0000 H   0  0  0  0  0  0
    6.8862   -1.1181    0.0000 H   0  0  0  0  0  0
    6.3301    3.4650    0.0000 H   0  0  0  0  0  0
  1  7  1  0  0  0
  1 14  1  0  0  0
  2  8  1  0  0  0
  2 15  1  0  0  0
  3  9  1  0  0  0
  3 21  1  0  0  0
  4 16  1  0  0  0
  4 28  1  0  0  0
  5 16  2  0  0  0
  6 10  2  0  0  0
  6 11  1  0  0  0
  6 12  1  0  0  0
  7  9  2  0  0  0
  7 10  1  0  0  0
  8  9  1  0  0  0
  8 11  2  0  0  0
 10 17  1  0  0  0
 11 18  1  0  0  0
 12 13  2  0  0  0
 12 19  1  0  0  0
 13 16  1  0  0  0
 13 20  1  0  0  0
 14 22  1  0  0  0
 14 23  1  0  0  0
 14 24  1  0  0  0
 15 25  1  0  0  0
 15 26  1  0  0  0
 15 27  1  0  0  0
M  END
> <s_m_entry_name>
Sinapic acid.1

> <PUBCHEM_COMPOUND_CID>
637775

> <PUBCHEM_IUPAC_NAME>
(E)-3-(4-hydroxy-3,5-dimethoxyphenyl)prop-2-enoic acid

> <PUBCHEM_IUPAC_INCHI>
InChI=1S/C11H12O5/c1-15-8-5-7(3-4-10(12)13)6-9(16-2)11(8)14/h3-6,14H,1-2H3,(H,12,13)/b4-3+

> <PUBCHEM_IUPAC_INCHIKEY>
PCMORTLOPMLEFB-ONEGZZNKSA-N

> <PUBCHEM_EXACT_MASS>
224.06847348

> <PUBCHEM_MOLECULAR_WEIGHT>
224.21

> <PUBCHEM_OPENEYE_CAN_SMILES>
COC1=CC(=CC(=C1O)OC)C=CC(=O)O

> <PUBCHEM_OPENEYE_ISO_SMILES>
COC1=CC(=CC(=C1O)OC)/C=C/C(=O)O

$$$$
73419
                    3D
 Schrodinger Suite 2021-2.
 77 82  0  0  1  0            999 V2000
    5.3079   -2.3476    0.0000 O   0  0  0  0  0  0
    4.6848   -3.1614    0.0000 O   0  0  0  0  0  0
    2.7843   -1.1742    0.0000 N   0  0  3  0  0  0
   11.5747    3.2192    0.0000 N   0  0  0  0  0  0
    6.2347    0.0748    0.0000 C   0  0  1  0  0  0
    7.1007   -0.4252    0.0000 C   0  0  2  0  0  0
    7.9668    0.0748    0.0000 C   0  0  1  0  0  0
    5.4977   -0.5923    0.0000 C   0  0  2  0  0  0
    7.9668    1.0748    0.0000 C   0  0  1  0  0  0
    8.8607    1.6095    0.0000 C   0  0  2  0  0  0
    5.9028   -1.5001    0.0000 C   0  0  1  0  0  0
    6.8915   -1.3970    0.0000 C   0  0  0  0  0  0
    6.2347    1.0748    0.0000 C   0  0  0  0  0  0
    7.1007    1.5748    0.0000 C   0  0  0  0  0  0
    9.7668    1.0956    0.0000 C   0  0  1  0  0  0
    4.4696   -0.4691    0.0000 C   0  0  1  0  0  0
    8.8607   -0.4598    0.0000 C   0  0  0  0  0  0
    9.7668    0.0540    0.0000 C   0  0  0  0  0  0
    5.3687    0.5748    0.0000 C   0  0  0  0  0  0
    3.8552   -1.3026    0.0000 C   0  0  2  0  0  0
    8.8356    2.6942    0.0000 C   0  0  0  0  0  0
    4.2772   -2.2482    0.0000 C   0  0  2  0  0  0
   10.7106    1.6309    0.0000 C   0  0  0  0  0  0
    7.9909    2.1028    0.0000 C   0  0  0  0  0  0
    9.7668    3.2511    0.0000 C   0  0  0  0  0  0
   10.7106    2.7159    0.0000 C   0  0  2  0  0  0
    4.0727    0.4488    0.0000 C   0  0  0  0  0  0
    3.6576   -3.1310    0.0000 C   0  0  0  0  0  0
    2.5840   -3.0274    0.0000 C   0  0  2  0  0  0
    2.1444   -2.0425    0.0000 C   0  0  0  0  0  0
    2.0000   -3.8392    0.0000 C   0  0  0  0  0  0
    7.7878   -0.9257    0.0000 H   0  0  0  0  0  0
    7.9602   -0.7752    0.0000 H   0  0  0  0  0  0
    5.2399    0.2177    0.0000 H   0  0  0  0  0  0
    8.7061    0.6555    0.0000 H   0  0  0  0  0  0
    6.3335   -2.2329    0.0000 H   0  0  0  0  0  0
    6.8906   -2.0170    0.0000 H   0  0  0  0  0  0
    7.5080   -1.4630    0.0000 H   0  0  0  0  0  0
    6.0227    1.6574    0.0000 H   0  0  0  0  0  0
    5.6241    0.9672    0.0000 H   0  0  0  0  0  0
    7.4993    2.0498    0.0000 H   0  0  0  0  0  0
    6.7022    2.0498    0.0000 H   0  0  0  0  0  0
   10.5013    0.6678    0.0000 H   0  0  0  0  0  0
    4.8403    0.0279    0.0000 H   0  0  0  0  0  0
    8.4561   -0.9296    0.0000 H   0  0  0  0  0  0
    9.2543   -0.9389    0.0000 H   0  0  0  0  0  0
    9.9758   -0.5297    0.0000 H   0  0  0  0  0  0
   10.3776    0.1601    0.0000 H   0  0  0  0  0  0
    5.6787    1.1118    0.0000 H   0  0  0  0  0  0
    4.8318    0.8848    0.0000 H   0  0  0  0  0  0
    5.0587    0.0379    0.0000 H   0  0  0  0  0  0
    3.5178   -0.5224    0.0000 H   0  0  0  0  0  0
    8.6131    3.2729    0.0000 H   0  0  0  0  0  0
    8.2274    2.5740    0.0000 H   0  0  0  0  0  0
   10.9196    1.0472    0.0000 H   0  0  0  0  0  0
   11.3214    1.7370    0.0000 H   0  0  0  0  0  0
    8.2967    2.6421    0.0000 H   0  0  0  0  0  0
    7.4516    2.4086    0.0000 H   0  0  0  0  0  0
    7.6850    1.5635    0.0000 H   0  0  0  0  0  0
   10.1604    3.7301    0.0000 H   0  0  0  0  0  0
    9.3622    3.7209    0.0000 H   0  0  0  0  0  0
   10.7070    3.3358    0.0000 H   0  0  0  0  0  0
    4.6417    0.6949    0.0000 H   0  0  0  0  0  0
    3.8266    1.0178    0.0000 H   0  0  0  0  0  0
    3.5036    0.2027    0.0000 H   0  0  0  0  0  0
    3.4933   -3.7288    0.0000 H   0  0  0  0  0  0
    4.2185   -3.3951    0.0000 H   0  0  0  0  0  0
    2.5382   -0.6052    0.0000 H   0  0  0  0  0  0
    1.9672   -2.9643    0.0000 H   0  0  0  0  0  0
    1.7156   -1.5946    0.0000 H   0  0  0  0  0  0
    1.6298   -2.3883    0.0000 H   0  0  0  0  0  0
    4.3208   -3.6633    0.0000 H   0  0  0  0  0  0
   11.5723    3.8392    0.0000 H   0  0  0  0  0  0
   12.1128    2.9113    0.0000 H   0  0  0  0  0  0
    1.4967   -3.4771    0.0000 H   0  0  0  0  0  0
    1.6379   -4.3425    0.0000 H   0  0  0  0  0  0
    2.5033   -4.2012    0.0000 H   0  0  0  0  0  0
  1 11  1  0  0  0
  1 22  1  0  0  0
 22  2  1  6  0  0
  2 72  1  0  0  0
  3 20  1  0  0  0
  3 30  1  0  0  0
  3 68  1  4  0  0
  4 26  1  0  0  0
  4 73  1  0  0  0
  4 74  1  0  0  0
  5  6  1  0  0  0
  5  8  1  0  0  0
  5 13  1  0  0  0
  5 19  1  6  0  0
  6  7  1  0  0  0
  6 12  1  0  0  0
  6 32  1  1  0  0
  7  9  1  0  0  0
  7 17  1  0  0  0
  7 33  1  6  0  0
  8 11  1  0  0  0
  8 16  1  0  0  0
  8 34  1  1  0  0
  9 10  1  0  0  0
  9 14  1  0  0  0
  9 35  1  1  0  0
 10 15  1  0  0  0
 10 21  1  0  0  0
 10 24  1  6  0  0
 11 12  1  0  0  0
 11 36  1  6  0  0
 12 37  1  0  0  0
 12 38  1  0  0  0
 13 14  1  0  0  0
 13 39  1  0  0  0
 13 40  1  0  0  0
 14 41  1  0  0  0
 14 42  1  0  0  0
 15 18  1  0  0  0
 15 23  1  0  0  0
 15 43  1  1  0  0
 16 20  1  0  0  0
 16 27  1  0  0  0
 16 44  1  6  0  0
 17 18  1  0  0  0
 17 45  1  0  0  0
 17 46  1  0  0  0
 18 47  1  0  0  0
 18 48  1  0  0  0
 19 49  1  0  0  0
 19 50  1  0  0  0
 19 51  1  0  0  0
 20 22  1  0  0  0
 20 52  1  1  0  0
 21 25  1  0  0  0
 21 53  1  0  0  0
 21 54  1  0  0  0
 22 28  1  0  0  0
 23 26  1  0  0  0
 23 55  1  0  0  0
 23 56  1  0  0  0
 24 57  1  0  0  0
 24 58  1  0  0  0
 24 59  1  0  0  0
 25 26  1  0  0  0
 25 60  1  0  0  0
 25 61  1  0  0  0
 26 62  1  1  0  0
 27 63  1  0  0  0
 27 64  1  0  0  0
 27 65  1  0  0  0
 28 29  1  0  0  0
 28 66  1  0  0  0
 28 67  1  0  0  0
 29 30  1  0  0  0
 29 31  1  0  0  0
 29 69  1  6  0  0
 30 70  1  0  0  0
 30 71  1  0  0  0
 31 75  1  0  0  0
 31 76  1  0  0  0
 31 77  1  0  0  0
M  END
> <s_m_entry_name>
Solanocapsine.1

> <PUBCHEM_COMPOUND_CID>
73419

> <PUBCHEM_IUPAC_NAME>
(1S,2R,5S,7S,10S,11S,14S,15R,16S,17R,20R,22S,24R)-7-amino-10,14,16,20-tetramethyl-23-oxa-18-azahexacyclo[12.11.0.02,11.05,10.015,24.017,22]pentacosan-22-ol

> <PUBCHEM_IUPAC_INCHI>
InChI=1S/C27H46N2O2/c1-15-13-27(30)24(29-14-15)16(2)23-22(31-27)12-21-19-6-5-17-11-18(28)7-9-25(17,3)20(19)8-10-26(21,23)4/h15-24,29-30H,5-14,28H2,1-4H3/t15-,16+,17+,18+,19-,20+,21+,22-,23+,24-,25+,26+,27+/m1/s1

> <PUBCHEM_IUPAC_INCHIKEY>
ZPTJKUUQUDRHTL-QAQRTNARSA-N

> <PUBCHEM_EXACT_MASS>
430.35592871

> <PUBCHEM_MOLECULAR_WEIGHT>
430.7

> <PUBCHEM_OPENEYE_CAN_SMILES>
CC1CC2(C(C(C3C(O2)CC4C3(CCC5C4CCC6C5(CCC(C6)N)C)C)C)NC1)O

> <PUBCHEM_OPENEYE_ISO_SMILES>
C[C@@H]1C[C@]2([C@@H]([C@H]([C@H]3[C@H](O2)C[C@@H]4[C@@]3(CC[C@H]5[C@H]4CC[C@@H]6[C@@]5(CC[C@@H](C6)N)C)C)C)NC1)O

$$$$
8468
                    3D
 Schrodinger Suite 2021-2.
 20 20  0  0  1  0            999 V2000
    2.8660   -1.4050    0.0000 O   0  0  0  0  0  0
    4.5981   -2.4050    0.0000 O   0  0  0  0  0  0
    5.4641    2.0950    0.0000 O   0  0  0  0  0  0
    3.7320    2.0950    0.0000 O   0  0  0  0  0  0
    3.7320   -0.9050    0.0000 C   0  0  0  0  0  0
    4.5981    0.5950    0.0000 C   0  0  0  0  0  0
    3.7320    0.0950    0.0000 C   0  0  0  0  0  0
    4.5981   -1.4050    0.0000 C   0  0  0  0  0  0
    5.4641    0.0950    0.0000 C   0  0  0  0  0  0
    5.4641   -0.9050    0.0000 C   0  0  0  0  0  0
    4.5981    1.5950    0.0000 C   0  0  0  0  0  0
    2.0000   -0.9050    0.0000 C   0  0  0  0  0  0
    3.1951    0.4050    0.0000 H   0  0  0  0  0  0
    6.0010    0.4050    0.0000 H   0  0  0  0  0  0
    6.0010   -1.2150    0.0000 H   0  0  0  0  0  0
    2.3100   -0.3681    0.0000 H   0  0  0  0  0  0
    1.4631   -0.5950    0.0000 H   0  0  0  0  0  0
    1.6900   -1.4419    0.0000 H   0  0  0  0  0  0
    5.1350   -2.7150    0.0000 H   0  0  0  0  0  0
    5.4641    2.7150    0.0000 H   0  0  0  0  0  0
  1  5  1  0  0  0
  1 12  1  0  0  0
  2  8  1  0  0  0
  2 19  1  0  0  0
  3 11  1  0  0  0
  3 20  1  0  0  0
  4 11  2  0  0  0
  5  7  1  0  0  0
  5  8  2  0  0  0
  6  7  2  0  0  0
  6  9  1  0  0  0
  6 11  1  0  0  0
  7 13  1  0  0  0
  8 10  1  0  0  0
  9 10  2  0  0  0
  9 14  1  0  0  0
 10 15  1  0  0  0
 12 16  1  0  0  0
 12 17  1  0  0  0
 12 18  1  0  0  0
M  END
> <s_m_entry_name>
entry.1

> <PUBCHEM_COMPOUND_CID>
8468

> <PUBCHEM_IUPAC_NAME>
4-hydroxy-3-methoxybenzoic acid

> <PUBCHEM_IUPAC_INCHI>
InChI=1S/C8H8O4/c1-12-7-4-5(8(10)11)2-3-6(7)9/h2-4,9H,1H3,(H,10,11)

> <PUBCHEM_IUPAC_INCHIKEY>
WKOLLVMJNQIZCI-UHFFFAOYSA-N

> <PUBCHEM_EXACT_MASS>
168.04225873

> <PUBCHEM_MOLECULAR_WEIGHT>
168.15

> <PUBCHEM_OPENEYE_CAN_SMILES>
COC1=C(C=CC(=C1)C(=O)O)O

> <PUBCHEM_OPENEYE_ISO_SMILES>
COC1=C(C=CC(=C1)C(=O)O)O

$$$$
