# Supplementary material for: Chemical and biochemical characterization of Ipomoea aquatica: genoprotective potential and inhibitory mechanism of its phytochemicals against α-amylase and α-glucosidase
Source: Front Nutr. 2023 Dec 21;10:1304903. doi: 10.3389/fnut.2023.1304903 (PMC10772144; doi:10.3389/fnut.2023.1304903)
Supplement: Supplementary file 1 [file Data_Sheet_1.ZIP › supplementary/ligands-with-tautomers/ligands-with-tautomers.xlsx]

## Sheet: ligands-with-tautomers
MOLECULE_ID	PUBCHEM_CID	MASS	TAUTOMER_VARIANT
1	8468	168.042	8468-1
2	23247893	456.251	23247893-1
3	14375133	626.148	14375133-1
4	14375133	626.148	14375133-2
5	14375133	626.148	14375133-3
6	14375133	626.148	14375133-4
7	14375133	626.148	14375133-5
8	14375133	626.148	14375133-6
9	14375133	626.148	14375133-7
10	14375133	626.148	14375133-8
11	14375133	626.148	14375133-9
12	14375133	626.148	14375133-10
13	14375133	626.148	14375133-11
14	14375133	626.148	14375133-12
15	14375133	626.148	14375133-13
16	14375133	626.148	14375133-14
17	14375133	626.148	14375133-15
18	14375133	626.148	14375133-16
19	14375133	626.148	14375133-17
20	14375133	626.148	14375133-18
21	14375133	626.148	14375133-19
22	14375133	626.148	14375133-20
23	14375133	626.148	14375133-21
24	14375133	626.148	14375133-22
25	14375133	626.148	14375133-23
26	14375133	626.148	14375133-24
27	14375133	626.148	14375133-25
28	14375133	626.148	14375133-26
29	14375133	626.148	14375133-27
30	14375133	626.148	14375133-28
31	14375133	626.148	14375133-29
32	14375133	626.148	14375133-30
33	14375133	626.148	14375133-31
34	14375133	626.148	14375133-32
35	14375133	626.148	14375133-33
36	14375133	626.148	14375133-34
37	14375133	626.148	14375133-35
38	14375133	626.148	14375133-36
39	14375133	626.148	14375133-37
40	14375133	626.148	14375133-38
41	14375133	626.148	14375133-39
42	14375133	626.148	14375133-40
43	14375133	626.148	14375133-41
44	14375133	626.148	14375133-42
45	14375133	626.148	14375133-43
46	14375133	626.148	14375133-44
47	14375133	626.148	14375133-45
48	14375133	626.148	14375133-46
49	14375133	626.148	14375133-47
50	14375133	626.148	14375133-48
51	14375133	626.148	14375133-49
52	14375133	626.148	14375133-50
53	14375133	626.148	14375133-51
54	14375133	626.148	14375133-52
55	14375133	626.148	14375133-53
56	14375133	626.148	14375133-54
57	14375133	626.148	14375133-55
58	14375133	626.148	14375133-56
59	14375133	626.148	14375133-57
60	14375133	626.148	14375133-58
61	14375133	626.148	14375133-59
62	14375133	626.148	14375133-60
63	14375133	626.148	14375133-61
64	14375133	626.148	14375133-62
65	14375133	626.148	14375133-63
66	14375133	626.148	14375133-64
67	10098	425.293	10098-1
68	73419	430.356	73419-1
69	637775	224.068	637775-1
70	5280805	610.153	5280805-1
71	5280805	610.153	5280805-2
72	6508	192.063	6508-1
73	6508	192.063	6508-2
74	5280343	302.043	5280343-1
75	5280343	302.043	5280343-2
76	14520989	928.17	14520989-1
77	14520989	928.17	14520989-2
78	14520989	928.17	14520989-3
79	14520989	928.17	14520989-4
80	14520989	928.17	14520989-5
81	14520989	928.17	14520989-6
82	14520989	928.17	14520989-7
83	14520989	928.17	14520989-8
84	14520989	928.17	14520989-9
85	14520989	928.17	14520989-10
86	14520989	928.17	14520989-11
87	14520989	928.17	14520989-12
88	14520989	928.17	14520989-13
89	14520989	928.17	14520989-14
90	14520989	928.17	14520989-15
91	14520989	928.17	14520989-16
92	14520989	928.17	14520989-17
93	14520989	928.17	14520989-18
94	14520989	928.17	14520989-19
95	14520989	928.17	14520989-20
96	14520989	928.17	14520989-21
97	14520989	928.17	14520989-22
98	14520989	928.17	14520989-23
99	14520989	928.17	14520989-24
100	14520989	928.17	14520989-25
101	14520989	928.17	14520989-26
102	14520989	928.17	14520989-27
103	14520989	928.17	14520989-28
104	14520989	928.17	14520989-29
105	14520989	928.17	14520989-30
106	14520989	928.17	14520989-31
107	14520989	928.17	14520989-32
108	14520989	928.17	14520989-33
109	14520989	928.17	14520989-34
110	14520989	928.17	14520989-35
111	14520989	928.17	14520989-36
112	14520989	928.17	14520989-37
113	14520989	928.17	14520989-38
114	14520989	928.17	14520989-39
115	14520989	928.17	14520989-40
116	14520989	928.17	14520989-41
117	14520989	928.17	14520989-42
118	14520989	928.17	14520989-43
119	14520989	928.17	14520989-44
120	14520989	928.17	14520989-45
121	14520989	928.17	14520989-46
122	14520989	928.17	14520989-47
123	14520989	928.17	14520989-48
124	14520989	928.17	14520989-49
125	14520989	928.17	14520989-50
126	14520989	928.17	14520989-51
127	14520989	928.17	14520989-52
128	14520989	928.17	14520989-53
129	14520989	928.17	14520989-54
130	14520989	928.17	14520989-55
131	14520989	928.17	14520989-56
132	14520989	928.17	14520989-57
133	14520989	928.17	14520989-58
134	14520989	928.17	14520989-59
135	14520989	928.17	14520989-60
136	14520989	928.17	14520989-61
137	14520989	928.17	14520989-62
138	14520989	928.17	14520989-63
139	14520989	928.17	14520989-64
140	14520989	928.17	14520989-65
141	14520989	928.17	14520989-66
142	14520989	928.17	14520989-67
143	14520989	928.17	14520989-68
144	14520989	928.17	14520989-69
145	14520989	928.17	14520989-70
146	14520989	928.17	14520989-71
147	14520989	928.17	14520989-72
148	14520989	928.17	14520989-73
149	14520989	928.17	14520989-74
150	14520989	928.17	14520989-75
151	14520989	928.17	14520989-76
152	14520989	928.17	14520989-77
153	14520989	928.17	14520989-78
154	14520989	928.17	14520989-79
155	14520989	928.17	14520989-80
156	14520989	928.17	14520989-81
157	14520989	928.17	14520989-82
158	14520989	928.17	14520989-83
159	14520989	928.17	14520989-84
160	14520989	928.17	14520989-85
161	14520989	928.17	14520989-86
162	14520989	928.17	14520989-87
163	14520989	928.17	14520989-88
164	14520989	928.17	14520989-89
165	14520989	928.17	14520989-90
166	14520989	928.17	14520989-91
167	14520989	928.17	14520989-92
168	14520989	928.17	14520989-93
169	14520989	928.17	14520989-94
170	14520989	928.17	14520989-95
171	14520989	928.17	14520989-96
172	14520989	928.17	14520989-97
173	14520989	928.17	14520989-98
174	14520989	928.17	14520989-99
175	14520989	928.17	14520989-100
176	14520989	928.17	14520989-101
177	14520989	928.17	14520989-102
178	14520989	928.17	14520989-103
179	14520989	928.17	14520989-104
180	14520989	928.17	14520989-105
181	14520989	928.17	14520989-106
182	14520989	928.17	14520989-107
183	14520989	928.17	14520989-108
184	14520989	928.17	14520989-109
185	14520989	928.17	14520989-110
186	14520989	928.17	14520989-111
187	14520989	928.17	14520989-112
188	14520989	928.17	14520989-113
189	14520989	928.17	14520989-114
190	14520989	928.17	14520989-115
191	14520989	928.17	14520989-116
192	14520989	928.17	14520989-117
193	14520989	928.17	14520989-118
194	14520989	928.17	14520989-119
195	14520989	928.17	14520989-120
196	14520989	928.17	14520989-121
197	14520989	928.17	14520989-122
198	64961	168.069	64961-1
199	64961	168.069	64961-2
200	73419	430.356	73419-1
201	131752389	388.298	131752389-1
202	131752389	388.298	131752389-2
203	8369	126.032	8369-1
204	8369	126.032	8369-2
205	14630678	662.164	14630678-1
206	14630678	662.164	14630678-2
207	14630678	662.164	14630678-3
208	14630678	662.164	14630678-4
209	14630678	662.164	14630678-5
210	14630678	662.164	14630678-6
211	14630678	662.164	14630678-7
212	14630678	662.164	14630678-8
213	14630678	662.164	14630678-9
214	14630678	662.164	14630678-10
215	14630678	662.164	14630678-11
216	14630678	662.164	14630678-12
217	14630678	662.164	14630678-13
218	14630678	662.164	14630678-14
219	14630678	662.164	14630678-15
220	14630678	662.164	14630678-16
221	14630678	662.164	14630678-17
222	14630678	662.164	14630678-18
223	14630678	662.164	14630678-19
224	14630678	662.164	14630678-20
225	14630678	662.164	14630678-21
226	14630678	662.164	14630678-22
227	14630678	662.164	14630678-23
228	14630678	662.164	14630678-24
229	14630678	662.164	14630678-25
230	14630678	662.164	14630678-26
231	14630678	662.164	14630678-27
232	14630678	662.164	14630678-28
233	14630678	662.164	14630678-29
234	14630678	662.164	14630678-30
235	14630678	662.164	14630678-31
236	14630678	662.164	14630678-32
237	14630678	662.164	14630678-33
238	14630678	662.164	14630678-34
239	14630678	662.164	14630678-35
240	14630678	662.164	14630678-36
241	14630678	662.164	14630678-37
242	14630678	662.164	14630678-38
243	14630678	662.164	14630678-39
244	14630678	662.164	14630678-40
245	14630678	662.164	14630678-41
246	14630678	662.164	14630678-42
247	14630678	662.164	14630678-43
248	14630678	662.164	14630678-44
249	14630678	662.164	14630678-45
250	14630678	662.164	14630678-46
251	14630678	662.164	14630678-47
252	14630678	662.164	14630678-48
253	14630678	662.164	14630678-49
254	14630678	662.164	14630678-50
255	14630678	662.164	14630678-51
256	14630678	662.164	14630678-52
257	14630678	662.164	14630678-53
258	14630678	662.164	14630678-54
259	14630678	662.164	14630678-55
260	14630678	662.164	14630678-56
261	14630678	662.164	14630678-57
262	14630678	662.164	14630678-58
263	14630678	662.164	14630678-59
264	14630678	662.164	14630678-60
265	14630678	662.164	14630678-61
266	14630678	662.164	14630678-62
267	14630678	662.164	14630678-63
268	14630678	662.164	14630678-64
269	5281373	312.173	5281373-1
270	71777476	478.111	71777476-1
271	71777476	478.111	71777476-2
272	370	170.022	370-1
273	370	170.022	370-2
274	1794425	354.095	1794425-1
275	445858	194.058	445858-1
276	6443140	370.09	6443140-1
277	6440619	584.299	6440619-1
278	1794425	354.095	1794425-1
279	1794427	354.095	1794427-1
280	441851	604.288	441851-1
281	24360	348.111	24360-1
282	689043	180.042	689043-1
283	441844	574.278	441844-1
284	131752204	626.127	131752204-1
285	131752204	626.127	131752204-2
286	131752204	626.127	131752204-3
287	131752204	626.127	131752204-4
288	131752204	626.127	131752204-5
289	131752204	626.127	131752204-6
290	131752204	626.127	131752204-7
291	131752204	626.127	131752204-8
292	131752204	626.127	131752204-9
293	131752204	626.127	131752204-10
294	131752204	626.127	131752204-11
295	131752204	626.127	131752204-12
296	131752204	626.127	131752204-13
297	131752204	626.127	131752204-14
298	131752204	626.127	131752204-15
299	131752204	626.127	131752204-16
300	131752204	626.127	131752204-17
301	131752204	626.127	131752204-18
302	131752204	626.127	131752204-19
303	131752204	626.127	131752204-20
304	131752204	626.127	131752204-21
305	131752204	626.127	131752204-22
306	131752204	626.127	131752204-23
307	131752204	626.127	131752204-24
308	131752204	626.127	131752204-25
309	131752204	626.127	131752204-26
310	131752204	626.127	131752204-27
311	131752204	626.127	131752204-28
312	131752204	626.127	131752204-29
313	131752204	626.127	131752204-30
314	131752204	626.127	131752204-31
315	131752204	626.127	131752204-32
316	131752204	626.127	131752204-33
317	131752204	626.127	131752204-34
318	131752204	626.127	131752204-35
319	131752204	626.127	131752204-36
320	131752204	626.127	131752204-37
321	131752204	626.127	131752204-38
322	131752204	626.127	131752204-39
323	131752204	626.127	131752204-40
324	131752204	626.127	131752204-41
325	131752204	626.127	131752204-42
326	131752204	626.127	131752204-43
327	131752204	626.127	131752204-44
328	131752204	626.127	131752204-45
329	131752204	626.127	131752204-46
330	131752204	626.127	131752204-47
331	131752204	626.127	131752204-48
332	131752204	626.127	131752204-49
333	131752204	626.127	131752204-50
334	131752204	626.127	131752204-51
335	131752204	626.127	131752204-52
336	131752204	626.127	131752204-53
337	131752204	626.127	131752204-54
338	131752204	626.127	131752204-55
339	131752204	626.127	131752204-56
340	131752204	626.127	131752204-57
341	131752204	626.127	131752204-58
342	131752204	626.127	131752204-59
343	131752204	626.127	131752204-60
344	131752204	626.127	131752204-61
345	131752204	626.127	131752204-62
346	131752204	626.127	131752204-63
347	131752204	626.127	131752204-64
348	135	138.032	135-1
349	66095	180.115	66095-1
350	13650	162.032	13650-1
351	10155076	354.095	10155076-1
352	10155076	354.095	10155076-2
353	1794427	354.095	1794427-1
354	356087	291.147	356087-1
355	356087	291.147	356087-2
