# Supplementary material for: Chemical and biochemical characterization of Ipomoea aquatica: genoprotective potential and inhibitory mechanism of its phytochemicals against α-amylase and α-glucosidase
Source: Front Nutr. 2023 Dec 21;10:1304903. doi: 10.3389/fnut.2023.1304903 (PMC10772144; doi:10.3389/fnut.2023.1304903)
Supplement: Supplementary file 1 [file Data_Sheet_1.ZIP › supplementary/ligands-with-tautomers/ligands-with-tautomers.sdf]

8468
                    3D
 Schrodinger Suite 2021-2.
 19 19  0  0  1  0            999 V2000
    0.0090   -0.0048   -0.0000 O   0  0  0  0  0  0
    1.3947   -2.3682   -0.0000 O   0  0  0  0  0  0
    3.7199    3.6167    0.0000 O   0  5  0  0  0  0
    5.5945    2.4694    0.0000 O   0  0  0  0  0  0
    1.3931    0.0406    0.0000 C   0  0  0  0  0  0
    3.5501    1.2334    0.0000 C   0  0  0  0  0  0
    2.1398    1.2327    0.0000 C   0  0  0  0  0  0
    2.0790   -1.1792    0.0000 C   0  0  0  0  0  0
    4.1953   -0.0178    0.0000 C   0  0  0  0  0  0
    3.4708   -1.2065    0.0000 C   0  0  0  0  0  0
    4.3413    2.5269    0.0000 C   0  0  0  0  0  0
   -0.7325    1.2101   -0.0000 C   0  0  0  0  0  0
    1.6162    2.1763    0.0000 H   0  0  0  0  0  0
    5.2736   -0.0879    0.0000 H   0  0  0  0  0  0
    3.9975   -2.1499    0.0000 H   0  0  0  0  0  0
   -1.7983    0.9819   -0.0000 H   0  0  0  0  0  0
   -0.5236    1.8061   -0.8896 H   0  0  0  0  0  0
   -0.5236    1.8061    0.8896 H   0  0  0  0  0  0
    1.9774   -3.1308   -0.0000 H   0  0  0  0  0  0
  1  5  1  0  0  0
  1 12  1  0  0  0
  2  8  1  0  0  0
  2 19  1  0  0  0
  3 11  1  0  0  0
  4 11  2  0  0  0
  5  7  1  0  0  0
  5  8  2  0  0  0
  6  7  2  0  0  0
  6  9  1  0  0  0
  6 11  1  0  0  0
  7 13  1  0  0  0
  8 10  1  0  0  0
  9 10  2  0  0  0
  9 14  1  0  0  0
 10 15  1  0  0  0
 12 16  1  0  0  0
 12 17  1  0  0  0
 12 18  1  0  0  0
M  CHG  1   3  -1
M  END
> <s_m_entry_id>
1067

> <s_m_entry_name>
entry.1

> <PUBCHEM_COMPOUND_CID>
8468

> <PUBCHEM_EXACT_MASS>
168.04225873

> <s_lp_Variant>
8468-1

$$$$
23247893
                    3D
 Schrodinger Suite 2021-2.
 68 71  0  0  1  0            999 V2000
   -2.2199    2.5717   -1.5218 O   0  0  0  0  0  0
   -0.6164   -3.3217   -3.5985 O   0  0  0  0  0  0
   -4.3234    1.2812   -2.7202 O   0  0  0  0  0  0
   -6.4397   -3.9078   -6.4147 O   0  0  0  0  0  0
    2.8395    1.9239    3.9889 O   0  5  0  0  0  0
    4.8382    2.3896    3.1664 O   0  0  0  0  0  0
   -0.4133   -0.4244   -1.5345 C   0  0  1  0  0  0
   -1.9041    0.0773   -1.5503 C   0  0  2  0  0  0
    0.1164    0.1206   -0.1744 C   0  0  2  0  0  0
   -2.9385   -2.0317   -4.8673 C   0  0  1  0  0  0
   -2.5673   -0.3405   -2.9121 C   0  0  0  0  0  0
   -4.3397   -1.3171   -5.0170 C   0  0  2  0  0  0
   -2.2541   -1.5422   -3.5291 C   0  0  0  0  0  0
   -0.4774   -1.9633   -1.6587 C   0  0  0  0  0  0
   -0.5104    1.5349   -0.1029 C   0  0  0  0  0  0
   -1.6598    1.5536   -1.1213 C   0  0  0  0  0  0
   -5.3074   -1.7260   -6.2054 C   0  0  0  0  0  0
    1.6564    0.1276    0.1232 C   0  0  1  0  0  0
    0.4707    0.1646   -2.7040 C   0  0  0  0  0  0
   -4.1947    0.2045   -4.8273 C   0  0  0  0  0  0
   -1.1268   -2.3855   -2.9872 C   0  0  0  0  0  0
   -3.2498   -3.5655   -4.9219 C   0  0  0  0  0  0
   -2.8493   -0.4946   -0.4323 C   0  0  0  0  0  0
   -3.6786    0.5065   -3.4252 C   0  0  0  0  0  0
   -1.9426   -1.6615   -6.0087 C   0  0  0  0  0  0
   -4.0545   -4.0217   -6.1534 C   0  0  0  0  0  0
   -5.3864   -3.2812   -6.2871 C   0  0  0  0  0  0
    1.9509    0.7022    1.5395 C   0  0  0  0  0  0
   -6.7398   -1.1888   -5.8949 C   0  0  0  0  0  0
   -4.8190   -1.2202   -7.5919 C   0  0  0  0  0  0
    2.3198   -1.2575   -0.0492 C   0  0  0  0  0  0
    3.4530    0.9705    1.8425 C   0  0  0  0  0  0
    3.7166    1.8384    3.0977 C   0  0  0  0  0  0
   -0.3262   -0.4788    0.6225 H   0  0  0  0  0  0
   -4.8931   -1.6579   -4.1347 H   0  0  0  0  0  0
    0.4958   -2.4426   -1.5872 H   0  0  0  0  0  0
   -1.0709   -2.3905   -0.8521 H   0  0  0  0  0  0
   -0.8651    1.7797    0.8985 H   0  0  0  0  0  0
    0.2154    2.2957   -0.3921 H   0  0  0  0  0  0
    2.1319    0.7993   -0.5930 H   0  0  0  0  0  0
    1.4325   -0.3422   -2.7739 H   0  0  0  0  0  0
    0.6893    1.2251   -2.5769 H   0  0  0  0  0  0
    0.0046    0.0719   -3.6842 H   0  0  0  0  0  0
   -3.4867    0.6251   -5.5396 H   0  0  0  0  0  0
   -5.1249    0.7497   -4.9766 H   0  0  0  0  0  0
   -2.3453   -4.1672   -4.9418 H   0  0  0  0  0  0
   -3.7805   -3.8642   -4.0156 H   0  0  0  0  0  0
   -3.8366   -0.0312   -0.4665 H   0  0  0  0  0  0
   -2.4900   -0.3488    0.5865 H   0  0  0  0  0  0
   -3.0234   -1.5641   -0.5496 H   0  0  0  0  0  0
   -2.2618   -2.0026   -6.9869 H   0  0  0  0  0  0
   -0.9636   -2.1166   -5.8607 H   0  0  0  0  0  0
   -1.7777   -0.5871   -6.0818 H   0  0  0  0  0  0
   -3.4863   -3.8595   -7.0685 H   0  0  0  0  0  0
   -4.2556   -5.0917   -6.0897 H   0  0  0  0  0  0
    1.4145    1.6456    1.6484 H   0  0  0  0  0  0
    1.5368    0.0339    2.2968 H   0  0  0  0  0  0
   -6.7848   -0.1013   -5.9356 H   0  0  0  0  0  0
   -7.0909   -1.4893   -4.9060 H   0  0  0  0  0  0
   -7.4772   -1.5345   -6.6218 H   0  0  0  0  0  0
   -4.4312   -0.2033   -7.5380 H   0  0  0  0  0  0
   -5.6455   -1.1895   -8.3038 H   0  0  0  0  0  0
   -4.0576   -1.8390   -8.0624 H   0  0  0  0  0  0
    1.8159   -2.0196    0.5460 H   0  0  0  0  0  0
    3.3677   -1.2505    0.2470 H   0  0  0  0  0  0
    2.3213   -1.5803   -1.0875 H   0  0  0  0  0  0
    3.9812    0.0269    1.9820 H   0  0  0  0  0  0
    3.9057    1.4580    0.9761 H   0  0  0  0  0  0
  1 16  2  0  0  0
  2 21  2  0  0  0
  3 24  2  0  0  0
  4 27  2  0  0  0
  5 33  1  0  0  0
  6 33  2  0  0  0
  7  8  1  0  0  0
  7  9  1  0  0  0
  7 14  1  0  0  0
  7 19  1  0  0  0
  8 11  1  0  0  0
  8 16  1  0  0  0
  8 23  1  0  0  0
  9 15  1  0  0  0
  9 18  1  0  0  0
  9 34  1  0  0  0
 10 12  1  0  0  0
 10 13  1  0  0  0
 10 22  1  0  0  0
 10 25  1  0  0  0
 11 13  2  0  0  0
 11 24  1  0  0  0
 12 17  1  0  0  0
 12 20  1  0  0  0
 12 35  1  0  0  0
 13 21  1  0  0  0
 14 21  1  0  0  0
 14 36  1  0  0  0
 14 37  1  0  0  0
 15 16  1  0  0  0
 15 38  1  0  0  0
 15 39  1  0  0  0
 17 27  1  0  0  0
 17 29  1  0  0  0
 17 30  1  0  0  0
 18 28  1  0  0  0
 18 31  1  0  0  0
 18 40  1  0  0  0
 19 41  1  0  0  0
 19 42  1  0  0  0
 19 43  1  0  0  0
 20 24  1  0  0  0
 20 44  1  0  0  0
 20 45  1  0  0  0
 22 26  1  0  0  0
 22 46  1  0  0  0
 22 47  1  0  0  0
 23 48  1  0  0  0
 23 49  1  0  0  0
 23 50  1  0  0  0
 25 51  1  0  0  0
 25 52  1  0  0  0
 25 53  1  0  0  0
 26 27  1  0  0  0
 26 54  1  0  0  0
 26 55  1  0  0  0
 28 32  1  0  0  0
 28 56  1  0  0  0
 28 57  1  0  0  0
 29 58  1  0  0  0
 29 59  1  0  0  0
 29 60  1  0  0  0
 30 61  1  0  0  0
 30 62  1  0  0  0
 30 63  1  0  0  0
 31 64  1  0  0  0
 31 65  1  0  0  0
 31 66  1  0  0  0
 32 33  1  0  0  0
 32 67  1  0  0  0
 32 68  1  0  0  0
M  CHG  1   5  -1
M  END
> <s_m_entry_id>
1068

> <s_m_entry_name>
Structure2D_COMPOUND_CID_23247893.1

> <PUBCHEM_COMPOUND_CID>
23247893

> <PUBCHEM_EXACT_MASS>
456.25118886

> <s_lp_Variant>
23247893-1

$$$$
14375133
                    3D
 Schrodinger Suite 2021-2.
 74 78  0  0  1  0            999 V2000
    5.0788   -2.5716   -5.4951 O   0  0  0  0  0  0
   -0.0076    1.9881   -0.8466 O   0  0  0  0  0  0
    0.1875   -0.0754    0.2460 O   0  0  0  0  0  0
    3.1113   -3.1168   -4.3713 O   0  0  0  0  0  0
    2.8493   -5.3718   -6.1761 O   0  0  0  0  0  0
   -2.5411   -0.6131   -0.8636 O   0  0  0  0  0  0
    5.6328   -4.0249   -8.1078 O   0  0  0  0  0  0
   -2.6879    2.9167   -1.8144 O   0  0  0  0  0  0
    1.6552   -2.7925   -6.8252 O   0  0  0  0  0  0
   -2.1190    0.4930    1.7853 O   0  0  0  0  0  0
    7.8117   -3.2377   -6.3457 O   0  0  0  0  0  0
    1.2187    1.9781   -3.4930 O   0  0  0  0  0  0
    1.0854   -1.4307   -1.8769 O   0  0  0  0  0  0
    5.0659   -2.1869   -2.6359 O   0  0  0  0  0  0
    2.0434    0.7202    2.2869 O   0  0  0  0  0  0
    5.6685   -0.8656   -0.2848 O   0  0  0  0  0  0
   -2.9190   -4.1032   -5.8861 O   0  0  0  0  0  0
    3.4927   -4.4421   -7.0338 C   0  0  2  0  0  0
   -2.6267    0.7822   -0.6208 C   0  0  2  0  0  0
    5.0284   -4.5715   -6.9479 C   0  0  2  0  0  0
   -2.2061    1.5840   -1.8689 C   0  0  2  0  0  0
    3.0576   -2.9776   -6.7702 C   0  0  2  0  0  0
   -1.8038    1.2257    0.6140 C   0  0  2  0  0  0
    5.5427   -3.9239   -5.6326 C   0  0  1  0  0  0
   -0.6685    1.5239   -2.0316 C   0  0  1  0  0  0
    3.6768   -2.4326   -5.4661 C   0  0  2  0  0  0
   -0.2885    1.2474    0.3199 C   0  0  2  0  0  0
    7.0705   -3.9871   -5.4030 C   0  0  0  0  0  0
   -0.1391    2.2945   -3.2574 C   0  0  0  0  0  0
    1.5506   -0.2732    0.1317 C   0  0  0  0  0  0
    2.7761   -2.3641   -3.2879 C   0  0  0  0  0  0
    2.0375   -0.9637   -0.9870 C   0  0  0  0  0  0
    3.4178   -1.1899   -1.1830 C   0  0  0  0  0  0
    1.4845   -2.1051   -2.9868 C   0  0  0  0  0  0
    3.8805   -1.9396   -2.4115 C   0  0  0  0  0  0
    2.4595    0.1416    1.1161 C   0  0  0  0  0  0
    4.3073   -0.7112   -0.1977 C   0  0  0  0  0  0
    3.8233   -0.0648    0.9376 C   0  0  0  0  0  0
    0.3221   -2.6297   -3.7329 C   0  0  0  0  0  0
   -0.6815   -1.7642   -4.1799 C   0  0  0  0  0  0
    0.2249   -3.9969   -4.0180 C   0  0  0  0  0  0
   -1.7686   -2.2566   -4.8970 C   0  0  0  0  0  0
   -0.8593   -4.4920   -4.7375 C   0  0  0  0  0  0
   -1.8533   -3.6193   -5.1748 C   0  0  0  0  0  0
    3.1675   -4.7355   -8.0338 H   0  0  0  0  0  0
   -3.6875    0.9590   -0.4340 H   0  0  0  0  0  0
    5.3078   -5.6265   -6.9595 H   0  0  0  0  0  0
   -2.6795    1.1503   -2.7518 H   0  0  0  0  0  0
    3.4516   -2.3575   -7.5769 H   0  0  0  0  0  0
   -2.0812    2.2554    0.8456 H   0  0  0  0  0  0
    5.1187   -4.4969   -4.8055 H   0  0  0  0  0  0
   -0.4048    0.4791   -2.1760 H   0  0  0  0  0  0
    3.5427   -1.3506   -5.3807 H   0  0  0  0  0  0
    0.2320    1.8107    1.0917 H   0  0  0  0  0  0
    7.4145   -5.0214   -5.4362 H   0  0  0  0  0  0
    7.3110   -3.6137   -4.4069 H   0  0  0  0  0  0
   -0.2445    3.3714   -3.1226 H   0  0  0  0  0  0
   -0.7038    2.0256   -4.1507 H   0  0  0  0  0  0
    3.0484   -5.1322   -5.2678 H   0  0  0  0  0  0
   -2.5211   -1.0638   -0.0155 H   0  0  0  0  0  0
    6.5790   -4.1841   -8.0619 H   0  0  0  0  0  0
   -2.6099    3.3073   -2.6878 H   0  0  0  0  0  0
    1.4717   -1.8504   -6.8269 H   0  0  0  0  0  0
   -1.7127    0.9303    2.5373 H   0  0  0  0  0  0
    8.7411   -3.2816   -6.1086 H   0  0  0  0  0  0
    1.5247    2.4804   -4.2520 H   0  0  0  0  0  0
    4.5157    0.2699    1.6973 H   0  0  0  0  0  0
   -0.6164   -0.7044   -3.9919 H   0  0  0  0  0  0
    0.9928   -4.6803   -3.6854 H   0  0  0  0  0  0
    2.7717    0.9350    2.8739 H   0  0  0  0  0  0
    6.1361   -0.4925    0.4656 H   0  0  0  0  0  0
   -2.5372   -1.5798   -5.2408 H   0  0  0  0  0  0
   -0.9214   -5.5484   -4.9545 H   0  0  0  0  0  0
   -2.8708   -5.0506   -6.0325 H   0  0  0  0  0  0
  1 24  1  0  0  0
  1 26  1  0  0  0
  2 25  1  0  0  0
  2 27  1  0  0  0
  3 27  1  0  0  0
  3 30  1  0  0  0
  4 26  1  0  0  0
  4 31  1  0  0  0
  5 18  1  0  0  0
  5 59  1  0  0  0
  6 19  1  0  0  0
  6 60  1  0  0  0
  7 20  1  0  0  0
  7 61  1  0  0  0
  8 21  1  0  0  0
  8 62  1  0  0  0
  9 22  1  0  0  0
  9 63  1  0  0  0
 10 23  1  0  0  0
 10 64  1  0  0  0
 11 28  1  0  0  0
 11 65  1  0  0  0
 12 29  1  0  0  0
 12 66  1  0  0  0
 13 32  1  0  0  0
 13 34  1  0  0  0
 14 35  2  0  0  0
 15 36  1  0  0  0
 15 70  1  0  0  0
 16 37  1  0  0  0
 16 71  1  0  0  0
 17 44  1  0  0  0
 17 74  1  0  0  0
 18 20  1  0  0  0
 18 22  1  0  0  0
 18 45  1  0  0  0
 19 21  1  0  0  0
 19 23  1  0  0  0
 19 46  1  0  0  0
 20 24  1  0  0  0
 20 47  1  0  0  0
 21 25  1  0  0  0
 21 48  1  0  0  0
 22 26  1  0  0  0
 22 49  1  0  0  0
 23 27  1  0  0  0
 23 50  1  0  0  0
 24 28  1  0  0  0
 24 51  1  0  0  0
 25 29  1  0  0  0
 25 52  1  0  0  0
 26 53  1  0  0  0
 27 54  1  0  0  0
 28 55  1  0  0  0
 28 56  1  0  0  0
 29 57  1  0  0  0
 29 58  1  0  0  0
 30 32  1  0  0  0
 30 36  2  0  0  0
 31 34  2  0  0  0
 31 35  1  0  0  0
 32 33  2  0  0  0
 33 35  1  0  0  0
 33 37  1  0  0  0
 34 39  1  0  0  0
 36 38  1  0  0  0
 37 38  2  0  0  0
 38 67  1  0  0  0
 39 40  2  0  0  0
 39 41  1  0  0  0
 40 42  1  0  0  0
 40 68  1  0  0  0
 41 43  2  0  0  0
 41 69  1  0  0  0
 42 44  2  0  0  0
 42 72  1  0  0  0
 43 44  1  0  0  0
 43 73  1  0  0  0
M  END
> <s_m_entry_id>
1069

> <s_m_entry_name>
Structure2D_COMPOUND_CID_14375133.1

> <PUBCHEM_COMPOUND_CID>
14375133

> <PUBCHEM_EXACT_MASS>
626.14829948

> <s_lp_Variant>
14375133-1

$$$$
14375133
                    3D
 Schrodinger Suite 2021-2.
 74 78  0  0  1  0            999 V2000
    4.4065   -2.9586    5.2386 O   0  0  0  0  0  0
   -1.3999    1.6351   -0.4818 O   0  0  0  0  0  0
    0.0074   -0.0664    0.2568 O   0  0  0  0  0  0
    4.3175   -3.6128    3.0048 O   0  0  0  0  0  0
    7.1195   -6.1602    5.0532 O   0  0  0  0  0  0
   -2.3783   -1.3682    1.3321 O   0  0  0  0  0  0
    5.9575   -4.6369    7.1960 O   0  0  0  0  0  0
   -4.2304    1.6809    0.5578 O   0  0  0  0  0  0
    7.0841   -4.1140    2.9908 O   0  0  0  0  0  0
   -0.7776    0.4425    2.9424 O   0  0  0  0  0  0
    2.4501   -5.0481    7.5324 O   0  0  0  0  0  0
   -4.0344    0.5042   -2.7695 O   0  0  0  0  0  0
    1.5514   -1.7231    1.6038 O   0  0  0  0  0  0
    5.6245   -2.0827    1.0865 O   0  0  0  0  0  0
    1.1562    1.6053   -1.7966 O   0  0  0  0  0  0
    5.4522   -0.1333   -0.8634 O   0  0  0  0  0  0
   -1.0318   -5.6108    5.7407 O   0  0  0  0  0  0
    5.9907   -5.3308    4.8326 C   0  0  1  0  0  0
   -2.7340   -0.0040    1.4912 C   0  0  2  0  0  0
    5.1692   -5.1255    6.1214 C   0  0  2  0  0  0
   -3.4735    0.5232    0.2437 C   0  0  2  0  0  0
    6.3688   -3.9698    4.2051 C   0  0  2  0  0  0
   -1.5216    0.8999    1.8266 C   0  0  2  0  0  0
    3.9682   -4.1976    5.8158 C   0  0  1  0  0  0
   -2.4671    0.7758   -0.9124 C   0  0  1  0  0  0
    5.1231   -3.0779    4.0307 C   0  0  2  0  0  0
   -0.6326    1.1378    0.5898 C   0  0  2  0  0  0
    3.0668   -3.8803    7.0282 C   0  0  0  0  0  0
   -3.0903    1.3820   -2.1886 C   0  0  0  0  0  0
    1.3555   -0.0486   -0.0385 C   0  0  0  0  0  0
    3.6316   -2.7107    2.2497 C   0  0  0  0  0  0
    2.1834   -0.9269    0.6670 C   0  0  0  0  0  0
    3.5737   -0.9948    0.4379 C   0  0  0  0  0  0
    2.2927   -2.5655    2.3659 C   0  0  0  0  0  0
    4.4098   -1.9560    1.2497 C   0  0  0  0  0  0
    1.9209    0.7659   -1.0298 C   0  0  0  0  0  0
    4.1149   -0.1498   -0.5536 C   0  0  0  0  0  0
    3.2903    0.7141   -1.2731 C   0  0  0  0  0  0
    1.4156   -3.3664    3.2393 C   0  0  0  0  0  0
    1.4445   -4.7640    3.1844 C   0  0  0  0  0  0
    0.5484   -2.7290    4.1319 C   0  0  0  0  0  0
    0.6243   -5.5160    4.0213 C   0  0  0  0  0  0
   -0.2725   -3.4790    4.9699 C   0  0  0  0  0  0
   -0.2298   -4.8708    4.9133 C   0  0  0  0  0  0
    5.3660   -5.8841    4.1286 H   0  0  0  0  0  0
   -3.4281   -0.0061    2.3336 H   0  0  0  0  0  0
    4.7963   -6.0958    6.4535 H   0  0  0  0  0  0
   -4.2131   -0.2137   -0.0741 H   0  0  0  0  0  0
    7.0413   -3.4425    4.8839 H   0  0  0  0  0  0
   -1.9017    1.8791    2.1221 H   0  0  0  0  0  0
    3.3401   -4.7002    5.0810 H   0  0  0  0  0  0
   -2.0266   -0.1808   -1.2032 H   0  0  0  0  0  0
    5.4094   -2.0417    3.8344 H   0  0  0  0  0  0
    0.0929    1.9347    0.7705 H   0  0  0  0  0  0
    2.2774   -3.1891    6.7308 H   0  0  0  0  0  0
    3.6300   -3.3942    7.8254 H   0  0  0  0  0  0
   -2.3111    1.5695   -2.9282 H   0  0  0  0  0  0
   -3.5667    2.3408   -1.9816 H   0  0  0  0  0  0
    7.7234   -6.0476    4.3148 H   0  0  0  0  0  0
   -1.6843   -1.5732    1.9636 H   0  0  0  0  0  0
    6.6394   -5.2851    7.3889 H   0  0  0  0  0  0
   -4.8254    1.8666   -0.1724 H   0  0  0  0  0  0
    7.3621   -3.2442    2.6939 H   0  0  0  0  0  0
   -0.1676    1.1353    3.2060 H   0  0  0  0  0  0
    3.1193   -5.5837    7.9653 H   0  0  0  0  0  0
   -4.7976    0.4460   -2.1902 H   0  0  0  0  0  0
    3.7206    1.3463   -2.0372 H   0  0  0  0  0  0
    2.1080   -5.2705    2.4981 H   0  0  0  0  0  0
    0.5177   -1.6507    4.1864 H   0  0  0  0  0  0
    1.6716    2.0876   -2.4469 H   0  0  0  0  0  0
    5.9618   -0.7550   -0.3376 H   0  0  0  0  0  0
    0.6566   -6.5951    3.9782 H   0  0  0  0  0  0
   -0.9337   -2.9775    5.6614 H   0  0  0  0  0  0
   -1.5686   -5.0703    6.3246 H   0  0  0  0  0  0
  1 24  1  0  0  0
  1 26  1  0  0  0
  2 25  1  0  0  0
  2 27  1  0  0  0
  3 27  1  0  0  0
  3 30  1  0  0  0
  4 26  1  0  0  0
  4 31  1  0  0  0
  5 18  1  0  0  0
  5 59  1  0  0  0
  6 19  1  0  0  0
  6 60  1  0  0  0
  7 20  1  0  0  0
  7 61  1  0  0  0
  8 21  1  0  0  0
  8 62  1  0  0  0
  9 22  1  0  0  0
  9 63  1  0  0  0
 10 23  1  0  0  0
 10 64  1  0  0  0
 11 28  1  0  0  0
 11 65  1  0  0  0
 12 29  1  0  0  0
 12 66  1  0  0  0
 13 32  1  0  0  0
 13 34  1  0  0  0
 14 35  2  0  0  0
 15 36  1  0  0  0
 15 70  1  0  0  0
 16 37  1  0  0  0
 16 71  1  0  0  0
 17 44  1  0  0  0
 17 74  1  0  0  0
 18 20  1  0  0  0
 18 22  1  0  0  0
 18 45  1  0  0  0
 19 21  1  0  0  0
 19 23  1  0  0  0
 19 46  1  0  0  0
 20 24  1  0  0  0
 20 47  1  0  0  0
 21 25  1  0  0  0
 21 48  1  0  0  0
 22 26  1  0  0  0
 22 49  1  0  0  0
 23 27  1  0  0  0
 23 50  1  0  0  0
 24 28  1  0  0  0
 24 51  1  0  0  0
 25 29  1  0  0  0
 25 52  1  0  0  0
 26 53  1  0  0  0
 27 54  1  0  0  0
 28 55  1  0  0  0
 28 56  1  0  0  0
 29 57  1  0  0  0
 29 58  1  0  0  0
 30 32  1  0  0  0
 30 36  2  0  0  0
 31 34  2  0  0  0
 31 35  1  0  0  0
 32 33  2  0  0  0
 33 35  1  0  0  0
 33 37  1  0  0  0
 34 39  1  0  0  0
 36 38  1  0  0  0
 37 38  2  0  0  0
 38 67  1  0  0  0
 39 40  2  0  0  0
 39 41  1  0  0  0
 40 42  1  0  0  0
 40 68  1  0  0  0
 41 43  2  0  0  0
 41 69  1  0  0  0
 42 44  2  0  0  0
 42 72  1  0  0  0
 43 44  1  0  0  0
 43 73  1  0  0  0
M  END
> <s_m_entry_id>
1070

> <s_m_entry_name>
Structure2D_COMPOUND_CID_14375133.1

> <PUBCHEM_COMPOUND_CID>
14375133

> <PUBCHEM_EXACT_MASS>
626.14829948

> <s_lp_Variant>
14375133-2

$$$$
14375133
                    3D
 Schrodinger Suite 2021-2.
 74 78  0  0  1  0            999 V2000
    5.9564   -0.9426    5.4349 O   0  0  0  0  0  0
   -1.3800    1.3571   -1.2061 O   0  0  0  0  0  0
   -0.0741    0.3276    0.4214 O   0  0  0  0  0  0
    3.8491    0.0312    5.2468 O   0  0  0  0  0  0
    3.9462    0.4233    8.1577 O   0  0  0  0  0  0
   -4.0794    0.4402    1.8683 O   0  0  0  0  0  0
    7.0003   -1.5758    8.1803 O   0  0  0  0  0  0
   -4.3736    1.2546   -0.8641 O   0  0  0  0  0  0
    2.7942   -1.9755    7.0055 O   0  0  0  0  0  0
   -1.5089    1.6816    2.4483 O   0  0  0  0  0  0
    8.4631    1.3437    6.8286 O   0  0  0  0  0  0
   -1.4393   -0.0891   -3.7244 O   0  0  0  0  0  0
    1.2853    0.2560    2.6891 O   0  0  0  0  0  0
    5.3871    0.4731    2.9684 O   0  0  0  0  0  0
    1.3041    0.6464   -2.0576 O   0  0  0  0  0  0
    5.4597    0.7362    0.2058 O   0  0  0  0  0  0
   -1.8820   -0.2232    8.0377 O   0  0  0  0  0  0
    4.6998   -0.7709    8.0293 C   0  0  2  0  0  0
   -2.9871    0.3663    0.9663 C   0  0  1  0  0  0
    6.1979   -0.4605    7.8291 C   0  0  2  0  0  0
   -3.4510    0.2378   -0.5013 C   0  0  2  0  0  0
    4.1771   -1.6914    6.8980 C   0  0  2  0  0  0
   -2.0034    1.5505    1.1265 C   0  0  2  0  0  0
    6.4625    0.0164    6.3759 C   0  0  1  0  0  0
   -2.2175    0.2116   -1.4399 C   0  0  1  0  0  0
    4.5661   -1.1553    5.5052 C   0  0  2  0  0  0
   -0.8596    1.4451    0.0994 C   0  0  2  0  0  0
    7.9451    0.2880    6.0440 C   0  0  0  0  0  0
   -2.5879    0.1497   -2.9368 C   0  0  0  0  0  0
    1.2955    0.4571    0.3489 C   0  0  0  0  0  0
    3.2643    0.1387    4.0217 C   0  0  0  0  0  0
    2.0303    0.3879    1.5347 C   0  0  0  0  0  0
    3.4374    0.4677    1.5513 C   0  0  0  0  0  0
    1.9188    0.1082    3.8793 C   0  0  0  0  0  0
    4.1639    0.3695    2.8730 C   0  0  0  0  0  0
    1.9753    0.6087   -0.8642 C   0  0  0  0  0  0
    4.0950    0.6384    0.3139 C   0  0  0  0  0  0
    3.3641    0.7071   -0.8728 C   0  0  0  0  0  0
    0.9238    0.0332    4.9733 C   0  0  0  0  0  0
   -0.2172   -0.7649    4.8257 C   0  0  0  0  0  0
    1.1060    0.7484    6.1636 C   0  0  0  0  0  0
   -1.1570   -0.8501    5.8491 C   0  0  0  0  0  0
    0.1702    0.6618    7.1907 C   0  0  0  0  0  0
   -0.9590   -0.1379    7.0297 C   0  0  0  0  0  0
    4.5728   -1.2697    8.9919 H   0  0  0  0  0  0
   -2.4652   -0.5538    1.2365 H   0  0  0  0  0  0
    6.4977    0.3236    8.5265 H   0  0  0  0  0  0
   -3.9993   -0.6989   -0.6149 H   0  0  0  0  0  0
    4.6692   -2.6599    6.9984 H   0  0  0  0  0  0
   -2.5324    2.4816    0.9161 H   0  0  0  0  0  0
    5.9307    0.9573    6.2163 H   0  0  0  0  0  0
   -1.6486   -0.6937   -1.2145 H   0  0  0  0  0  0
    4.4002   -1.9074    4.7287 H   0  0  0  0  0  0
   -0.2569    2.3565    0.0707 H   0  0  0  0  0  0
    8.0471    0.5680    4.9948 H   0  0  0  0  0  0
    8.5553   -0.6034    6.1914 H   0  0  0  0  0  0
   -3.0629    1.0751   -3.2644 H   0  0  0  0  0  0
   -3.2950   -0.6601   -3.1197 H   0  0  0  0  0  0
    3.0237    0.2133    7.9930 H   0  0  0  0  0  0
   -4.5588    1.2547    1.7004 H   0  0  0  0  0  0
    6.7757   -2.3069    7.6002 H   0  0  0  0  0  0
   -5.1863    1.1173   -0.3717 H   0  0  0  0  0  0
    2.5727   -2.6638    6.3740 H   0  0  0  0  0  0
   -1.0307    2.5110    2.5162 H   0  0  0  0  0  0
    9.3835    1.4783    6.5913 H   0  0  0  0  0  0
   -0.8558    0.6693   -3.6447 H   0  0  0  0  0  0
    3.8819    0.8278   -1.8140 H   0  0  0  0  0  0
   -0.3804   -1.3229    3.9147 H   0  0  0  0  0  0
    1.9721    1.3799    6.2973 H   0  0  0  0  0  0
    1.8912    0.7388   -2.8111 H   0  0  0  0  0  0
    5.7562    0.8473   -0.7002 H   0  0  0  0  0  0
   -2.0343   -1.4676    5.7230 H   0  0  0  0  0  0
    0.3244    1.2166    8.1048 H   0  0  0  0  0  0
   -1.6486    0.3045    8.8046 H   0  0  0  0  0  0
  1 24  1  0  0  0
  1 26  1  0  0  0
  2 25  1  0  0  0
  2 27  1  0  0  0
  3 27  1  0  0  0
  3 30  1  0  0  0
  4 26  1  0  0  0
  4 31  1  0  0  0
  5 18  1  0  0  0
  5 59  1  0  0  0
  6 19  1  0  0  0
  6 60  1  0  0  0
  7 20  1  0  0  0
  7 61  1  0  0  0
  8 21  1  0  0  0
  8 62  1  0  0  0
  9 22  1  0  0  0
  9 63  1  0  0  0
 10 23  1  0  0  0
 10 64  1  0  0  0
 11 28  1  0  0  0
 11 65  1  0  0  0
 12 29  1  0  0  0
 12 66  1  0  0  0
 13 32  1  0  0  0
 13 34  1  0  0  0
 14 35  2  0  0  0
 15 36  1  0  0  0
 15 70  1  0  0  0
 16 37  1  0  0  0
 16 71  1  0  0  0
 17 44  1  0  0  0
 17 74  1  0  0  0
 18 20  1  0  0  0
 18 22  1  0  0  0
 18 45  1  0  0  0
 19 21  1  0  0  0
 19 23  1  0  0  0
 19 46  1  0  0  0
 20 24  1  0  0  0
 20 47  1  0  0  0
 21 25  1  0  0  0
 21 48  1  0  0  0
 22 26  1  0  0  0
 22 49  1  0  0  0
 23 27  1  0  0  0
 23 50  1  0  0  0
 24 28  1  0  0  0
 24 51  1  0  0  0
 25 29  1  0  0  0
 25 52  1  0  0  0
 26 53  1  0  0  0
 27 54  1  0  0  0
 28 55  1  0  0  0
 28 56  1  0  0  0
 29 57  1  0  0  0
 29 58  1  0  0  0
 30 32  1  0  0  0
 30 36  2  0  0  0
 31 34  2  0  0  0
 31 35  1  0  0  0
 32 33  2  0  0  0
 33 35  1  0  0  0
 33 37  1  0  0  0
 34 39  1  0  0  0
 36 38  1  0  0  0
 37 38  2  0  0  0
 38 67  1  0  0  0
 39 40  2  0  0  0
 39 41  1  0  0  0
 40 42  1  0  0  0
 40 68  1  0  0  0
 41 43  2  0  0  0
 41 69  1  0  0  0
 42 44  2  0  0  0
 42 72  1  0  0  0
 43 44  1  0  0  0
 43 73  1  0  0  0
M  END
> <s_m_entry_id>
1071

> <s_m_entry_name>
Structure2D_COMPOUND_CID_14375133.1

> <PUBCHEM_COMPOUND_CID>
14375133

> <PUBCHEM_EXACT_MASS>
626.14829948

> <s_lp_Variant>
14375133-3

$$$$
14375133
                    3D
 Schrodinger Suite 2021-2.
 74 78  0  0  1  0            999 V2000
    4.3293   -5.1135   -3.0717 O   0  0  0  0  0  0
   -0.3807    1.3167   -1.8009 O   0  0  0  0  0  0
    0.1603   -0.0278    0.0262 O   0  0  0  0  0  0
    4.5217   -2.8253   -3.4662 O   0  0  0  0  0  0
    7.2570   -4.8849   -6.0743 O   0  0  0  0  0  0
   -4.0858   -0.2394   -0.5806 O   0  0  0  0  0  0
    5.7730   -7.0366   -4.8766 O   0  0  0  0  0  0
   -3.1978    1.2707   -2.8593 O   0  0  0  0  0  0
    7.3001   -3.0668   -3.8050 O   0  0  0  0  0  0
   -2.1730    0.7616    1.3664 O   0  0  0  0  0  0
    2.2653   -6.8983   -5.5197 O   0  0  0  0  0  0
    0.7972    0.5472   -4.3211 O   0  0  0  0  0  0
    1.7320   -1.3712   -1.6564 O   0  0  0  0  0  0
    5.8473   -1.2846   -1.5660 O   0  0  0  0  0  0
    1.3114    1.4920    2.1283 O   0  0  0  0  0  0
    5.6670    0.3720    0.6404 O   0  0  0  0  0  0
   -0.9101   -4.5855   -6.2807 O   0  0  0  0  0  0
    6.1043   -4.6308   -5.2886 C   0  0  1  0  0  0
   -2.7063   -0.1094   -0.8810 C   0  0  1  0  0  0
    5.1385   -5.8333   -5.2809 C   0  0  2  0  0  0
   -2.4669    0.1510   -2.3823 C   0  0  2  0  0  0
    6.4534   -4.2024   -3.8446 C   0  0  2  0  0  0
   -2.0133    0.9764   -0.0254 C   0  0  2  0  0  0
    3.9173   -5.4961   -4.3920 C   0  0  1  0  0  0
   -0.9483    0.2959   -2.6389 C   0  0  1  0  0  0
    5.1753   -3.9881   -3.0094 C   0  0  2  0  0  0
   -0.5283    1.1138   -0.4135 C   0  0  2  0  0  0
    2.8671   -6.6206   -4.2711 C   0  0  0  0  0  0
   -0.5999    0.5954   -4.1122 C   0  0  0  0  0  0
    1.5255    0.0796    0.1833 C   0  0  0  0  0  0
    3.8253   -2.1210   -2.5317 C   0  0  0  0  0  0
    2.3653   -0.6202   -0.6875 C   0  0  0  0  0  0
    3.7701   -0.5560   -0.5857 C   0  0  0  0  0  0
    2.4738   -2.0989   -2.5266 C   0  0  0  0  0  0
    4.6159   -1.3235   -1.5744 C   0  0  0  0  0  0
    2.0946    0.8344    1.2150 C   0  0  0  0  0  0
    4.3147    0.2355    0.4479 C   0  0  0  0  0  0
    3.4791    0.9127    1.3362 C   0  0  0  0  0  0
    1.5916   -2.7476   -3.5147 C   0  0  0  0  0  0
    1.7922   -2.5523   -4.8855 C   0  0  0  0  0  0
    0.5376   -3.5583   -3.0813 C   0  0  0  0  0  0
    0.9541   -3.1662   -5.8122 C   0  0  0  0  0  0
   -0.3001   -4.1755   -4.0061 C   0  0  0  0  0  0
   -0.0881   -3.9780   -5.3692 C   0  0  0  0  0  0
    5.5968   -3.8044   -5.7904 H   0  0  0  0  0  0
   -2.2724   -1.0823   -0.6416 H   0  0  0  0  0  0
    4.7990   -6.0130   -6.3023 H   0  0  0  0  0  0
   -2.8416   -0.7020   -2.9508 H   0  0  0  0  0  0
    7.0135   -5.0060   -3.3634 H   0  0  0  0  0  0
   -2.4830    1.9402   -0.2299 H   0  0  0  0  0  0
    3.4108   -4.6426   -4.8395 H   0  0  0  0  0  0
   -0.4909   -0.6613   -2.3886 H   0  0  0  0  0  0
    5.4098   -3.9397   -1.9433 H   0  0  0  0  0  0
   -0.0977    2.0218    0.0127 H   0  0  0  0  0  0
    2.0773   -6.3160   -3.5835 H   0  0  0  0  0  0
    3.3063   -7.5327   -3.8662 H   0  0  0  0  0  0
   -0.9696    1.5762   -4.4132 H   0  0  0  0  0  0
   -1.0655   -0.1384   -4.7713 H   0  0  0  0  0  0
    7.9258   -4.2348   -5.8446 H   0  0  0  0  0  0
   -4.1962   -0.1384    0.3682 H   0  0  0  0  0  0
    6.4771   -7.2300   -5.5005 H   0  0  0  0  0  0
   -4.1339    1.0921   -2.7407 H   0  0  0  0  0  0
    7.5453   -2.8993   -2.8918 H   0  0  0  0  0  0
   -1.8161    1.5199    1.8348 H   0  0  0  0  0  0
    2.9139   -7.3291   -6.0816 H   0  0  0  0  0  0
    0.9756    0.7584   -5.2406 H   0  0  0  0  0  0
    3.9128    1.5018    2.1320 H   0  0  0  0  0  0
    2.5989   -1.9240   -5.2349 H   0  0  0  0  0  0
    0.3689   -3.7156   -2.0255 H   0  0  0  0  0  0
    1.8271    1.9616    2.7878 H   0  0  0  0  0  0
    6.1835   -0.1199   -0.0030 H   0  0  0  0  0  0
    1.1162   -3.0118   -6.8690 H   0  0  0  0  0  0
   -1.1083   -4.8043   -3.6617 H   0  0  0  0  0  0
   -1.5825   -5.1343   -5.8709 H   0  0  0  0  0  0
  1 24  1  0  0  0
  1 26  1  0  0  0
  2 25  1  0  0  0
  2 27  1  0  0  0
  3 27  1  0  0  0
  3 30  1  0  0  0
  4 26  1  0  0  0
  4 31  1  0  0  0
  5 18  1  0  0  0
  5 59  1  0  0  0
  6 19  1  0  0  0
  6 60  1  0  0  0
  7 20  1  0  0  0
  7 61  1  0  0  0
  8 21  1  0  0  0
  8 62  1  0  0  0
  9 22  1  0  0  0
  9 63  1  0  0  0
 10 23  1  0  0  0
 10 64  1  0  0  0
 11 28  1  0  0  0
 11 65  1  0  0  0
 12 29  1  0  0  0
 12 66  1  0  0  0
 13 32  1  0  0  0
 13 34  1  0  0  0
 14 35  2  0  0  0
 15 36  1  0  0  0
 15 70  1  0  0  0
 16 37  1  0  0  0
 16 71  1  0  0  0
 17 44  1  0  0  0
 17 74  1  0  0  0
 18 20  1  0  0  0
 18 22  1  0  0  0
 18 45  1  0  0  0
 19 21  1  0  0  0
 19 23  1  0  0  0
 19 46  1  0  0  0
 20 24  1  0  0  0
 20 47  1  0  0  0
 21 25  1  0  0  0
 21 48  1  0  0  0
 22 26  1  0  0  0
 22 49  1  0  0  0
 23 27  1  0  0  0
 23 50  1  0  0  0
 24 28  1  0  0  0
 24 51  1  0  0  0
 25 29  1  0  0  0
 25 52  1  0  0  0
 26 53  1  0  0  0
 27 54  1  0  0  0
 28 55  1  0  0  0
 28 56  1  0  0  0
 29 57  1  0  0  0
 29 58  1  0  0  0
 30 32  1  0  0  0
 30 36  2  0  0  0
 31 34  2  0  0  0
 31 35  1  0  0  0
 32 33  2  0  0  0
 33 35  1  0  0  0
 33 37  1  0  0  0
 34 39  1  0  0  0
 36 38  1  0  0  0
 37 38  2  0  0  0
 38 67  1  0  0  0
 39 40  2  0  0  0
 39 41  1  0  0  0
 40 42  1  0  0  0
 40 68  1  0  0  0
 41 43  2  0  0  0
 41 69  1  0  0  0
 42 44  2  0  0  0
 42 72  1  0  0  0
 43 44  1  0  0  0
 43 73  1  0  0  0
M  END
> <s_m_entry_id>
1072

> <s_m_entry_name>
Structure2D_COMPOUND_CID_14375133.1

> <PUBCHEM_COMPOUND_CID>
14375133

> <PUBCHEM_EXACT_MASS>
626.14829948

> <s_lp_Variant>
14375133-4

$$$$
14375133
                    3D
 Schrodinger Suite 2021-2.
 74 78  0  0  1  0            999 V2000
    5.7270   -4.5982    3.2472 O   0  0  0  0  0  0
   -1.2870    1.6777   -0.5950 O   0  0  0  0  0  0
    0.0282   -0.0898    0.1405 O   0  0  0  0  0  0
    3.6617   -3.6356    3.7250 O   0  0  0  0  0  0
    3.6618   -5.0836    6.2271 O   0  0  0  0  0  0
   -2.4404   -1.6022    0.5090 O   0  0  0  0  0  0
    6.4098   -5.5489    6.7749 O   0  0  0  0  0  0
   -4.2668    1.4864   -0.1656 O   0  0  0  0  0  0
    2.5259   -6.2835    3.8429 O   0  0  0  0  0  0
   -1.2987   -0.0365    2.6636 O   0  0  0  0  0  0
    8.3671   -3.6699    5.5846 O   0  0  0  0  0  0
   -3.3491    0.8612   -3.5171 O   0  0  0  0  0  0
    1.2554   -1.7193    1.8048 O   0  0  0  0  0  0
    5.3330   -1.8784    2.3612 O   0  0  0  0  0  0
    1.5447    1.7250   -1.4679 O   0  0  0  0  0  0
    5.5670    0.1313    0.4605 O   0  0  0  0  0  0
   -2.2271   -5.4926    5.3312 O   0  0  0  0  0  0
    4.4168   -5.9748    5.4181 C   0  0  2  0  0  0
   -2.8960   -0.2884    0.7909 C   0  0  2  0  0  0
    5.9310   -5.6660    5.4456 C   0  0  1  0  0  0
   -3.3984    0.4127   -0.4884 C   0  0  2  0  0  0
    3.9107   -6.0154    3.9564 C   0  0  2  0  0  0
   -1.8270    0.5786    1.5010 C   0  0  2  0  0  0
    6.2569   -4.4235    4.5705 C   0  0  1  0  0  0
   -2.1976    0.8725   -1.3607 C   0  0  1  0  0  0
    4.3306   -4.7519    3.1838 C   0  0  2  0  0  0
   -0.7242    1.0307    0.5219 C   0  0  2  0  0  0
    7.7667   -4.1448    4.3963 C   0  0  0  0  0  0
   -2.5871    1.6578   -2.6318 C   0  0  0  0  0  0
    1.4016   -0.0067    0.2076 C   0  0  0  0  0  0
    3.1514   -2.7413    2.8357 C   0  0  0  0  0  0
    2.0672   -0.8780    1.0713 C   0  0  0  0  0  0
    3.4705   -0.8809    1.2004 C   0  0  0  0  0  0
    1.8180   -2.6310    2.6355 C   0  0  0  0  0  0
    4.1179   -1.8497    2.1634 C   0  0  0  0  0  0
    2.1494    0.8813   -0.5733 C   0  0  0  0  0  0
    4.1982    0.0397    0.4156 C   0  0  0  0  0  0
    3.5371    0.9038   -0.4590 C   0  0  0  0  0  0
    0.7600   -3.3756    3.3529 C   0  0  0  0  0  0
   -0.3404   -3.8762    2.6469 C   0  0  0  0  0  0
    0.8426   -3.5932    4.7335 C   0  0  0  0  0  0
   -1.3410   -4.5828    3.3079 C   0  0  0  0  0  0
   -0.1549   -4.3027    5.3968 C   0  0  0  0  0  0
   -1.2440   -4.7952    4.6812 C   0  0  0  0  0  0
    4.2461   -6.9583    5.8592 H   0  0  0  0  0  0
   -3.7441   -0.4399    1.4614 H   0  0  0  0  0  0
    6.4587   -6.5221    5.0220 H   0  0  0  0  0  0
   -4.0162   -0.2823   -1.0598 H   0  0  0  0  0  0
    4.3975   -6.8505    3.4496 H   0  0  0  0  0  0
   -2.3114    1.4891    1.8572 H   0  0  0  0  0  0
    5.7995   -3.5333    5.0089 H   0  0  0  0  0  0
   -1.6557   -0.0147   -1.6967 H   0  0  0  0  0  0
    4.1444   -4.8569    2.1111 H   0  0  0  0  0  0
   -0.0909    1.8056    0.9615 H   0  0  0  0  0  0
    7.9171   -3.3803    3.6328 H   0  0  0  0  0  0
    8.2926   -5.0367    4.0538 H   0  0  0  0  0  0
   -1.6876    1.9767   -3.1598 H   0  0  0  0  0  0
   -3.1459    2.5610   -2.3851 H   0  0  0  0  0  0
    4.1754   -4.8872    7.0147 H   0  0  0  0  0  0
   -1.8834   -1.8876    1.2377 H   0  0  0  0  0  0
    7.3667   -5.4711    6.7469 H   0  0  0  0  0  0
   -4.7113    1.7732   -0.9667 H   0  0  0  0  0  0
    2.0617   -5.7409    4.4851 H   0  0  0  0  0  0
   -0.7835    0.6139    3.1462 H   0  0  0  0  0  0
    9.2896   -3.4746    5.4036 H   0  0  0  0  0  0
   -4.2063    0.6928   -3.1190 H   0  0  0  0  0  0
    4.1088    1.5955   -1.0618 H   0  0  0  0  0  0
   -0.4227   -3.7209    1.5805 H   0  0  0  0  0  0
    1.6784   -3.2092    5.3002 H   0  0  0  0  0  0
    2.1717    2.2667   -1.9521 H   0  0  0  0  0  0
    5.9172    0.8006   -0.1312 H   0  0  0  0  0  0
   -2.1861   -4.9644    2.7532 H   0  0  0  0  0  0
   -0.0781   -4.4655    6.4621 H   0  0  0  0  0  0
   -2.0588   -5.5882    6.2713 H   0  0  0  0  0  0
  1 24  1  0  0  0
  1 26  1  0  0  0
  2 25  1  0  0  0
  2 27  1  0  0  0
  3 27  1  0  0  0
  3 30  1  0  0  0
  4 26  1  0  0  0
  4 31  1  0  0  0
  5 18  1  0  0  0
  5 59  1  0  0  0
  6 19  1  0  0  0
  6 60  1  0  0  0
  7 20  1  0  0  0
  7 61  1  0  0  0
  8 21  1  0  0  0
  8 62  1  0  0  0
  9 22  1  0  0  0
  9 63  1  0  0  0
 10 23  1  0  0  0
 10 64  1  0  0  0
 11 28  1  0  0  0
 11 65  1  0  0  0
 12 29  1  0  0  0
 12 66  1  0  0  0
 13 32  1  0  0  0
 13 34  1  0  0  0
 14 35  2  0  0  0
 15 36  1  0  0  0
 15 70  1  0  0  0
 16 37  1  0  0  0
 16 71  1  0  0  0
 17 44  1  0  0  0
 17 74  1  0  0  0
 18 20  1  0  0  0
 18 22  1  0  0  0
 18 45  1  0  0  0
 19 21  1  0  0  0
 19 23  1  0  0  0
 19 46  1  0  0  0
 20 24  1  0  0  0
 20 47  1  0  0  0
 21 25  1  0  0  0
 21 48  1  0  0  0
 22 26  1  0  0  0
 22 49  1  0  0  0
 23 27  1  0  0  0
 23 50  1  0  0  0
 24 28  1  0  0  0
 24 51  1  0  0  0
 25 29  1  0  0  0
 25 52  1  0  0  0
 26 53  1  0  0  0
 27 54  1  0  0  0
 28 55  1  0  0  0
 28 56  1  0  0  0
 29 57  1  0  0  0
 29 58  1  0  0  0
 30 32  1  0  0  0
 30 36  2  0  0  0
 31 34  2  0  0  0
 31 35  1  0  0  0
 32 33  2  0  0  0
 33 35  1  0  0  0
 33 37  1  0  0  0
 34 39  1  0  0  0
 36 38  1  0  0  0
 37 38  2  0  0  0
 38 67  1  0  0  0
 39 40  2  0  0  0
 39 41  1  0  0  0
 40 42  1  0  0  0
 40 68  1  0  0  0
 41 43  2  0  0  0
 41 69  1  0  0  0
 42 44  2  0  0  0
 42 72  1  0  0  0
 43 44  1  0  0  0
 43 73  1  0  0  0
M  END
> <s_m_entry_id>
1073

> <s_m_entry_name>
Structure2D_COMPOUND_CID_14375133.1

> <PUBCHEM_COMPOUND_CID>
14375133

> <PUBCHEM_EXACT_MASS>
626.14829948

> <s_lp_Variant>
14375133-5

$$$$
14375133
                    3D
 Schrodinger Suite 2021-2.
 74 78  0  0  1  0            999 V2000
    3.5664   -5.5424   -2.0523 O   0  0  0  0  0  0
   -0.8919    1.1177   -1.1767 O   0  0  0  0  0  0
    0.3216    0.3466    0.6606 O   0  0  0  0  0  0
    3.5898   -3.4488   -3.0752 O   0  0  0  0  0  0
    5.7801   -6.2330   -5.5329 O   0  0  0  0  0  0
   -2.1564   -1.1279    1.3740 O   0  0  0  0  0  0
    3.2006   -7.4903   -5.1930 O   0  0  0  0  0  0
   -3.8871    0.8138   -1.1964 O   0  0  0  0  0  0
    6.2673   -3.8803   -3.9012 O   0  0  0  0  0  0
   -1.5463    1.5019    2.4342 O   0  0  0  0  0  0
    0.9157   -7.7157   -3.2708 O   0  0  0  0  0  0
   -0.5086   -0.3388   -3.6275 O   0  0  0  0  0  0
    1.3797   -1.4362   -1.0108 O   0  0  0  0  0  0
    5.3083   -1.4329   -2.2394 O   0  0  0  0  0  0
    1.9466    2.4044    1.7484 O   0  0  0  0  0  0
    5.6929    0.8189   -0.6788 O   0  0  0  0  0  0
   -2.3483   -5.7830   -3.4159 O   0  0  0  0  0  0
    4.7932   -5.7160   -4.6545 C   0  0  1  0  0  0
   -2.7085    0.0483    0.8045 C   0  0  2  0  0  0
    3.8603   -6.8269   -4.1277 C   0  0  1  0  0  0
   -2.9548   -0.1356   -0.7059 C   0  0  2  0  0  0
    5.4332   -4.9438   -3.4791 C   0  0  2  0  0  0
   -1.8399    1.3046    1.0621 C   0  0  2  0  0  0
    2.8666   -6.2357   -3.0961 C   0  0  1  0  0  0
   -1.6110   -0.0911   -1.4727 C   0  0  1  0  0  0
    4.3658   -4.4652   -2.4786 C   0  0  2  0  0  0
   -0.5722    1.3165    0.1822 C   0  0  2  0  0  0
    1.9493   -7.2745   -2.4125 C   0  0  0  0  0  0
   -1.7706   -0.2273   -3.0013 C   0  0  0  0  0  0
    1.6506    0.4820    0.3208 C   0  0  0  0  0  0
    3.1526   -2.4687   -2.2362 C   0  0  0  0  0  0
    2.2274   -0.4546   -0.5411 C   0  0  0  0  0  0
    3.5860   -0.3943   -0.9132 C   0  0  0  0  0  0
    1.8684   -2.4101   -1.8169 C   0  0  0  0  0  0
    4.1403   -1.4430   -1.8492 C   0  0  0  0  0  0
    2.4530    1.4961    0.8552 C   0  0  0  0  0  0
    4.3628    0.6569   -0.3808 C   0  0  0  0  0  0
    3.7949    1.5826    0.4951 C   0  0  0  0  0  0
    0.7705   -3.2973   -2.2426 C   0  0  0  0  0  0
   -0.0403   -3.9119   -1.2829 C   0  0  0  0  0  0
    0.5179   -3.5163   -3.6008 C   0  0  0  0  0  0
   -1.0847   -4.7441   -1.6751 C   0  0  0  0  0  0
   -0.5263   -4.3484   -3.9956 C   0  0  0  0  0  0
   -1.3232   -4.9610   -3.0305 C   0  0  0  0  0  0
    4.2048   -5.0156   -5.2510 H   0  0  0  0  0  0
   -3.6725    0.1623    1.3038 H   0  0  0  0  0  0
    4.4631   -7.5888   -3.6301 H   0  0  0  0  0  0
   -3.4313   -1.1026   -0.8777 H   0  0  0  0  0  0
    6.0862   -5.6219   -2.9264 H   0  0  0  0  0  0
   -2.4206    2.1809    0.7702 H   0  0  0  0  0  0
    2.2289   -5.5145   -3.6047 H   0  0  0  0  0  0
   -1.0210   -0.9437   -1.1359 H   0  0  0  0  0  0
    4.8269   -4.1365   -1.5434 H   0  0  0  0  0  0
   -0.1110    2.3057    0.1817 H   0  0  0  0  0  0
    1.4661   -6.8279   -1.5425 H   0  0  0  0  0  0
    2.5217   -8.1283   -2.0486 H   0  0  0  0  0  0
   -2.3020    0.6276   -3.4204 H   0  0  0  0  0  0
   -2.3487   -1.1199   -3.2437 H   0  0  0  0  0  0
    6.3238   -6.8587   -5.0484 H   0  0  0  0  0  0
   -1.7568   -0.8945    2.2157 H   0  0  0  0  0  0
    2.6902   -6.8451   -5.6875 H   0  0  0  0  0  0
   -3.5351    1.6942   -1.0457 H   0  0  0  0  0  0
    5.8089   -3.3860   -4.5846 H   0  0  0  0  0  0
   -1.1248    2.3582    2.5374 H   0  0  0  0  0  0
    0.3537   -8.3241   -2.7850 H   0  0  0  0  0  0
   -0.0422    0.4934   -3.5193 H   0  0  0  0  0  0
    4.4077    2.3724    0.9069 H   0  0  0  0  0  0
    0.1388   -3.7465   -0.2300 H   0  0  0  0  0  0
    1.1305   -3.0411   -4.3534 H   0  0  0  0  0  0
    2.6053    3.0349    2.0484 H   0  0  0  0  0  0
    6.0223    0.1496   -1.2841 H   0  0  0  0  0  0
   -1.7046   -5.2175   -0.9278 H   0  0  0  0  0  0
   -0.7117   -4.5147   -5.0468 H   0  0  0  0  0  0
   -2.4245   -5.8645   -4.3692 H   0  0  0  0  0  0
  1 24  1  0  0  0
  1 26  1  0  0  0
  2 25  1  0  0  0
  2 27  1  0  0  0
  3 27  1  0  0  0
  3 30  1  0  0  0
  4 26  1  0  0  0
  4 31  1  0  0  0
  5 18  1  0  0  0
  5 59  1  0  0  0
  6 19  1  0  0  0
  6 60  1  0  0  0
  7 20  1  0  0  0
  7 61  1  0  0  0
  8 21  1  0  0  0
  8 62  1  0  0  0
  9 22  1  0  0  0
  9 63  1  0  0  0
 10 23  1  0  0  0
 10 64  1  0  0  0
 11 28  1  0  0  0
 11 65  1  0  0  0
 12 29  1  0  0  0
 12 66  1  0  0  0
 13 32  1  0  0  0
 13 34  1  0  0  0
 14 35  2  0  0  0
 15 36  1  0  0  0
 15 70  1  0  0  0
 16 37  1  0  0  0
 16 71  1  0  0  0
 17 44  1  0  0  0
 17 74  1  0  0  0
 18 20  1  0  0  0
 18 22  1  0  0  0
 18 45  1  0  0  0
 19 21  1  0  0  0
 19 23  1  0  0  0
 19 46  1  0  0  0
 20 24  1  0  0  0
 20 47  1  0  0  0
 21 25  1  0  0  0
 21 48  1  0  0  0
 22 26  1  0  0  0
 22 49  1  0  0  0
 23 27  1  0  0  0
 23 50  1  0  0  0
 24 28  1  0  0  0
 24 51  1  0  0  0
 25 29  1  0  0  0
 25 52  1  0  0  0
 26 53  1  0  0  0
 27 54  1  0  0  0
 28 55  1  0  0  0
 28 56  1  0  0  0
 29 57  1  0  0  0
 29 58  1  0  0  0
 30 32  1  0  0  0
 30 36  2  0  0  0
 31 34  2  0  0  0
 31 35  1  0  0  0
 32 33  2  0  0  0
 33 35  1  0  0  0
 33 37  1  0  0  0
 34 39  1  0  0  0
 36 38  1  0  0  0
 37 38  2  0  0  0
 38 67  1  0  0  0
 39 40  2  0  0  0
 39 41  1  0  0  0
 40 42  1  0  0  0
 40 68  1  0  0  0
 41 43  2  0  0  0
 41 69  1  0  0  0
 42 44  2  0  0  0
 42 72  1  0  0  0
 43 44  1  0  0  0
 43 73  1  0  0  0
M  END
> <s_m_entry_id>
1074

> <s_m_entry_name>
Structure2D_COMPOUND_CID_14375133.1

> <PUBCHEM_COMPOUND_CID>
14375133

> <PUBCHEM_EXACT_MASS>
626.14829948

> <s_lp_Variant>
14375133-6

$$$$
14375133
                    3D
 Schrodinger Suite 2021-2.
 74 78  0  0  1  0            999 V2000
    5.2493   -5.1154    2.7939 O   0  0  0  0  0  0
   -1.0784    1.5457    0.3795 O   0  0  0  0  0  0
   -0.2817   -0.4116   -0.5944 O   0  0  0  0  0  0
    3.1861   -4.0956    3.1550 O   0  0  0  0  0  0
    3.0202   -5.5342    5.6591 O   0  0  0  0  0  0
   -4.5828   -0.4949   -0.7071 O   0  0  0  0  0  0
    5.7338   -6.0854    6.3423 O   0  0  0  0  0  0
   -4.0132    2.1576    0.2410 O   0  0  0  0  0  0
    1.9706   -6.7075    3.2280 O   0  0  0  0  0  0
   -2.3693   -1.8954    0.5680 O   0  0  0  0  0  0
    7.5554   -3.5326    3.4192 O   0  0  0  0  0  0
   -0.2953    3.9687   -1.0157 O   0  0  0  0  0  0
    0.8626   -2.1608    1.1486 O   0  0  0  0  0  0
    4.9233   -2.4007    1.8002 O   0  0  0  0  0  0
    1.3177    1.2486   -2.1504 O   0  0  0  0  0  0
    5.2536   -0.4621   -0.1488 O   0  0  0  0  0  0
   -2.7006   -5.9015    4.6562 O   0  0  0  0  0  0
    3.7867   -6.4513    4.8912 C   0  0  2  0  0  0
   -3.2605    0.0168   -0.7151 C   0  0  1  0  0  0
    5.3047   -6.1833    4.9946 C   0  0  1  0  0  0
   -3.2400    1.5575   -0.7887 C   0  0  2  0  0  0
    3.3572   -6.4819    3.4048 C   0  0  2  0  0  0
   -2.4230   -0.4823    0.4853 C   0  0  2  0  0  0
    5.7078   -4.9492    4.1458 C   0  0  1  0  0  0
   -1.7727    2.0496   -0.7741 C   0  0  1  0  0  0
    3.8542   -5.2317    2.6543 C   0  0  2  0  0  0
   -1.0128    0.1407    0.4699 C   0  0  2  0  0  0
    7.2350   -4.7244    4.1083 C   0  0  0  0  0  0
   -1.6409    3.5868   -0.8157 C   0  0  0  0  0  0
    1.0894   -0.4477   -0.4604 C   0  0  0  0  0  0
    2.7165   -3.2072    2.2368 C   0  0  0  0  0  0
    1.7074   -1.3362    0.4295 C   0  0  0  0  0  0
    3.1098   -1.3824    0.5804 C   0  0  0  0  0  0
    1.3917   -3.0738    2.0025 C   0  0  0  0  0  0
    3.7145   -2.3478    1.5737 C   0  0  0  0  0  0
    1.8838    0.3882   -1.2468 C   0  0  0  0  0  0
    3.8831   -0.5060   -0.2119 C   0  0  0  0  0  0
    3.2687    0.3602   -1.1160 C   0  0  0  0  0  0
    0.3162   -3.8018    2.7070 C   0  0  0  0  0  0
   -0.7241   -4.3860    1.9767 C   0  0  0  0  0  0
    0.3315   -3.9299    4.1009 C   0  0  0  0  0  0
   -1.7354   -5.0865    2.6284 C   0  0  0  0  0  0
   -0.6768   -4.6326    4.7552 C   0  0  0  0  0  0
   -1.7076   -5.2090    4.0159 C   0  0  0  0  0  0
    3.5848   -7.4248    5.3411 H   0  0  0  0  0  0
   -2.8140   -0.3749   -1.6311 H   0  0  0  0  0  0
    5.8271   -7.0529    4.5920 H   0  0  0  0  0  0
   -3.7084    1.8714   -1.7231 H   0  0  0  0  0  0
    3.8439   -7.3361    2.9311 H   0  0  0  0  0  0
   -2.9016   -0.1534    1.4095 H   0  0  0  0  0  0
    5.2472   -4.0568    4.5763 H   0  0  0  0  0  0
   -1.2907    1.6604   -1.6733 H   0  0  0  0  0  0
    3.7283   -5.3340    1.5727 H   0  0  0  0  0  0
   -0.5068   -0.0195    1.4245 H   0  0  0  0  0  0
    7.7386   -5.5636    3.6268 H   0  0  0  0  0  0
    7.6394   -4.6423    5.1173 H   0  0  0  0  0  0
   -2.0096    4.0397    0.1053 H   0  0  0  0  0  0
   -2.2309    3.9958   -1.6367 H   0  0  0  0  0  0
    2.1166   -5.5570    5.3346 H   0  0  0  0  0  0
   -5.0255   -0.1743    0.0822 H   0  0  0  0  0  0
    5.1885   -5.4303    6.7848 H   0  0  0  0  0  0
   -4.1514    3.0818    0.0207 H   0  0  0  0  0  0
    1.8078   -6.8975    2.3011 H   0  0  0  0  0  0
   -1.9738   -2.1381    1.4084 H   0  0  0  0  0  0
    7.1879   -2.7896    3.9034 H   0  0  0  0  0  0
    0.2134    3.7018   -0.2462 H   0  0  0  0  0  0
    3.8736    1.0181   -1.7239 H   0  0  0  0  0  0
   -0.7495   -4.3020    0.8995 H   0  0  0  0  0  0
    1.1258   -3.4841    4.6823 H   0  0  0  0  0  0
    1.9666    1.7744   -2.6231 H   0  0  0  0  0  0
    5.6364    0.1801   -0.7504 H   0  0  0  0  0  0
   -2.5351   -5.5335    2.0555 H   0  0  0  0  0  0
   -0.6540   -4.7268    5.8312 H   0  0  0  0  0  0
   -2.5854   -5.9303    5.6085 H   0  0  0  0  0  0
  1 24  1  0  0  0
  1 26  1  0  0  0
  2 25  1  0  0  0
  2 27  1  0  0  0
  3 27  1  0  0  0
  3 30  1  0  0  0
  4 26  1  0  0  0
  4 31  1  0  0  0
  5 18  1  0  0  0
  5 59  1  0  0  0
  6 19  1  0  0  0
  6 60  1  0  0  0
  7 20  1  0  0  0
  7 61  1  0  0  0
  8 21  1  0  0  0
  8 62  1  0  0  0
  9 22  1  0  0  0
  9 63  1  0  0  0
 10 23  1  0  0  0
 10 64  1  0  0  0
 11 28  1  0  0  0
 11 65  1  0  0  0
 12 29  1  0  0  0
 12 66  1  0  0  0
 13 32  1  0  0  0
 13 34  1  0  0  0
 14 35  2  0  0  0
 15 36  1  0  0  0
 15 70  1  0  0  0
 16 37  1  0  0  0
 16 71  1  0  0  0
 17 44  1  0  0  0
 17 74  1  0  0  0
 18 20  1  0  0  0
 18 22  1  0  0  0
 18 45  1  0  0  0
 19 21  1  0  0  0
 19 23  1  0  0  0
 19 46  1  0  0  0
 20 24  1  0  0  0
 20 47  1  0  0  0
 21 25  1  0  0  0
 21 48  1  0  0  0
 22 26  1  0  0  0
 22 49  1  0  0  0
 23 27  1  0  0  0
 23 50  1  0  0  0
 24 28  1  0  0  0
 24 51  1  0  0  0
 25 29  1  0  0  0
 25 52  1  0  0  0
 26 53  1  0  0  0
 27 54  1  0  0  0
 28 55  1  0  0  0
 28 56  1  0  0  0
 29 57  1  0  0  0
 29 58  1  0  0  0
 30 32  1  0  0  0
 30 36  2  0  0  0
 31 34  2  0  0  0
 31 35  1  0  0  0
 32 33  2  0  0  0
 33 35  1  0  0  0
 33 37  1  0  0  0
 34 39  1  0  0  0
 36 38  1  0  0  0
 37 38  2  0  0  0
 38 67  1  0  0  0
 39 40  2  0  0  0
 39 41  1  0  0  0
 40 42  1  0  0  0
 40 68  1  0  0  0
 41 43  2  0  0  0
 41 69  1  0  0  0
 42 44  2  0  0  0
 42 72  1  0  0  0
 43 44  1  0  0  0
 43 73  1  0  0  0
M  END
> <s_m_entry_id>
1075

> <s_m_entry_name>
Structure2D_COMPOUND_CID_14375133.1

> <PUBCHEM_COMPOUND_CID>
14375133

> <PUBCHEM_EXACT_MASS>
626.14829948

> <s_lp_Variant>
14375133-7

$$$$
14375133
                    3D
 Schrodinger Suite 2021-2.
 74 78  0  0  1  0            999 V2000
    5.8842    0.6784   -5.4594 O   0  0  0  0  0  0
   -1.1112    0.8876   -1.4240 O   0  0  0  0  0  0
    0.1651    0.1381    0.3752 O   0  0  0  0  0  0
    3.6913    0.1274   -4.9304 O   0  0  0  0  0  0
    3.7295    1.4730   -8.9514 O   0  0  0  0  0  0
   -3.6474    1.3479    1.8688 O   0  0  0  0  0  0
    5.5511   -0.7946   -8.8481 O   0  0  0  0  0  0
   -4.0247    1.4309   -0.9694 O   0  0  0  0  0  0
    2.8075    2.4370   -6.3644 O   0  0  0  0  0  0
   -0.8682    2.2073    1.9890 O   0  0  0  0  0  0
    8.3889    0.1024   -6.8596 O   0  0  0  0  0  0
   -3.5181   -1.5809   -2.6727 O   0  0  0  0  0  0
    1.3518    0.2184   -2.1676 O   0  0  0  0  0  0
    5.3532   -0.5096   -2.7890 O   0  0  0  0  0  0
    1.7017   -0.4374    2.5520 O   0  0  0  0  0  0
    5.6255   -0.8260   -0.0583 O   0  0  0  0  0  0
   -2.0773    1.2907   -7.2691 O   0  0  0  0  0  0
    4.1239    0.8508   -7.7398 C   0  0  1  0  0  0
   -2.6605    0.8332    0.9900 C   0  0  1  0  0  0
    5.5284    0.2194   -7.8580 C   0  0  1  0  0  0
   -3.2640    0.3970   -0.3630 C   0  0  2  0  0  0
    4.0793    1.8435   -6.5547 C   0  0  2  0  0  0
   -1.4877    1.8199    0.7749 C   0  0  2  0  0  0
    5.9977   -0.3244   -6.4815 C   0  0  1  0  0  0
   -2.1341   -0.1102   -1.2958 C   0  0  1  0  0  0
    4.5797    1.1678   -5.2681 C   0  0  2  0  0  0
   -0.4672    1.2405   -0.2227 C   0  0  2  0  0  0
    7.4422   -0.8721   -6.4667 C   0  0  0  0  0  0
   -2.5921   -0.5138   -2.7141 C   0  0  0  0  0  0
    1.5199   -0.0663    0.1835 C   0  0  0  0  0  0
    3.2150    0.1061   -3.6562 C   0  0  0  0  0  0
    2.1544   -0.0355   -1.0725 C   0  0  0  0  0  0
    3.5385   -0.2865   -1.2126 C   0  0  0  0  0  0
    1.9059    0.3162   -3.4014 C   0  0  0  0  0  0
    4.1651   -0.2548   -2.5889 C   0  0  0  0  0  0
    2.2827   -0.3755    1.3116 C   0  0  0  0  0  0
    4.2762   -0.5744   -0.0444 C   0  0  0  0  0  0
    3.6465   -0.6186    1.1971 C   0  0  0  0  0  0
    0.8623    0.5606   -4.4181 C   0  0  0  0  0  0
   -0.0362    1.6198   -4.2522 C   0  0  0  0  0  0
    0.7701   -0.2449   -5.5593 C   0  0  0  0  0  0
   -1.0212    1.8641   -5.2047 C   0  0  0  0  0  0
   -0.2129   -0.0016   -6.5148 C   0  0  0  0  0  0
   -1.1074    1.0512   -6.3325 C   0  0  0  0  0  0
    3.3853    0.0681   -7.5553 H   0  0  0  0  0  0
   -2.2838   -0.0645    1.4840 H   0  0  0  0  0  0
    6.2277    0.9884   -8.1909 H   0  0  0  0  0  0
   -3.9712   -0.4142   -0.1830 H   0  0  0  0  0  0
    4.7608    2.6725   -6.7551 H   0  0  0  0  0  0
   -1.8749    2.7401    0.3334 H   0  0  0  0  0  0
    5.3535   -1.1617   -6.2038 H   0  0  0  0  0  0
   -1.6864   -0.9993   -0.8460 H   0  0  0  0  0  0
    4.7067    1.8873   -4.4543 H   0  0  0  0  0  0
    0.2649    1.9921   -0.5275 H   0  0  0  0  0  0
    7.5338   -1.7288   -7.1350 H   0  0  0  0  0  0
    7.6993   -1.2307   -5.4693 H   0  0  0  0  0  0
   -1.7327   -0.8371   -3.3029 H   0  0  0  0  0  0
   -3.0378    0.3301   -3.2417 H   0  0  0  0  0  0
    4.0310    0.9281   -9.6823 H   0  0  0  0  0  0
   -3.2017    1.8229    2.5749 H   0  0  0  0  0  0
    6.4669   -1.0122   -9.0374 H   0  0  0  0  0  0
   -4.7455    1.6602   -0.3776 H   0  0  0  0  0  0
    2.1370    1.7561   -6.4560 H   0  0  0  0  0  0
   -0.2414    2.9097    1.8018 H   0  0  0  0  0  0
    9.2675   -0.2773   -6.7847 H   0  0  0  0  0  0
   -4.3445   -1.2520   -2.3107 H   0  0  0  0  0  0
    4.2223   -0.8478    2.0829 H   0  0  0  0  0  0
    0.0276    2.2593   -3.3837 H   0  0  0  0  0  0
    1.4578   -1.0653   -5.7070 H   0  0  0  0  0  0
    2.3257   -0.6627    3.2452 H   0  0  0  0  0  0
    5.9818   -1.0056    0.8145 H   0  0  0  0  0  0
   -1.7125    2.6824   -5.0652 H   0  0  0  0  0  0
   -0.2771   -0.6308   -7.3906 H   0  0  0  0  0  0
   -2.0461    0.6779   -8.0071 H   0  0  0  0  0  0
  1 24  1  0  0  0
  1 26  1  0  0  0
  2 25  1  0  0  0
  2 27  1  0  0  0
  3 27  1  0  0  0
  3 30  1  0  0  0
  4 26  1  0  0  0
  4 31  1  0  0  0
  5 18  1  0  0  0
  5 59  1  0  0  0
  6 19  1  0  0  0
  6 60  1  0  0  0
  7 20  1  0  0  0
  7 61  1  0  0  0
  8 21  1  0  0  0
  8 62  1  0  0  0
  9 22  1  0  0  0
  9 63  1  0  0  0
 10 23  1  0  0  0
 10 64  1  0  0  0
 11 28  1  0  0  0
 11 65  1  0  0  0
 12 29  1  0  0  0
 12 66  1  0  0  0
 13 32  1  0  0  0
 13 34  1  0  0  0
 14 35  2  0  0  0
 15 36  1  0  0  0
 15 70  1  0  0  0
 16 37  1  0  0  0
 16 71  1  0  0  0
 17 44  1  0  0  0
 17 74  1  0  0  0
 18 20  1  0  0  0
 18 22  1  0  0  0
 18 45  1  0  0  0
 19 21  1  0  0  0
 19 23  1  0  0  0
 19 46  1  0  0  0
 20 24  1  0  0  0
 20 47  1  0  0  0
 21 25  1  0  0  0
 21 48  1  0  0  0
 22 26  1  0  0  0
 22 49  1  0  0  0
 23 27  1  0  0  0
 23 50  1  0  0  0
 24 28  1  0  0  0
 24 51  1  0  0  0
 25 29  1  0  0  0
 25 52  1  0  0  0
 26 53  1  0  0  0
 27 54  1  0  0  0
 28 55  1  0  0  0
 28 56  1  0  0  0
 29 57  1  0  0  0
 29 58  1  0  0  0
 30 32  1  0  0  0
 30 36  2  0  0  0
 31 34  2  0  0  0
 31 35  1  0  0  0
 32 33  2  0  0  0
 33 35  1  0  0  0
 33 37  1  0  0  0
 34 39  1  0  0  0
 36 38  1  0  0  0
 37 38  2  0  0  0
 38 67  1  0  0  0
 39 40  2  0  0  0
 39 41  1  0  0  0
 40 42  1  0  0  0
 40 68  1  0  0  0
 41 43  2  0  0  0
 41 69  1  0  0  0
 42 44  2  0  0  0
 42 72  1  0  0  0
 43 44  1  0  0  0
 43 73  1  0  0  0
M  END
> <s_m_entry_id>
1076

> <s_m_entry_name>
Structure2D_COMPOUND_CID_14375133.1

> <PUBCHEM_COMPOUND_CID>
14375133

> <PUBCHEM_EXACT_MASS>
626.14829948

> <s_lp_Variant>
14375133-8

$$$$
14375133
                    3D
 Schrodinger Suite 2021-2.
 74 78  0  0  1  0            999 V2000
    5.0548   -2.6413   -5.4815 O   0  0  0  0  0  0
    0.0322    2.0423   -0.6861 O   0  0  0  0  0  0
    0.1749   -0.1112    0.2442 O   0  0  0  0  0  0
    3.0933   -3.1682   -4.3400 O   0  0  0  0  0  0
    2.7762   -5.4023   -6.1653 O   0  0  0  0  0  0
   -2.3054   -0.6721   -1.2707 O   0  0  0  0  0  0
    5.5532   -4.0686   -8.1159 O   0  0  0  0  0  0
   -2.4892    1.3328   -3.3208 O   0  0  0  0  0  0
    1.6129   -2.7955   -6.7737 O   0  0  0  0  0  0
   -2.3499    0.2414    1.4778 O   0  0  0  0  0  0
    7.7649   -3.3327   -6.3727 O   0  0  0  0  0  0
    1.5979    2.5363   -3.0429 O   0  0  0  0  0  0
    1.0743   -1.5011   -1.8275 O   0  0  0  0  0  0
    5.0547   -2.2104   -2.6245 O   0  0  0  0  0  0
    2.0598    0.8677    2.2101 O   0  0  0  0  0  0
    5.6707   -0.7466   -0.3596 O   0  0  0  0  0  0
   -2.9792   -4.1851   -5.7688 O   0  0  0  0  0  0
    3.4221   -4.4721   -7.0204 C   0  0  2  0  0  0
   -2.5117    0.6956   -0.9486 C   0  0  2  0  0  0
    4.9569   -4.6232   -6.9556 C   0  0  2  0  0  0
   -1.9751    1.6495   -2.0373 C   0  0  1  0  0  0
    3.0124   -3.0041   -6.7367 C   0  0  2  0  0  0
   -1.9061    1.0762    0.4222 C   0  0  2  0  0  0
    5.4967   -3.9985   -5.6393 C   0  0  1  0  0  0
   -0.4266    1.6814   -1.9982 C   0  0  1  0  0  0
    3.6554   -2.4816   -5.4351 C   0  0  2  0  0  0
   -0.3690    1.1815    0.3569 C   0  0  2  0  0  0
    7.0262   -4.0851   -5.4303 C   0  0  0  0  0  0
    0.1904    2.6696   -3.0095 C   0  0  0  0  0  0
    1.5449   -0.2542    0.1203 C   0  0  0  0  0  0
    2.7595   -2.4184   -3.2543 C   0  0  0  0  0  0
    2.0315   -0.9781   -0.9762 C   0  0  0  0  0  0
    3.4126   -1.1748   -1.1925 C   0  0  0  0  0  0
    1.4674   -2.1778   -2.9376 C   0  0  0  0  0  0
    3.8693   -1.9647   -2.3975 C   0  0  0  0  0  0
    2.4621    0.2404    1.0602 C   0  0  0  0  0  0
    4.3075   -0.6264   -0.2499 C   0  0  0  0  0  0
    3.8277    0.0638    0.8613 C   0  0  0  0  0  0
    0.2962   -2.7121   -3.6647 C   0  0  0  0  0  0
   -0.7561   -1.8625   -4.0218 C   0  0  0  0  0  0
    0.2338   -4.0644   -4.0215 C   0  0  0  0  0  0
   -1.8543   -2.3539   -4.7220 C   0  0  0  0  0  0
   -0.8616   -4.5589   -4.7245 C   0  0  0  0  0  0
   -1.9027   -3.7012   -5.0734 C   0  0  0  0  0  0
    3.0805   -4.7508   -8.0191 H   0  0  0  0  0  0
   -3.5960    0.8101   -0.9017 H   0  0  0  0  0  0
    5.2222   -5.6815   -6.9842 H   0  0  0  0  0  0
   -2.3436    2.6540   -1.8218 H   0  0  0  0  0  0
    3.4064   -2.3815   -7.5416 H   0  0  0  0  0  0
   -2.2676    2.0728    0.6817 H   0  0  0  0  0  0
    5.0744   -4.5744   -4.8132 H   0  0  0  0  0  0
   -0.0539    0.6880   -2.2416 H   0  0  0  0  0  0
    3.5401   -1.3984   -5.3386 H   0  0  0  0  0  0
    0.0031    1.6786    1.2499 H   0  0  0  0  0  0
    7.3558   -5.1233   -5.4820 H   0  0  0  0  0  0
    7.2848   -3.7281   -4.4327 H   0  0  0  0  0  0
   -0.0726    3.6984   -2.7616 H   0  0  0  0  0  0
   -0.1808    2.4795   -4.0169 H   0  0  0  0  0  0
    2.9897   -5.1766   -5.2566 H   0  0  0  0  0  0
   -2.3675   -1.1848   -0.4610 H   0  0  0  0  0  0
    6.4997   -4.2269   -8.0771 H   0  0  0  0  0  0
   -3.4453    1.4174   -3.2967 H   0  0  0  0  0  0
    1.4451   -1.8506   -6.7568 H   0  0  0  0  0  0
   -2.0619    0.6222    2.3106 H   0  0  0  0  0  0
    8.6969   -3.3939   -6.1502 H   0  0  0  0  0  0
    1.9507    3.1729   -3.6690 H   0  0  0  0  0  0
    4.5256    0.4566    1.5874 H   0  0  0  0  0  0
   -0.7236   -0.8147   -3.7670 H   0  0  0  0  0  0
    1.0364   -4.7374   -3.7572 H   0  0  0  0  0  0
    2.7966    1.1347    2.7640 H   0  0  0  0  0  0
    6.1425   -0.3203    0.3592 H   0  0  0  0  0  0
   -2.6604   -1.6874   -4.9925 H   0  0  0  0  0  0
   -0.8960   -5.6036   -4.9971 H   0  0  0  0  0  0
   -2.9039   -5.1206   -5.9701 H   0  0  0  0  0  0
  1 24  1  0  0  0
  1 26  1  0  0  0
  2 25  1  0  0  0
  2 27  1  0  0  0
  3 27  1  0  0  0
  3 30  1  0  0  0
  4 26  1  0  0  0
  4 31  1  0  0  0
  5 18  1  0  0  0
  5 59  1  0  0  0
  6 19  1  0  0  0
  6 60  1  0  0  0
  7 20  1  0  0  0
  7 61  1  0  0  0
  8 21  1  0  0  0
  8 62  1  0  0  0
  9 22  1  0  0  0
  9 63  1  0  0  0
 10 23  1  0  0  0
 10 64  1  0  0  0
 11 28  1  0  0  0
 11 65  1  0  0  0
 12 29  1  0  0  0
 12 66  1  0  0  0
 13 32  1  0  0  0
 13 34  1  0  0  0
 14 35  2  0  0  0
 15 36  1  0  0  0
 15 70  1  0  0  0
 16 37  1  0  0  0
 16 71  1  0  0  0
 17 44  1  0  0  0
 17 74  1  0  0  0
 18 20  1  0  0  0
 18 22  1  0  0  0
 18 45  1  0  0  0
 19 21  1  0  0  0
 19 23  1  0  0  0
 19 46  1  0  0  0
 20 24  1  0  0  0
 20 47  1  0  0  0
 21 25  1  0  0  0
 21 48  1  0  0  0
 22 26  1  0  0  0
 22 49  1  0  0  0
 23 27  1  0  0  0
 23 50  1  0  0  0
 24 28  1  0  0  0
 24 51  1  0  0  0
 25 29  1  0  0  0
 25 52  1  0  0  0
 26 53  1  0  0  0
 27 54  1  0  0  0
 28 55  1  0  0  0
 28 56  1  0  0  0
 29 57  1  0  0  0
 29 58  1  0  0  0
 30 32  1  0  0  0
 30 36  2  0  0  0
 31 34  2  0  0  0
 31 35  1  0  0  0
 32 33  2  0  0  0
 33 35  1  0  0  0
 33 37  1  0  0  0
 34 39  1  0  0  0
 36 38  1  0  0  0
 37 38  2  0  0  0
 38 67  1  0  0  0
 39 40  2  0  0  0
 39 41  1  0  0  0
 40 42  1  0  0  0
 40 68  1  0  0  0
 41 43  2  0  0  0
 41 69  1  0  0  0
 42 44  2  0  0  0
 42 72  1  0  0  0
 43 44  1  0  0  0
 43 73  1  0  0  0
M  END
> <s_m_entry_id>
1077

> <s_m_entry_name>
Structure2D_COMPOUND_CID_14375133.1

> <PUBCHEM_COMPOUND_CID>
14375133

> <PUBCHEM_EXACT_MASS>
626.14829948

> <s_lp_Variant>
14375133-9

$$$$
14375133
                    3D
 Schrodinger Suite 2021-2.
 74 78  0  0  1  0            999 V2000
    3.9419   -2.0399    5.7545 O   0  0  0  0  0  0
   -1.2950    1.6554   -0.9844 O   0  0  0  0  0  0
   -0.1244   -0.0923    0.0191 O   0  0  0  0  0  0
    3.9050   -3.1162    3.6891 O   0  0  0  0  0  0
    6.5078   -5.3185    6.3110 O   0  0  0  0  0  0
   -2.6902   -1.1461    0.8989 O   0  0  0  0  0  0
    5.3136   -3.3852    8.0764 O   0  0  0  0  0  0
   -4.5918   -0.0459   -0.9212 O   0  0  0  0  0  0
    6.6571   -3.7023    3.9074 O   0  0  0  0  0  0
   -1.1789    0.6794    2.5504 O   0  0  0  0  0  0
    1.7663   -3.5836    8.2722 O   0  0  0  0  0  0
   -1.7705    1.3840   -3.8041 O   0  0  0  0  0  0
    1.2901   -1.4522    1.7971 O   0  0  0  0  0  0
    5.3594   -2.0646    1.5632 O   0  0  0  0  0  0
    1.1836    1.0726   -2.2513 O   0  0  0  0  0  0
    5.3605   -0.5517   -0.7450 O   0  0  0  0  0  0
   -1.6327   -4.2488    6.5377 O   0  0  0  0  0  0
    5.4220   -4.5112    5.8855 C   0  0  1  0  0  0
   -2.9701    0.2470    0.8959 C   0  0  2  0  0  0
    4.5534   -4.0295    7.0653 C   0  0  2  0  0  0
   -3.5053    0.7438   -0.4651 C   0  0  1  0  0  0
    5.8878   -3.3105    5.0296 C   0  0  2  0  0  0
   -1.7464    1.0938    1.3220 C   0  0  2  0  0  0
    3.4144   -3.1278    6.5292 C   0  0  1  0  0  0
   -2.3557    0.8358   -1.5022 C   0  0  1  0  0  0
    4.6962   -2.4199    4.6254 C   0  0  2  0  0  0
   -0.6979    1.1769    0.1967 C   0  0  2  0  0  0
    2.4775   -2.5545    7.6135 C   0  0  0  0  0  0
   -2.8101    1.4409   -2.8482 C   0  0  0  0  0  0
    1.2374   -0.1751   -0.1807 C   0  0  0  0  0  0
    3.2954   -2.3596    2.7349 C   0  0  0  0  0  0
    1.9949   -0.9010    0.7432 C   0  0  0  0  0  0
    3.3899   -1.0609    0.6056 C   0  0  0  0  0  0
    1.9620   -2.1411    2.7534 C   0  0  0  0  0  0
    4.1473   -1.8603    1.6397 C   0  0  0  0  0  0
    1.8805    0.3938   -1.2875 C   0  0  0  0  0  0
    4.0107   -0.4624   -0.5112 C   0  0  0  0  0  0
    3.2566    0.2535   -1.4398 C   0  0  0  0  0  0
    1.0186   -2.6991    3.7375 C   0  0  0  0  0  0
    0.2031   -1.8432    4.4831 C   0  0  0  0  0  0
    0.9318   -4.0814    3.9328 C   0  0  0  0  0  0
   -0.6871   -2.3616    5.4194 C   0  0  0  0  0  0
    0.0439   -4.6022    4.8708 C   0  0  0  0  0  0
   -0.7619   -3.7395    5.6118 C   0  0  0  0  0  0
    4.8182   -5.1604    5.2481 H   0  0  0  0  0  0
   -3.7454    0.3740    1.6533 H   0  0  0  0  0  0
    4.1131   -4.9016    7.5515 H   0  0  0  0  0  0
   -3.9152    1.7453   -0.3229 H   0  0  0  0  0  0
    6.5515   -2.6857    5.6298 H   0  0  0  0  0  0
   -2.0814    2.1177    1.4964 H   0  0  0  0  0  0
    2.7940   -3.7329    5.8684 H   0  0  0  0  0  0
   -1.9738   -0.1692   -1.6969 H   0  0  0  0  0  0
    5.0394   -1.4560    4.2412 H   0  0  0  0  0  0
    0.0677    1.9253    0.4169 H   0  0  0  0  0  0
    1.7483   -1.8826    7.1605 H   0  0  0  0  0  0
    3.0295   -1.9668    8.3475 H   0  0  0  0  0  0
   -3.1254    2.4770   -2.7201 H   0  0  0  0  0  0
   -3.6608    0.8932   -3.2540 H   0  0  0  0  0  0
    6.2171   -5.8524    7.0544 H   0  0  0  0  0  0
   -3.3657   -1.5893    0.3796 H   0  0  0  0  0  0
    5.7688   -2.6360    7.6853 H   0  0  0  0  0  0
   -5.0449    0.4309   -1.6206 H   0  0  0  0  0  0
    7.2075   -4.4462    4.1645 H   0  0  0  0  0  0
   -1.1121   -0.2787    2.5377 H   0  0  0  0  0  0
    1.1800   -3.1837    8.9189 H   0  0  0  0  0  0
   -1.5889    0.4632   -4.0052 H   0  0  0  0  0  0
    3.7465    0.6969   -2.2955 H   0  0  0  0  0  0
    0.2672   -0.7736    4.3468 H   0  0  0  0  0  0
    1.5561   -4.7534    3.3617 H   0  0  0  0  0  0
    1.7464    1.4086   -2.9520 H   0  0  0  0  0  0
    5.8187   -1.0618   -0.0721 H   0  0  0  0  0  0
   -1.3106   -1.6939    5.9959 H   0  0  0  0  0  0
   -0.0131   -5.6707    5.0202 H   0  0  0  0  0  0
   -1.6003   -5.2065    6.5940 H   0  0  0  0  0  0
  1 24  1  0  0  0
  1 26  1  0  0  0
  2 25  1  0  0  0
  2 27  1  0  0  0
  3 27  1  0  0  0
  3 30  1  0  0  0
  4 26  1  0  0  0
  4 31  1  0  0  0
  5 18  1  0  0  0
  5 59  1  0  0  0
  6 19  1  0  0  0
  6 60  1  0  0  0
  7 20  1  0  0  0
  7 61  1  0  0  0
  8 21  1  0  0  0
  8 62  1  0  0  0
  9 22  1  0  0  0
  9 63  1  0  0  0
 10 23  1  0  0  0
 10 64  1  0  0  0
 11 28  1  0  0  0
 11 65  1  0  0  0
 12 29  1  0  0  0
 12 66  1  0  0  0
 13 32  1  0  0  0
 13 34  1  0  0  0
 14 35  2  0  0  0
 15 36  1  0  0  0
 15 70  1  0  0  0
 16 37  1  0  0  0
 16 71  1  0  0  0
 17 44  1  0  0  0
 17 74  1  0  0  0
 18 20  1  0  0  0
 18 22  1  0  0  0
 18 45  1  0  0  0
 19 21  1  0  0  0
 19 23  1  0  0  0
 19 46  1  0  0  0
 20 24  1  0  0  0
 20 47  1  0  0  0
 21 25  1  0  0  0
 21 48  1  0  0  0
 22 26  1  0  0  0
 22 49  1  0  0  0
 23 27  1  0  0  0
 23 50  1  0  0  0
 24 28  1  0  0  0
 24 51  1  0  0  0
 25 29  1  0  0  0
 25 52  1  0  0  0
 26 53  1  0  0  0
 27 54  1  0  0  0
 28 55  1  0  0  0
 28 56  1  0  0  0
 29 57  1  0  0  0
 29 58  1  0  0  0
 30 32  1  0  0  0
 30 36  2  0  0  0
 31 34  2  0  0  0
 31 35  1  0  0  0
 32 33  2  0  0  0
 33 35  1  0  0  0
 33 37  1  0  0  0
 34 39  1  0  0  0
 36 38  1  0  0  0
 37 38  2  0  0  0
 38 67  1  0  0  0
 39 40  2  0  0  0
 39 41  1  0  0  0
 40 42  1  0  0  0
 40 68  1  0  0  0
 41 43  2  0  0  0
 41 69  1  0  0  0
 42 44  2  0  0  0
 42 72  1  0  0  0
 43 44  1  0  0  0
 43 73  1  0  0  0
M  END
> <s_m_entry_id>
1078

> <s_m_entry_name>
Structure2D_COMPOUND_CID_14375133.1

> <PUBCHEM_COMPOUND_CID>
14375133

> <PUBCHEM_EXACT_MASS>
626.14829948

> <s_lp_Variant>
14375133-10

$$$$
14375133
                    3D
 Schrodinger Suite 2021-2.
 74 78  0  0  1  0            999 V2000
    5.9532   -0.9157    5.4358 O   0  0  0  0  0  0
   -1.3572    1.5226   -1.1231 O   0  0  0  0  0  0
   -0.1062    0.3300    0.4358 O   0  0  0  0  0  0
    3.8445    0.0533    5.2474 O   0  0  0  0  0  0
    3.9305    0.4529    8.1404 O   0  0  0  0  0  0
   -4.1447    0.4108    1.7870 O   0  0  0  0  0  0
    6.9854   -1.5481    8.1841 O   0  0  0  0  0  0
   -4.2230   -0.8174   -0.8479 O   0  0  0  0  0  0
    2.7948   -1.9681    6.9964 O   0  0  0  0  0  0
   -1.5758    1.5558    2.5340 O   0  0  0  0  0  0
    8.1090    0.9682    4.8459 O   0  0  0  0  0  0
   -3.3166    1.6540   -3.2846 O   0  0  0  0  0  0
    1.2657    0.2604    2.7034 O   0  0  0  0  0  0
    5.3675    0.4927    2.9586 O   0  0  0  0  0  0
    1.2537    0.6063   -2.0448 O   0  0  0  0  0  0
    5.4265    0.7201    0.1932 O   0  0  0  0  0  0
   -1.8791   -0.2022    8.0628 O   0  0  0  0  0  0
    4.6888   -0.7405    8.0244 C   0  0  2  0  0  0
   -3.0170    0.3516    0.9277 C   0  0  1  0  0  0
    6.1880   -0.4299    7.8305 C   0  0  2  0  0  0
   -3.4420    0.3291   -0.5565 C   0  0  1  0  0  0
    4.1746   -1.6685    6.8962 C   0  0  2  0  0  0
   -2.0370    1.5182    1.1946 C   0  0  2  0  0  0
    6.4567    0.0448    6.3782 C   0  0  1  0  0  0
   -2.1984    0.4145   -1.4809 C   0  0  1  0  0  0
    4.5635   -1.1326    5.5041 C   0  0  2  0  0  0
   -0.8680    1.4839    0.1950 C   0  0  2  0  0  0
    7.9486    0.3127    6.0875 C   0  0  0  0  0  0
   -2.5270    0.5188   -2.9871 C   0  0  0  0  0  0
    1.2640    0.4440    0.3615 C   0  0  0  0  0  0
    3.2523    0.1552    4.0256 C   0  0  0  0  0  0
    2.0044    0.3836    1.5441 C   0  0  0  0  0  0
    3.4114    0.4638    1.5517 C   0  0  0  0  0  0
    1.9064    0.1175    3.8905 C   0  0  0  0  0  0
    4.1448    0.3812    2.8704 C   0  0  0  0  0  0
    1.9361    0.5798   -0.8570 C   0  0  0  0  0  0
    4.0622    0.6217    0.3087 C   0  0  0  0  0  0
    3.3249    0.6764   -0.8751 C   0  0  0  0  0  0
    0.9178    0.0419    4.9898 C   0  0  0  0  0  0
   -0.2109   -0.7764    4.8584 C   0  0  0  0  0  0
    1.0933    0.7781    6.1680 C   0  0  0  0  0  0
   -1.1476   -0.8577    5.8852 C   0  0  0  0  0  0
    0.1605    0.6955    7.1982 C   0  0  0  0  0  0
   -0.9580   -0.1222    7.0527 C   0  0  0  0  0  0
    4.5492   -1.2396    8.9851 H   0  0  0  0  0  0
   -2.5141   -0.5884    1.1651 H   0  0  0  0  0  0
    6.4875    0.3558    8.5266 H   0  0  0  0  0  0
   -4.0831    1.1923   -0.7434 H   0  0  0  0  0  0
    4.6742   -2.6337    6.9932 H   0  0  0  0  0  0
   -2.5600    2.4631    1.0350 H   0  0  0  0  0  0
    5.9295    0.9905    6.2322 H   0  0  0  0  0  0
   -1.6158   -0.5015   -1.3594 H   0  0  0  0  0  0
    4.4004   -1.8857    4.7277 H   0  0  0  0  0  0
   -0.2522    2.3847    0.2621 H   0  0  0  0  0  0
    8.5230   -0.6144    6.0820 H   0  0  0  0  0  0
    8.3788    0.9514    6.8596 H   0  0  0  0  0  0
   -3.0601   -0.3705   -3.3248 H   0  0  0  0  0  0
   -1.6058    0.5704   -3.5688 H   0  0  0  0  0  0
    3.9948    0.9328    7.3109 H   0  0  0  0  0  0
   -4.6067    1.2375    1.6299 H   0  0  0  0  0  0
    7.9042   -1.2717    8.2163 H   0  0  0  0  0  0
   -5.0013   -0.8048   -0.2856 H   0  0  0  0  0  0
    2.3224   -1.1562    7.1952 H   0  0  0  0  0  0
   -1.0980    2.3769    2.6713 H   0  0  0  0  0  0
    9.0464    1.0992    4.6856 H   0  0  0  0  0  0
   -4.1929    1.5205   -2.9159 H   0  0  0  0  0  0
    3.8378    0.7864   -1.8203 H   0  0  0  0  0  0
   -0.3669   -1.3528    3.9577 H   0  0  0  0  0  0
    1.9501    1.4245    6.2884 H   0  0  0  0  0  0
    1.8312    0.7052   -2.8048 H   0  0  0  0  0  0
    5.7202    0.8232   -0.7146 H   0  0  0  0  0  0
   -2.0160   -1.4903    5.7716 H   0  0  0  0  0  0
    0.3084    1.2683    8.1022 H   0  0  0  0  0  0
   -1.6507    0.3388    8.8220 H   0  0  0  0  0  0
  1 24  1  0  0  0
  1 26  1  0  0  0
  2 25  1  0  0  0
  2 27  1  0  0  0
  3 27  1  0  0  0
  3 30  1  0  0  0
  4 26  1  0  0  0
  4 31  1  0  0  0
  5 18  1  0  0  0
  5 59  1  0  0  0
  6 19  1  0  0  0
  6 60  1  0  0  0
  7 20  1  0  0  0
  7 61  1  0  0  0
  8 21  1  0  0  0
  8 62  1  0  0  0
  9 22  1  0  0  0
  9 63  1  0  0  0
 10 23  1  0  0  0
 10 64  1  0  0  0
 11 28  1  0  0  0
 11 65  1  0  0  0
 12 29  1  0  0  0
 12 66  1  0  0  0
 13 32  1  0  0  0
 13 34  1  0  0  0
 14 35  2  0  0  0
 15 36  1  0  0  0
 15 70  1  0  0  0
 16 37  1  0  0  0
 16 71  1  0  0  0
 17 44  1  0  0  0
 17 74  1  0  0  0
 18 20  1  0  0  0
 18 22  1  0  0  0
 18 45  1  0  0  0
 19 21  1  0  0  0
 19 23  1  0  0  0
 19 46  1  0  0  0
 20 24  1  0  0  0
 20 47  1  0  0  0
 21 25  1  0  0  0
 21 48  1  0  0  0
 22 26  1  0  0  0
 22 49  1  0  0  0
 23 27  1  0  0  0
 23 50  1  0  0  0
 24 28  1  0  0  0
 24 51  1  0  0  0
 25 29  1  0  0  0
 25 52  1  0  0  0
 26 53  1  0  0  0
 27 54  1  0  0  0
 28 55  1  0  0  0
 28 56  1  0  0  0
 29 57  1  0  0  0
 29 58  1  0  0  0
 30 32  1  0  0  0
 30 36  2  0  0  0
 31 34  2  0  0  0
 31 35  1  0  0  0
 32 33  2  0  0  0
 33 35  1  0  0  0
 33 37  1  0  0  0
 34 39  1  0  0  0
 36 38  1  0  0  0
 37 38  2  0  0  0
 38 67  1  0  0  0
 39 40  2  0  0  0
 39 41  1  0  0  0
 40 42  1  0  0  0
 40 68  1  0  0  0
 41 43  2  0  0  0
 41 69  1  0  0  0
 42 44  2  0  0  0
 42 72  1  0  0  0
 43 44  1  0  0  0
 43 73  1  0  0  0
M  END
> <s_m_entry_id>
1079

> <s_m_entry_name>
Structure2D_COMPOUND_CID_14375133.1

> <PUBCHEM_COMPOUND_CID>
14375133

> <PUBCHEM_EXACT_MASS>
626.14829948

> <s_lp_Variant>
14375133-11

$$$$
14375133
                    3D
 Schrodinger Suite 2021-2.
 74 78  0  0  1  0            999 V2000
    5.8435   -4.5660    3.2300 O   0  0  0  0  0  0
   -1.2285    1.7304   -0.4634 O   0  0  0  0  0  0
    0.0139   -0.1675    0.0538 O   0  0  0  0  0  0
    3.7679   -3.5974    3.6441 O   0  0  0  0  0  0
    4.1141   -6.9220    6.2368 O   0  0  0  0  0  0
   -3.9638   -0.7471    1.4716 O   0  0  0  0  0  0
    6.7728   -6.6739    5.1885 O   0  0  0  0  0  0
   -4.2101   -0.2656   -1.3801 O   0  0  0  0  0  0
    2.6273   -6.2107    3.8376 O   0  0  0  0  0  0
   -1.2959   -0.3268    2.5643 O   0  0  0  0  0  0
    8.3858   -3.6491    5.7116 O   0  0  0  0  0  0
   -1.4413    2.3791   -3.2577 O   0  0  0  0  0  0
    1.2989   -1.7726    1.7159 O   0  0  0  0  0  0
    5.3944   -1.9203    2.1299 O   0  0  0  0  0  0
    1.4690    1.5776   -1.6579 O   0  0  0  0  0  0
    5.5611    0.0189    0.1497 O   0  0  0  0  0  0
   -2.0655   -5.3786    5.5197 O   0  0  0  0  0  0
    4.4808   -5.8118    5.4351 C   0  0  1  0  0  0
   -2.8705   -0.3524    0.6586 C   0  0  1  0  0  0
    5.9976   -5.5236    5.4925 C   0  0  2  0  0  0
   -3.3445    0.4881   -0.5478 C   0  0  1  0  0  0
    4.0141   -5.9574    3.9673 C   0  0  2  0  0  0
   -1.8130    0.4213    1.4772 C   0  0  2  0  0  0
    6.3409   -4.3319    4.5573 C   0  0  1  0  0  0
   -2.1331    1.0414   -1.3422 C   0  0  1  0  0  0
    4.4471   -4.7290    3.1485 C   0  0  2  0  0  0
   -0.6894    0.9356    0.5636 C   0  0  2  0  0  0
    7.8453   -4.0006    4.4533 C   0  0  0  0  0  0
   -2.5520    2.0206   -2.4604 C   0  0  0  0  0  0
    1.3894   -0.1065    0.0655 C   0  0  0  0  0  0
    3.2301   -2.7517    2.7243 C   0  0  0  0  0  0
    2.0845   -0.9552    0.9289 C   0  0  0  0  0  0
    3.4918   -0.9586    1.0049 C   0  0  0  0  0  0
    1.8905   -2.6478    2.5659 C   0  0  0  0  0  0
    4.1728   -1.8930    1.9785 C   0  0  0  0  0  0
    2.1086    0.7540   -0.7695 C   0  0  0  0  0  0
    4.1915   -0.0681    0.1620 C   0  0  0  0  0  0
    3.4997    0.7713   -0.7129 C   0  0  0  0  0  0
    0.8577   -3.3584    3.3521 C   0  0  0  0  0  0
   -0.2667   -3.8864    2.7059 C   0  0  0  0  0  0
    0.9876   -3.5188    4.7373 C   0  0  0  0  0  0
   -1.2454   -4.5610    3.4302 C   0  0  0  0  0  0
    0.0113   -4.1955    5.4638 C   0  0  0  0  0  0
   -1.1029   -4.7141    4.8074 C   0  0  0  0  0  0
    3.9559   -4.9641    5.8798 H   0  0  0  0  0  0
   -2.4283   -1.2772    0.2819 H   0  0  0  0  0  0
    6.2650   -5.2588    6.5164 H   0  0  0  0  0  0
   -3.9326    1.3300   -0.1775 H   0  0  0  0  0  0
    4.5066   -6.8214    3.5177 H   0  0  0  0  0  0
   -2.2788    1.3030    1.9217 H   0  0  0  0  0  0
    5.8515   -3.4369    4.9479 H   0  0  0  0  0  0
   -1.6098    0.2035   -1.8095 H   0  0  0  0  0  0
    4.2767   -4.8745    2.0781 H   0  0  0  0  0  0
   -0.0239    1.6252    1.0899 H   0  0  0  0  0  0
    7.9965   -3.1613    3.7731 H   0  0  0  0  0  0
    8.4079   -4.8403    4.0437 H   0  0  0  0  0  0
   -3.0007    2.9211   -2.0397 H   0  0  0  0  0  0
   -3.2960    1.5669   -3.1159 H   0  0  0  0  0  0
    4.5603   -7.7007    5.8952 H   0  0  0  0  0  0
   -3.6258   -0.9949    2.3358 H   0  0  0  0  0  0
    7.6861   -6.4946    5.4240 H   0  0  0  0  0  0
   -4.9799   -0.5171   -0.8638 H   0  0  0  0  0  0
    2.1558   -5.6440    4.4527 H   0  0  0  0  0  0
   -1.0231   -1.1883    2.2389 H   0  0  0  0  0  0
    9.3127   -3.4261    5.5957 H   0  0  0  0  0  0
   -1.1434    1.6002   -3.7333 H   0  0  0  0  0  0
    4.0489    1.4418   -1.3587 H   0  0  0  0  0  0
   -0.3846   -3.7772    1.6372 H   0  0  0  0  0  0
    1.8434   -3.1151    5.2588 H   0  0  0  0  0  0
    2.0740    2.1210   -2.1675 H   0  0  0  0  0  0
    5.8884    0.6703   -0.4744 H   0  0  0  0  0  0
   -2.1090   -4.9638    2.9210 H   0  0  0  0  0  0
    0.1225   -4.3126    6.5319 H   0  0  0  0  0  0
   -1.8686   -5.4321    6.4576 H   0  0  0  0  0  0
  1 24  1  0  0  0
  1 26  1  0  0  0
  2 25  1  0  0  0
  2 27  1  0  0  0
  3 27  1  0  0  0
  3 30  1  0  0  0
  4 26  1  0  0  0
  4 31  1  0  0  0
  5 18  1  0  0  0
  5 59  1  0  0  0
  6 19  1  0  0  0
  6 60  1  0  0  0
  7 20  1  0  0  0
  7 61  1  0  0  0
  8 21  1  0  0  0
  8 62  1  0  0  0
  9 22  1  0  0  0
  9 63  1  0  0  0
 10 23  1  0  0  0
 10 64  1  0  0  0
 11 28  1  0  0  0
 11 65  1  0  0  0
 12 29  1  0  0  0
 12 66  1  0  0  0
 13 32  1  0  0  0
 13 34  1  0  0  0
 14 35  2  0  0  0
 15 36  1  0  0  0
 15 70  1  0  0  0
 16 37  1  0  0  0
 16 71  1  0  0  0
 17 44  1  0  0  0
 17 74  1  0  0  0
 18 20  1  0  0  0
 18 22  1  0  0  0
 18 45  1  0  0  0
 19 21  1  0  0  0
 19 23  1  0  0  0
 19 46  1  0  0  0
 20 24  1  0  0  0
 20 47  1  0  0  0
 21 25  1  0  0  0
 21 48  1  0  0  0
 22 26  1  0  0  0
 22 49  1  0  0  0
 23 27  1  0  0  0
 23 50  1  0  0  0
 24 28  1  0  0  0
 24 51  1  0  0  0
 25 29  1  0  0  0
 25 52  1  0  0  0
 26 53  1  0  0  0
 27 54  1  0  0  0
 28 55  1  0  0  0
 28 56  1  0  0  0
 29 57  1  0  0  0
 29 58  1  0  0  0
 30 32  1  0  0  0
 30 36  2  0  0  0
 31 34  2  0  0  0
 31 35  1  0  0  0
 32 33  2  0  0  0
 33 35  1  0  0  0
 33 37  1  0  0  0
 34 39  1  0  0  0
 36 38  1  0  0  0
 37 38  2  0  0  0
 38 67  1  0  0  0
 39 40  2  0  0  0
 39 41  1  0  0  0
 40 42  1  0  0  0
 40 68  1  0  0  0
 41 43  2  0  0  0
 41 69  1  0  0  0
 42 44  2  0  0  0
 42 72  1  0  0  0
 43 44  1  0  0  0
 43 73  1  0  0  0
M  END
> <s_m_entry_id>
1080

> <s_m_entry_name>
Structure2D_COMPOUND_CID_14375133.1

> <PUBCHEM_COMPOUND_CID>
14375133

> <PUBCHEM_EXACT_MASS>
626.14829948

> <s_lp_Variant>
14375133-12

$$$$
14375133
                    3D
 Schrodinger Suite 2021-2.
 74 78  0  0  1  0            999 V2000
    5.7470   -4.6231    3.2558 O   0  0  0  0  0  0
   -1.2512    1.6868   -0.4675 O   0  0  0  0  0  0
   -0.0173   -0.1823    0.1557 O   0  0  0  0  0  0
    3.6951   -3.6435    3.7572 O   0  0  0  0  0  0
    3.7473   -5.0521    6.2900 O   0  0  0  0  0  0
   -2.5254   -1.6494    0.3223 O   0  0  0  0  0  0
    6.5047   -5.5151    6.7825 O   0  0  0  0  0  0
   -4.3111   -0.2053   -1.3761 O   0  0  0  0  0  0
    2.5520   -6.2837    3.9520 O   0  0  0  0  0  0
   -1.4444   -0.2818    2.6283 O   0  0  0  0  0  0
    8.4303   -3.6446    5.5211 O   0  0  0  0  0  0
   -1.3484    2.2215   -3.2856 O   0  0  0  0  0  0
    1.2438   -1.7611    1.8579 O   0  0  0  0  0  0
    5.3343   -1.9270    2.3070 O   0  0  0  0  0  0
    1.4645    1.5708   -1.5357 O   0  0  0  0  0  0
    5.5276    0.0152    0.3339 O   0  0  0  0  0  0
   -2.1404   -5.4436    5.5853 O   0  0  0  0  0  0
    4.4808   -5.9584    5.4779 C   0  0  2  0  0  0
   -2.9631   -0.3426    0.6701 C   0  0  2  0  0  0
    5.9961   -5.6540    5.4664 C   0  0  1  0  0  0
   -3.3860    0.4933   -0.5588 C   0  0  1  0  0  0
    3.9404   -6.0204    4.0291 C   0  0  2  0  0  0
   -1.9061    0.4310    1.4944 C   0  0  2  0  0  0
    6.3044   -4.4268    4.5645 C   0  0  1  0  0  0
   -2.1398    0.9767   -1.3464 C   0  0  1  0  0  0
    4.3489   -4.7729    3.2243 C   0  0  2  0  0  0
   -0.7496    0.9266    0.6050 C   0  0  2  0  0  0
    7.8104   -4.1510    4.3560 C   0  0  0  0  0  0
   -2.4966    1.9125   -2.5214 C   0  0  0  0  0  0
    1.3570   -0.1065    0.1955 C   0  0  0  0  0  0
    3.1632   -2.7678    2.8616 C   0  0  0  0  0  0
    2.0396   -0.9503    1.0737 C   0  0  0  0  0  0
    3.4461   -0.9574    1.1648 C   0  0  0  0  0  0
    1.8247   -2.6538    2.6977 C   0  0  0  0  0  0
    4.1146   -1.8989    2.1398 C   0  0  0  0  0  0
    2.0884    0.7524   -0.6313 C   0  0  0  0  0  0
    4.1577   -0.0680    0.3308 C   0  0  0  0  0  0
    3.4784    0.7715   -0.5535 C   0  0  0  0  0  0
    0.7844   -3.3742    3.4658 C   0  0  0  0  0  0
   -0.3506   -3.8676    2.8107 C   0  0  0  0  0  0
    0.9194   -3.5796    4.8445 C   0  0  0  0  0  0
   -1.3305   -4.5580    3.5188 C   0  0  0  0  0  0
   -0.0568   -4.2731    5.5546 C   0  0  0  0  0  0
   -1.1790   -4.7609    4.8886 C   0  0  0  0  0  0
    4.3172   -6.9341    5.9386 H   0  0  0  0  0  0
   -3.8328   -0.5042    1.3094 H   0  0  0  0  0  0
    6.5128   -6.5180    5.0455 H   0  0  0  0  0  0
   -3.9235    1.3733   -0.2011 H   0  0  0  0  0  0
    4.4112   -6.8669    3.5263 H   0  0  0  0  0  0
   -2.3776    1.3281    1.8994 H   0  0  0  0  0  0
    5.8559   -3.5292    4.9970 H   0  0  0  0  0  0
   -1.6232    0.1063   -1.7580 H   0  0  0  0  0  0
    4.1409   -4.8974    2.1578 H   0  0  0  0  0  0
   -0.1091    1.6350    1.1371 H   0  0  0  0  0  0
    7.9460   -3.4052    3.5714 H   0  0  0  0  0  0
    8.3321   -5.0503    4.0265 H   0  0  0  0  0  0
   -2.9471    2.8371   -2.1587 H   0  0  0  0  0  0
   -3.2193    1.4417   -3.1884 H   0  0  0  0  0  0
    4.2807   -4.8427    7.0609 H   0  0  0  0  0  0
   -3.0774   -1.9697   -0.3954 H   0  0  0  0  0  0
    7.4597   -5.4274    6.7308 H   0  0  0  0  0  0
   -4.7234    0.4212   -1.9756 H   0  0  0  0  0  0
    2.1050   -5.7273    4.5947 H   0  0  0  0  0  0
   -1.2576   -1.1848    2.3590 H   0  0  0  0  0  0
    9.3458   -3.4413    5.3154 H   0  0  0  0  0  0
   -1.0294    1.4158   -3.6990 H   0  0  0  0  0  0
    4.0371    1.4396   -1.1936 H   0  0  0  0  0  0
   -0.4761   -3.7204    1.7475 H   0  0  0  0  0  0
    1.7812   -3.2005    5.3739 H   0  0  0  0  0  0
    2.0781    2.1127   -2.0362 H   0  0  0  0  0  0
    5.8630    0.6637   -0.2888 H   0  0  0  0  0  0
   -2.2015   -4.9354    3.0027 H   0  0  0  0  0  0
    0.0626   -4.4285    6.6169 H   0  0  0  0  0  0
   -1.9364   -5.5277    6.5195 H   0  0  0  0  0  0
  1 24  1  0  0  0
  1 26  1  0  0  0
  2 25  1  0  0  0
  2 27  1  0  0  0
  3 27  1  0  0  0
  3 30  1  0  0  0
  4 26  1  0  0  0
  4 31  1  0  0  0
  5 18  1  0  0  0
  5 59  1  0  0  0
  6 19  1  0  0  0
  6 60  1  0  0  0
  7 20  1  0  0  0
  7 61  1  0  0  0
  8 21  1  0  0  0
  8 62  1  0  0  0
  9 22  1  0  0  0
  9 63  1  0  0  0
 10 23  1  0  0  0
 10 64  1  0  0  0
 11 28  1  0  0  0
 11 65  1  0  0  0
 12 29  1  0  0  0
 12 66  1  0  0  0
 13 32  1  0  0  0
 13 34  1  0  0  0
 14 35  2  0  0  0
 15 36  1  0  0  0
 15 70  1  0  0  0
 16 37  1  0  0  0
 16 71  1  0  0  0
 17 44  1  0  0  0
 17 74  1  0  0  0
 18 20  1  0  0  0
 18 22  1  0  0  0
 18 45  1  0  0  0
 19 21  1  0  0  0
 19 23  1  0  0  0
 19 46  1  0  0  0
 20 24  1  0  0  0
 20 47  1  0  0  0
 21 25  1  0  0  0
 21 48  1  0  0  0
 22 26  1  0  0  0
 22 49  1  0  0  0
 23 27  1  0  0  0
 23 50  1  0  0  0
 24 28  1  0  0  0
 24 51  1  0  0  0
 25 29  1  0  0  0
 25 52  1  0  0  0
 26 53  1  0  0  0
 27 54  1  0  0  0
 28 55  1  0  0  0
 28 56  1  0  0  0
 29 57  1  0  0  0
 29 58  1  0  0  0
 30 32  1  0  0  0
 30 36  2  0  0  0
 31 34  2  0  0  0
 31 35  1  0  0  0
 32 33  2  0  0  0
 33 35  1  0  0  0
 33 37  1  0  0  0
 34 39  1  0  0  0
 36 38  1  0  0  0
 37 38  2  0  0  0
 38 67  1  0  0  0
 39 40  2  0  0  0
 39 41  1  0  0  0
 40 42  1  0  0  0
 40 68  1  0  0  0
 41 43  2  0  0  0
 41 69  1  0  0  0
 42 44  2  0  0  0
 42 72  1  0  0  0
 43 44  1  0  0  0
 43 73  1  0  0  0
M  END
> <s_m_entry_id>
1081

> <s_m_entry_name>
Structure2D_COMPOUND_CID_14375133.1

> <PUBCHEM_COMPOUND_CID>
14375133

> <PUBCHEM_EXACT_MASS>
626.14829948

> <s_lp_Variant>
14375133-13

$$$$
14375133
                    3D
 Schrodinger Suite 2021-2.
 74 78  0  0  1  0            999 V2000
    5.1625   -2.5466   -5.3758 O   0  0  0  0  0  0
    0.0343    2.0151   -0.9219 O   0  0  0  0  0  0
    0.1612   -0.0254    0.2135 O   0  0  0  0  0  0
    3.1347   -3.0828   -4.3590 O   0  0  0  0  0  0
    3.1454   -4.8289   -8.2318 O   0  0  0  0  0  0
   -2.6132   -0.4595   -0.7166 O   0  0  0  0  0  0
    5.4655   -5.9357   -6.8543 O   0  0  0  0  0  0
   -2.9997    1.3099   -2.9391 O   0  0  0  0  0  0
    1.8177   -2.6466   -6.8592 O   0  0  0  0  0  0
   -2.0261    0.7375    1.8542 O   0  0  0  0  0  0
    7.8228   -3.2909   -6.3170 O   0  0  0  0  0  0
    1.1488    2.0074   -3.5787 O   0  0  0  0  0  0
    1.0879   -1.3490   -1.9168 O   0  0  0  0  0  0
    5.0462   -2.3540   -2.4839 O   0  0  0  0  0  0
    1.9365    0.5775    2.3736 O   0  0  0  0  0  0
    5.5968   -1.1690   -0.0466 O   0  0  0  0  0  0
   -2.8759   -3.5892   -6.2002 O   0  0  0  0  0  0
    3.5872   -4.3640   -6.9671 C   0  0  1  0  0  0
   -2.6242    0.9500   -0.5378 C   0  0  2  0  0  0
    5.1091   -4.5647   -6.7926 C   0  0  1  0  0  0
   -2.2247    1.7109   -1.8207 C   0  0  1  0  0  0
    3.2097   -2.8809   -6.7463 C   0  0  2  0  0  0
   -1.7270    1.4016    0.6388 C   0  0  2  0  0  0
    5.5996   -3.9108   -5.4731 C   0  0  1  0  0  0
   -0.7040    1.5613   -2.0652 C   0  0  1  0  0  0
    3.7665   -2.3782   -5.4038 C   0  0  2  0  0  0
   -0.2295    1.3244    0.2769 C   0  0  2  0  0  0
    7.1310   -3.9452   -5.2711 C   0  0  0  0  0  0
   -0.1981    2.3369   -3.2999 C   0  0  0  0  0  0
    1.5119   -0.3072    0.1606 C   0  0  0  0  0  0
    2.7892   -2.3533   -3.2641 C   0  0  0  0  0  0
    2.0160   -0.9858   -0.9566 C   0  0  0  0  0  0
    3.3869   -1.3010   -1.0835 C   0  0  0  0  0  0
    1.5042   -2.0129   -3.0258 C   0  0  0  0  0  0
    3.8687   -2.0359   -2.3140 C   0  0  0  0  0  0
    2.3859    0.0094    1.2096 C   0  0  0  0  0  0
    4.2466   -0.9220   -0.0306 C   0  0  0  0  0  0
    3.7412   -0.2843    1.1007 C   0  0  0  0  0  0
    0.3556   -2.4248   -3.8554 C   0  0  0  0  0  0
   -0.5130   -1.4665   -4.3858 C   0  0  0  0  0  0
    0.1341   -3.7793   -4.1282 C   0  0  0  0  0  0
   -1.5964   -1.8549   -5.1689 C   0  0  0  0  0  0
   -0.9474   -4.1711   -4.9127 C   0  0  0  0  0  0
   -1.8108   -3.2067   -5.4290 C   0  0  0  0  0  0
    3.0721   -4.9807   -6.2275 H   0  0  0  0  0  0
   -3.6629    1.1941   -0.3079 H   0  0  0  0  0  0
    5.6166   -4.0842   -7.6309 H   0  0  0  0  0  0
   -2.4488    2.7692   -1.6770 H   0  0  0  0  0  0
    3.6750   -2.2768   -7.5274 H   0  0  0  0  0  0
   -1.9381    2.4545    0.8338 H   0  0  0  0  0  0
    5.1694   -4.4618   -4.6338 H   0  0  0  0  0  0
   -0.4943    0.5051   -2.2204 H   0  0  0  0  0  0
    3.6490   -1.2960   -5.2947 H   0  0  0  0  0  0
    0.3651    1.8767    1.0034 H   0  0  0  0  0  0
    7.4858   -4.9748   -5.2139 H   0  0  0  0  0  0
    7.3948   -3.4706   -4.3250 H   0  0  0  0  0  0
   -0.2880    3.4132   -3.1496 H   0  0  0  0  0  0
   -0.7845    2.0894   -4.1851 H   0  0  0  0  0  0
    2.2845   -4.4426   -8.4112 H   0  0  0  0  0  0
   -2.5610   -0.8721    0.1490 H   0  0  0  0  0  0
    4.9370   -6.4184   -6.2146 H   0  0  0  0  0  0
   -3.9225    1.5009   -2.7557 H   0  0  0  0  0  0
    1.6658   -1.6986   -6.8495 H   0  0  0  0  0  0
   -1.5478    1.1708    2.5651 H   0  0  0  0  0  0
    7.7272   -3.8120   -7.1177 H   0  0  0  0  0  0
    1.4364    2.5178   -4.3392 H   0  0  0  0  0  0
    4.4080   -0.0255    1.9112 H   0  0  0  0  0  0
   -0.3435   -0.4166   -4.2091 H   0  0  0  0  0  0
    0.8002   -4.5319   -3.7311 H   0  0  0  0  0  0
    2.6391    0.7219    3.0114 H   0  0  0  0  0  0
    6.0434   -0.8575    0.7438 H   0  0  0  0  0  0
   -2.2627   -1.1069   -5.5739 H   0  0  0  0  0  0
   -1.1106   -5.2194   -5.1167 H   0  0  0  0  0  0
   -2.9315   -4.5402   -6.3161 H   0  0  0  0  0  0
  1 24  1  0  0  0
  1 26  1  0  0  0
  2 25  1  0  0  0
  2 27  1  0  0  0
  3 27  1  0  0  0
  3 30  1  0  0  0
  4 26  1  0  0  0
  4 31  1  0  0  0
  5 18  1  0  0  0
  5 59  1  0  0  0
  6 19  1  0  0  0
  6 60  1  0  0  0
  7 20  1  0  0  0
  7 61  1  0  0  0
  8 21  1  0  0  0
  8 62  1  0  0  0
  9 22  1  0  0  0
  9 63  1  0  0  0
 10 23  1  0  0  0
 10 64  1  0  0  0
 11 28  1  0  0  0
 11 65  1  0  0  0
 12 29  1  0  0  0
 12 66  1  0  0  0
 13 32  1  0  0  0
 13 34  1  0  0  0
 14 35  2  0  0  0
 15 36  1  0  0  0
 15 70  1  0  0  0
 16 37  1  0  0  0
 16 71  1  0  0  0
 17 44  1  0  0  0
 17 74  1  0  0  0
 18 20  1  0  0  0
 18 22  1  0  0  0
 18 45  1  0  0  0
 19 21  1  0  0  0
 19 23  1  0  0  0
 19 46  1  0  0  0
 20 24  1  0  0  0
 20 47  1  0  0  0
 21 25  1  0  0  0
 21 48  1  0  0  0
 22 26  1  0  0  0
 22 49  1  0  0  0
 23 27  1  0  0  0
 23 50  1  0  0  0
 24 28  1  0  0  0
 24 51  1  0  0  0
 25 29  1  0  0  0
 25 52  1  0  0  0
 26 53  1  0  0  0
 27 54  1  0  0  0
 28 55  1  0  0  0
 28 56  1  0  0  0
 29 57  1  0  0  0
 29 58  1  0  0  0
 30 32  1  0  0  0
 30 36  2  0  0  0
 31 34  2  0  0  0
 31 35  1  0  0  0
 32 33  2  0  0  0
 33 35  1  0  0  0
 33 37  1  0  0  0
 34 39  1  0  0  0
 36 38  1  0  0  0
 37 38  2  0  0  0
 38 67  1  0  0  0
 39 40  2  0  0  0
 39 41  1  0  0  0
 40 42  1  0  0  0
 40 68  1  0  0  0
 41 43  2  0  0  0
 41 69  1  0  0  0
 42 44  2  0  0  0
 42 72  1  0  0  0
 43 44  1  0  0  0
 43 73  1  0  0  0
M  END
> <s_m_entry_id>
1082

> <s_m_entry_name>
Structure2D_COMPOUND_CID_14375133.1

> <PUBCHEM_COMPOUND_CID>
14375133

> <PUBCHEM_EXACT_MASS>
626.14829948

> <s_lp_Variant>
14375133-14

$$$$
14375133
                    3D
 Schrodinger Suite 2021-2.
 74 78  0  0  1  0            999 V2000
    5.6809   -4.6527    3.2127 O   0  0  0  0  0  0
   -1.2202    1.7187   -0.5758 O   0  0  0  0  0  0
   -0.0136   -0.1464    0.1240 O   0  0  0  0  0  0
    3.6563   -3.6328    3.7478 O   0  0  0  0  0  0
    3.7511   -5.0118    6.2976 O   0  0  0  0  0  0
   -4.0641   -0.6604    1.3251 O   0  0  0  0  0  0
    6.5140   -5.5292    6.7268 O   0  0  0  0  0  0
   -4.1311   -0.3438   -1.5626 O   0  0  0  0  0  0
    2.4762   -6.2496    4.0052 O   0  0  0  0  0  0
   -1.4672   -0.1593    2.5536 O   0  0  0  0  0  0
    8.4369   -3.7045    5.4029 O   0  0  0  0  0  0
   -1.2493    2.1889   -3.4197 O   0  0  0  0  0  0
    1.2279   -1.7295    1.8385 O   0  0  0  0  0  0
    5.3158   -1.9435    2.2907 O   0  0  0  0  0  0
    1.4962    1.5862   -1.5703 O   0  0  0  0  0  0
    5.5345   -0.0011    0.3226 O   0  0  0  0  0  0
   -2.2074   -5.3177    5.6054 O   0  0  0  0  0  0
    4.4474   -5.9418    5.4795 C   0  0  2  0  0  0
   -2.9254   -0.3003    0.5594 C   0  0  1  0  0  0
    5.9674   -5.6667    5.4258 C   0  0  1  0  0  0
   -3.3230    0.4639   -0.7232 C   0  0  1  0  0  0
    3.8704   -6.0106    4.0454 C   0  0  2  0  0  0
   -1.9185    0.5224    1.3964 C   0  0  2  0  0  0
    6.2733   -4.4526    4.5054 C   0  0  1  0  0  0
   -2.0634    0.9738   -1.4702 C   0  0  1  0  0  0
    4.2803   -4.7799    3.2160 C   0  0  2  0  0  0
   -0.7411    0.9855    0.5245 C   0  0  2  0  0  0
    7.7773   -4.2022    4.2560 C   0  0  0  0  0  0
   -2.4081    1.8814   -2.6706 C   0  0  0  0  0  0
    1.3621   -0.0818    0.1690 C   0  0  0  0  0  0
    3.1349   -2.7536    2.8493 C   0  0  0  0  0  0
    2.0339   -0.9302    1.0520 C   0  0  0  0  0  0
    3.4401   -0.9524    1.1465 C   0  0  0  0  0  0
    1.7983   -2.6243    2.6837 C   0  0  0  0  0  0
    4.0967   -1.9001    2.1236 C   0  0  0  0  0  0
    2.1063    0.7662   -0.6584 C   0  0  0  0  0  0
    4.1637   -0.0716    0.3136 C   0  0  0  0  0  0
    3.4960    0.7720   -0.5750 C   0  0  0  0  0  0
    0.7506   -3.3250    3.4589 C   0  0  0  0  0  0
   -0.3782   -3.8342    2.8056 C   0  0  0  0  0  0
    0.8714   -3.4927    4.8439 C   0  0  0  0  0  0
   -1.3686   -4.5000    3.5228 C   0  0  0  0  0  0
   -0.1161   -4.1603    5.5633 C   0  0  0  0  0  0
   -1.2338   -4.6620    4.8997 C   0  0  0  0  0  0
    4.2768   -6.9088    5.9558 H   0  0  0  0  0  0
   -2.4534   -1.2423    0.2724 H   0  0  0  0  0  0
    6.4565   -6.5436    4.9981 H   0  0  0  0  0  0
   -3.9352    1.3232   -0.4431 H   0  0  0  0  0  0
    4.3137   -6.8711    3.5412 H   0  0  0  0  0  0
   -2.4090    1.4272    1.7600 H   0  0  0  0  0  0
    5.8498   -3.5440    4.9401 H   0  0  0  0  0  0
   -1.5100    0.1122   -1.8521 H   0  0  0  0  0  0
    4.0454   -4.9154    2.1566 H   0  0  0  0  0  0
   -0.1032    1.7011    1.0499 H   0  0  0  0  0  0
    7.9027   -3.4599    3.4664 H   0  0  0  0  0  0
    8.2748   -5.1102    3.9133 H   0  0  0  0  0  0
   -2.8818    2.8060   -2.3384 H   0  0  0  0  0  0
   -3.1110    1.3882   -3.3425 H   0  0  0  0  0  0
    4.3048   -4.8074    7.0555 H   0  0  0  0  0  0
   -4.4993    0.1419    1.6230 H   0  0  0  0  0  0
    7.4694   -5.4685    6.6492 H   0  0  0  0  0  0
   -4.9196   -0.5937   -1.0749 H   0  0  0  0  0  0
    2.0534   -5.6689    4.6427 H   0  0  0  0  0  0
   -1.2473   -1.0612    2.3080 H   0  0  0  0  0  0
    9.3492   -3.5137    5.1717 H   0  0  0  0  0  0
   -1.5041    2.7374   -4.1652 H   0  0  0  0  0  0
    4.0635    1.4332   -1.2147 H   0  0  0  0  0  0
   -0.4903   -3.7178    1.7371 H   0  0  0  0  0  0
    1.7297   -3.1020    5.3710 H   0  0  0  0  0  0
    2.1175    2.1065   -2.0838 H   0  0  0  0  0  0
    5.8802    0.6427   -0.2995 H   0  0  0  0  0  0
   -2.2359   -4.8887    3.0087 H   0  0  0  0  0  0
   -0.0102   -4.2834    6.6314 H   0  0  0  0  0  0
   -2.0164   -5.3736    6.5444 H   0  0  0  0  0  0
  1 24  1  0  0  0
  1 26  1  0  0  0
  2 25  1  0  0  0
  2 27  1  0  0  0
  3 27  1  0  0  0
  3 30  1  0  0  0
  4 26  1  0  0  0
  4 31  1  0  0  0
  5 18  1  0  0  0
  5 59  1  0  0  0
  6 19  1  0  0  0
  6 60  1  0  0  0
  7 20  1  0  0  0
  7 61  1  0  0  0
  8 21  1  0  0  0
  8 62  1  0  0  0
  9 22  1  0  0  0
  9 63  1  0  0  0
 10 23  1  0  0  0
 10 64  1  0  0  0
 11 28  1  0  0  0
 11 65  1  0  0  0
 12 29  1  0  0  0
 12 66  1  0  0  0
 13 32  1  0  0  0
 13 34  1  0  0  0
 14 35  2  0  0  0
 15 36  1  0  0  0
 15 70  1  0  0  0
 16 37  1  0  0  0
 16 71  1  0  0  0
 17 44  1  0  0  0
 17 74  1  0  0  0
 18 20  1  0  0  0
 18 22  1  0  0  0
 18 45  1  0  0  0
 19 21  1  0  0  0
 19 23  1  0  0  0
 19 46  1  0  0  0
 20 24  1  0  0  0
 20 47  1  0  0  0
 21 25  1  0  0  0
 21 48  1  0  0  0
 22 26  1  0  0  0
 22 49  1  0  0  0
 23 27  1  0  0  0
 23 50  1  0  0  0
 24 28  1  0  0  0
 24 51  1  0  0  0
 25 29  1  0  0  0
 25 52  1  0  0  0
 26 53  1  0  0  0
 27 54  1  0  0  0
 28 55  1  0  0  0
 28 56  1  0  0  0
 29 57  1  0  0  0
 29 58  1  0  0  0
 30 32  1  0  0  0
 30 36  2  0  0  0
 31 34  2  0  0  0
 31 35  1  0  0  0
 32 33  2  0  0  0
 33 35  1  0  0  0
 33 37  1  0  0  0
 34 39  1  0  0  0
 36 38  1  0  0  0
 37 38  2  0  0  0
 38 67  1  0  0  0
 39 40  2  0  0  0
 39 41  1  0  0  0
 40 42  1  0  0  0
 40 68  1  0  0  0
 41 43  2  0  0  0
 41 69  1  0  0  0
 42 44  2  0  0  0
 42 72  1  0  0  0
 43 44  1  0  0  0
 43 73  1  0  0  0
M  END
> <s_m_entry_id>
1083

> <s_m_entry_name>
Structure2D_COMPOUND_CID_14375133.1

> <PUBCHEM_COMPOUND_CID>
14375133

> <PUBCHEM_EXACT_MASS>
626.14829948

> <s_lp_Variant>
14375133-15

$$$$
14375133
                    3D
 Schrodinger Suite 2021-2.
 74 78  0  0  1  0            999 V2000
    5.2660   -2.9490   -4.7832 O   0  0  0  0  0  0
   -0.4865    1.5867   -0.7404 O   0  0  0  0  0  0
    0.2099   -0.1195    0.7025 O   0  0  0  0  0  0
    3.4156   -3.4772   -3.4728 O   0  0  0  0  0  0
    3.2804   -5.9460   -6.9120 O   0  0  0  0  0  0
   -4.0867   -0.1126    0.5286 O   0  0  0  0  0  0
    5.8238   -6.5204   -5.6143 O   0  0  0  0  0  0
   -3.2584   -0.3601   -2.2361 O   0  0  0  0  0  0
    1.8407   -3.6519   -5.8518 O   0  0  0  0  0  0
   -1.9434    0.4380    2.4234 O   0  0  0  0  0  0
    7.9047   -3.6268   -5.8656 O   0  0  0  0  0  0
    0.4357    1.3246   -3.4595 O   0  0  0  0  0  0
    1.2404   -1.6723   -1.2040 O   0  0  0  0  0  0
    5.2658   -1.9829   -2.0359 O   0  0  0  0  0  0
    1.9768    1.3256    2.4444 O   0  0  0  0  0  0
    5.7274   -0.1587   -0.0091 O   0  0  0  0  0  0
   -2.4729   -5.5259   -4.4269 O   0  0  0  0  0  0
    3.7796   -5.1941   -5.8183 C   0  0  1  0  0  0
   -2.7336    0.0042    0.1194 C   0  0  1  0  0  0
    5.3235   -5.2047   -5.7820 C   0  0  1  0  0  0
   -2.6230    0.5258   -1.3290 C   0  0  1  0  0  0
    3.2540   -3.7396   -5.8457 C   0  0  2  0  0  0
   -1.9242    0.9007    1.0845 C   0  0  2  0  0  0
    5.8495   -4.2563   -4.6712 C   0  0  1  0  0  0
   -1.1360    0.7395   -1.6982 C   0  0  1  0  0  0
    3.8627   -2.9279   -4.6914 C   0  0  2  0  0  0
   -0.4844    1.0990    0.5796 C   0  0  2  0  0  0
    7.3864   -4.1008   -4.6376 C   0  0  0  0  0  0
   -0.9315    1.3532   -3.0995 C   0  0  0  0  0  0
    1.5816   -0.1143    0.5367 C   0  0  0  0  0  0
    3.0089   -2.5955   -2.5207 C   0  0  0  0  0  0
    2.1366   -0.9179   -0.4680 C   0  0  0  0  0  0
    3.5286   -0.9732   -0.6994 C   0  0  0  0  0  0
    1.7034   -2.4697   -2.1997 C   0  0  0  0  0  0
    4.0635   -1.8670   -1.7952 C   0  0  0  0  0  0
    2.4437    0.6084    1.3738 C   0  0  0  0  0  0
    4.3621   -0.1924    0.1290 C   0  0  0  0  0  0
    3.8172    0.5778    1.1544 C   0  0  0  0  0  0
    0.6094   -3.2703   -2.7820 C   0  0  0  0  0  0
   -0.4848   -2.6388   -3.3811 C   0  0  0  0  0  0
    0.6642   -4.6681   -2.7500 C   0  0  0  0  0  0
   -1.5182   -3.3926   -3.9303 C   0  0  0  0  0  0
   -0.3671   -5.4247   -3.3002 C   0  0  0  0  0  0
   -1.4567   -4.7837   -3.8867 C   0  0  0  0  0  0
    3.3877   -5.6795   -4.9219 H   0  0  0  0  0  0
   -2.3258   -1.0083    0.1579 H   0  0  0  0  0  0
    5.6940   -4.8569   -6.7478 H   0  0  0  0  0  0
   -3.1484    1.4794   -1.4073 H   0  0  0  0  0  0
    3.5793   -3.2578   -6.7696 H   0  0  0  0  0  0
   -2.3790    1.8926    1.1115 H   0  0  0  0  0  0
    5.5639   -4.6684   -3.7008 H   0  0  0  0  0  0
   -0.6520   -0.2340   -1.6849 H   0  0  0  0  0  0
    3.6264   -1.8632   -4.7743 H   0  0  0  0  0  0
    0.0067    1.8994    1.1307 H   0  0  0  0  0  0
    7.8626   -5.0552   -4.4107 H   0  0  0  0  0  0
    7.6793   -3.4137   -3.8429 H   0  0  0  0  0  0
   -1.2986    2.3795   -3.1352 H   0  0  0  0  0  0
   -1.4806    0.7928   -3.8565 H   0  0  0  0  0  0
    3.8276   -6.7285   -7.0145 H   0  0  0  0  0  0
   -4.4797    0.7632    0.5390 H   0  0  0  0  0  0
    6.7650   -6.5124   -5.8042 H   0  0  0  0  0  0
   -4.1882   -0.4184   -2.0030 H   0  0  0  0  0  0
    1.4944   -4.2833   -5.2171 H   0  0  0  0  0  0
   -1.7757   -0.5075    2.4193 H   0  0  0  0  0  0
    8.8548   -3.5211   -5.7766 H   0  0  0  0  0  0
    0.5300    1.7098   -4.3340 H   0  0  0  0  0  0
    4.4708    1.1480    1.7995 H   0  0  0  0  0  0
   -0.5316   -1.5628   -3.4402 H   0  0  0  0  0  0
    1.5056   -5.1710   -2.2951 H   0  0  0  0  0  0
    2.6782    1.7556    2.9385 H   0  0  0  0  0  0
    6.1543    0.4160    0.6301 H   0  0  0  0  0  0
   -2.3596   -2.8953   -4.3910 H   0  0  0  0  0  0
   -0.3174   -6.5035   -3.2682 H   0  0  0  0  0  0
   -2.3273   -6.4717   -4.3520 H   0  0  0  0  0  0
  1 24  1  0  0  0
  1 26  1  0  0  0
  2 25  1  0  0  0
  2 27  1  0  0  0
  3 27  1  0  0  0
  3 30  1  0  0  0
  4 26  1  0  0  0
  4 31  1  0  0  0
  5 18  1  0  0  0
  5 59  1  0  0  0
  6 19  1  0  0  0
  6 60  1  0  0  0
  7 20  1  0  0  0
  7 61  1  0  0  0
  8 21  1  0  0  0
  8 62  1  0  0  0
  9 22  1  0  0  0
  9 63  1  0  0  0
 10 23  1  0  0  0
 10 64  1  0  0  0
 11 28  1  0  0  0
 11 65  1  0  0  0
 12 29  1  0  0  0
 12 66  1  0  0  0
 13 32  1  0  0  0
 13 34  1  0  0  0
 14 35  2  0  0  0
 15 36  1  0  0  0
 15 70  1  0  0  0
 16 37  1  0  0  0
 16 71  1  0  0  0
 17 44  1  0  0  0
 17 74  1  0  0  0
 18 20  1  0  0  0
 18 22  1  0  0  0
 18 45  1  0  0  0
 19 21  1  0  0  0
 19 23  1  0  0  0
 19 46  1  0  0  0
 20 24  1  0  0  0
 20 47  1  0  0  0
 21 25  1  0  0  0
 21 48  1  0  0  0
 22 26  1  0  0  0
 22 49  1  0  0  0
 23 27  1  0  0  0
 23 50  1  0  0  0
 24 28  1  0  0  0
 24 51  1  0  0  0
 25 29  1  0  0  0
 25 52  1  0  0  0
 26 53  1  0  0  0
 27 54  1  0  0  0
 28 55  1  0  0  0
 28 56  1  0  0  0
 29 57  1  0  0  0
 29 58  1  0  0  0
 30 32  1  0  0  0
 30 36  2  0  0  0
 31 34  2  0  0  0
 31 35  1  0  0  0
 32 33  2  0  0  0
 33 35  1  0  0  0
 33 37  1  0  0  0
 34 39  1  0  0  0
 36 38  1  0  0  0
 37 38  2  0  0  0
 38 67  1  0  0  0
 39 40  2  0  0  0
 39 41  1  0  0  0
 40 42  1  0  0  0
 40 68  1  0  0  0
 41 43  2  0  0  0
 41 69  1  0  0  0
 42 44  2  0  0  0
 42 72  1  0  0  0
 43 44  1  0  0  0
 43 73  1  0  0  0
M  END
> <s_m_entry_id>
1084

> <s_m_entry_name>
Structure2D_COMPOUND_CID_14375133.1

> <PUBCHEM_COMPOUND_CID>
14375133

> <PUBCHEM_EXACT_MASS>
626.14829948

> <s_lp_Variant>
14375133-16

$$$$
14375133
                    3D
 Schrodinger Suite 2021-2.
 74 78  0  0  1  0            999 V2000
    3.9241   -4.6608   -3.1349 O   0  0  0  0  0  0
   -0.8446    0.8607   -0.9241 O   0  0  0  0  0  0
    0.3414   -0.0615    0.8562 O   0  0  0  0  0  0
    4.1255   -2.4185   -3.5326 O   0  0  0  0  0  0
    7.4949   -5.4892   -5.0678 O   0  0  0  0  0  0
   -2.0766   -1.7651    1.2501 O   0  0  0  0  0  0
    6.1649   -7.5672   -3.5293 O   0  0  0  0  0  0
   -3.8185    0.4043   -1.1239 O   0  0  0  0  0  0
    6.8204   -2.7587   -4.2875 O   0  0  0  0  0  0
   -1.6733    0.7292    2.6708 O   0  0  0  0  0  0
    3.9124   -5.6384   -0.4103 O   0  0  0  0  0  0
   -2.0592   -1.4429   -3.5090 O   0  0  0  0  0  0
    1.6416   -1.2776   -1.1417 O   0  0  0  0  0  0
    5.5788   -0.5650   -2.1151 O   0  0  0  0  0  0
    1.6990    1.7632    2.5214 O   0  0  0  0  0  0
    5.6837    1.1984    0.0164 O   0  0  0  0  0  0
   -1.4126   -5.4200   -4.6704 O   0  0  0  0  0  0
    6.5903   -5.1849   -4.0185 C   0  0  2  0  0  0
   -2.6768   -0.5565    0.8123 C   0  0  2  0  0  0
    5.5597   -6.3174   -3.8141 C   0  0  2  0  0  0
   -2.8543   -0.5527   -0.7184 C   0  0  2  0  0  0
    5.8867   -3.8239   -4.2538 C   0  0  1  0  0  0
   -1.8983    0.6997    1.2720 C   0  0  2  0  0  0
    4.4927   -5.9241   -2.7628 C   0  0  1  0  0  0
   -1.4835   -0.3312   -1.4070 C   0  0  1  0  0  0
    4.8246   -3.5791   -3.1701 C   0  0  2  0  0  0
   -0.6000    0.9011    0.4638 C   0  0  2  0  0  0
    4.9663   -5.9846   -1.2862 C   0  0  0  0  0  0
   -1.5355   -0.2562   -2.9480 C   0  0  0  0  0  0
    1.6667    0.2492    0.6480 C   0  0  0  0  0  0
    3.5448   -1.7506   -2.5018 C   0  0  0  0  0  0
    2.3646   -0.3741   -0.3893 C   0  0  0  0  0  0
    3.7201   -0.0885   -0.6538 C   0  0  0  0  0  0
    2.2559   -1.9554   -2.1438 C   0  0  0  0  0  0
    4.4072   -0.7848   -1.8037 C   0  0  0  0  0  0
    2.3386    1.1583    1.4706 C   0  0  0  0  0  0
    4.3672    0.8470    0.1815 C   0  0  0  0  0  0
    3.6775    1.4541    1.2315 C   0  0  0  0  0  0
    1.2920   -2.8533   -2.8193 C   0  0  0  0  0  0
    1.2543   -2.9565   -4.2154 C   0  0  0  0  0  0
    0.4132   -3.6298   -2.0542 C   0  0  0  0  0  0
    0.3506   -3.8154   -4.8353 C   0  0  0  0  0  0
   -0.4925   -4.4882   -2.6711 C   0  0  0  0  0  0
   -0.5209   -4.5779   -4.0608 C   0  0  0  0  0  0
    7.2035   -5.1081   -3.1186 H   0  0  0  0  0  0
   -3.6639   -0.5624    1.2782 H   0  0  0  0  0  0
    5.0391   -6.4688   -4.7619 H   0  0  0  0  0  0
   -3.2674   -1.5135   -1.0306 H   0  0  0  0  0  0
    5.3781   -3.8357   -5.2200 H   0  0  0  0  0  0
   -2.5201    1.5729    1.0682 H   0  0  0  0  0  0
    3.6761   -6.6424   -2.8558 H   0  0  0  0  0  0
   -0.8466   -1.1784   -1.1526 H   0  0  0  0  0  0
    5.2642   -3.4881   -2.1733 H   0  0  0  0  0  0
   -0.2082    1.9097    0.6132 H   0  0  0  0  0  0
    5.8172   -5.3303   -1.1000 H   0  0  0  0  0  0
    5.2928   -6.9934   -1.0329 H   0  0  0  0  0  0
   -0.5302   -0.1109   -3.3457 H   0  0  0  0  0  0
   -2.1360    0.5912   -3.2805 H   0  0  0  0  0  0
    6.9998   -5.5660   -5.8866 H   0  0  0  0  0  0
   -1.7132   -1.6182    2.1269 H   0  0  0  0  0  0
    6.7802   -7.4517   -2.8014 H   0  0  0  0  0  0
   -4.6710    0.1511   -0.7623 H   0  0  0  0  0  0
    6.3504   -1.9503   -4.5060 H   0  0  0  0  0  0
   -1.3045    1.5847    2.9027 H   0  0  0  0  0  0
    3.2331   -6.3145   -0.4650 H   0  0  0  0  0  0
   -2.9965   -1.4867   -3.3059 H   0  0  0  0  0  0
    4.1900    2.1609    1.8687 H   0  0  0  0  0  0
    1.9199   -2.3657   -4.8276 H   0  0  0  0  0  0
    0.4293   -3.5705   -0.9752 H   0  0  0  0  0  0
    2.2748    2.3511    3.0151 H   0  0  0  0  0  0
    6.0973    0.7413   -0.7206 H   0  0  0  0  0  0
    0.3269   -3.8841   -5.9131 H   0  0  0  0  0  0
   -1.1678   -5.0780   -2.0686 H   0  0  0  0  0  0
   -1.9710   -5.8894   -4.0467 H   0  0  0  0  0  0
  1 24  1  0  0  0
  1 26  1  0  0  0
  2 25  1  0  0  0
  2 27  1  0  0  0
  3 27  1  0  0  0
  3 30  1  0  0  0
  4 26  1  0  0  0
  4 31  1  0  0  0
  5 18  1  0  0  0
  5 59  1  0  0  0
  6 19  1  0  0  0
  6 60  1  0  0  0
  7 20  1  0  0  0
  7 61  1  0  0  0
  8 21  1  0  0  0
  8 62  1  0  0  0
  9 22  1  0  0  0
  9 63  1  0  0  0
 10 23  1  0  0  0
 10 64  1  0  0  0
 11 28  1  0  0  0
 11 65  1  0  0  0
 12 29  1  0  0  0
 12 66  1  0  0  0
 13 32  1  0  0  0
 13 34  1  0  0  0
 14 35  2  0  0  0
 15 36  1  0  0  0
 15 70  1  0  0  0
 16 37  1  0  0  0
 16 71  1  0  0  0
 17 44  1  0  0  0
 17 74  1  0  0  0
 18 20  1  0  0  0
 18 22  1  0  0  0
 18 45  1  0  0  0
 19 21  1  0  0  0
 19 23  1  0  0  0
 19 46  1  0  0  0
 20 24  1  0  0  0
 20 47  1  0  0  0
 21 25  1  0  0  0
 21 48  1  0  0  0
 22 26  1  0  0  0
 22 49  1  0  0  0
 23 27  1  0  0  0
 23 50  1  0  0  0
 24 28  1  0  0  0
 24 51  1  0  0  0
 25 29  1  0  0  0
 25 52  1  0  0  0
 26 53  1  0  0  0
 27 54  1  0  0  0
 28 55  1  0  0  0
 28 56  1  0  0  0
 29 57  1  0  0  0
 29 58  1  0  0  0
 30 32  1  0  0  0
 30 36  2  0  0  0
 31 34  2  0  0  0
 31 35  1  0  0  0
 32 33  2  0  0  0
 33 35  1  0  0  0
 33 37  1  0  0  0
 34 39  1  0  0  0
 36 38  1  0  0  0
 37 38  2  0  0  0
 38 67  1  0  0  0
 39 40  2  0  0  0
 39 41  1  0  0  0
 40 42  1  0  0  0
 40 68  1  0  0  0
 41 43  2  0  0  0
 41 69  1  0  0  0
 42 44  2  0  0  0
 42 72  1  0  0  0
 43 44  1  0  0  0
 43 73  1  0  0  0
M  END
> <s_m_entry_id>
1085

> <s_m_entry_name>
Structure2D_COMPOUND_CID_14375133.1

> <PUBCHEM_COMPOUND_CID>
14375133

> <PUBCHEM_EXACT_MASS>
626.14829948

> <s_lp_Variant>
14375133-17

$$$$
14375133
                    3D
 Schrodinger Suite 2021-2.
 74 78  0  0  1  0            999 V2000
    5.4365   -5.0846    2.9756 O   0  0  0  0  0  0
   -1.2426    1.7292   -0.5350 O   0  0  0  0  0  0
   -0.1297   -0.2158    0.0841 O   0  0  0  0  0  0
    3.5932   -3.7893    3.5599 O   0  0  0  0  0  0
    3.7643   -7.0362    6.2945 O   0  0  0  0  0  0
   -2.7644   -1.4086    0.5186 O   0  0  0  0  0  0
    6.2989   -7.2523    4.8986 O   0  0  0  0  0  0
   -4.1950    1.9195    0.0552 O   0  0  0  0  0  0
    3.6121   -7.4090    3.4184 O   0  0  0  0  0  0
   -1.3268   -0.0923    2.6655 O   0  0  0  0  0  0
    8.3773   -4.4716    5.0815 O   0  0  0  0  0  0
   -3.5327    1.3050   -3.3666 O   0  0  0  0  0  0
    1.1396   -1.8379    1.7387 O   0  0  0  0  0  0
    5.2263   -2.3406    1.8573 O   0  0  0  0  0  0
    1.3348    1.3278   -1.8077 O   0  0  0  0  0  0
    5.4065   -0.5029   -0.2205 O   0  0  0  0  0  0
   -2.2242   -5.0295    5.9093 O   0  0  0  0  0  0
    4.2056   -6.0385    5.3887 C   0  0  1  0  0  0
   -3.0302   -0.0606    0.8723 C   0  0  2  0  0  0
    5.7422   -5.9918    5.2380 C   0  0  2  0  0  0
   -3.4983    0.7531   -0.3518 C   0  0  2  0  0  0
    3.5026   -6.1269    4.0125 C   0  0  1  0  0  0
   -1.8234    0.6309    1.5527 C   0  0  2  0  0  0
    6.1294   -4.8884    4.2178 C   0  0  1  0  0  0
   -2.2922    1.0832   -1.2733 C   0  0  1  0  0  0
    4.0309   -5.0329    3.0671 C   0  0  2  0  0  0
   -0.7183    0.9755    0.5332 C   0  0  2  0  0  0
    7.6399   -4.7828    3.9161 C   0  0  0  0  0  0
   -2.6370    1.9638   -2.4939 C   0  0  0  0  0  0
    1.2442   -0.2637    0.0005 C   0  0  0  0  0  0
    3.0520   -2.9345    2.6528 C   0  0  0  0  0  0
    1.9292   -1.1292    0.8556 C   0  0  0  0  0  0
    3.3330   -1.2531    0.8306 C   0  0  0  0  0  0
    1.7166   -2.7256    2.5865 C   0  0  0  0  0  0
    4.0042   -2.2026    1.7963 C   0  0  0  0  0  0
    1.9686    0.4927   -0.9258 C   0  0  0  0  0  0
    4.0395   -0.4665   -0.1050 C   0  0  0  0  0  0
    3.3565    0.3908   -0.9693 C   0  0  0  0  0  0
    0.6886   -3.3235    3.4710 C   0  0  0  0  0  0
   -0.5466   -3.7134    2.9373 C   0  0  0  0  0  0
    0.9306   -3.5175    4.8373 C   0  0  0  0  0  0
   -1.5215   -4.2827    3.7516 C   0  0  0  0  0  0
   -0.0416   -4.0891    5.6536 C   0  0  0  0  0  0
   -1.2654   -4.4694    5.1078 C   0  0  0  0  0  0
    3.9001   -5.1004    5.8557 H   0  0  0  0  0  0
   -3.8569   -0.1295    1.5818 H   0  0  0  0  0  0
    6.1772   -5.7435    6.2073 H   0  0  0  0  0  0
   -4.2337    0.1709   -0.9099 H   0  0  0  0  0  0
    2.4315   -5.9616    4.1385 H   0  0  0  0  0  0
   -2.1666    1.5817    1.9639 H   0  0  0  0  0  0
    5.8244   -3.9209    4.6235 H   0  0  0  0  0  0
   -1.8916    0.1459   -1.6667 H   0  0  0  0  0  0
    3.7105   -5.1961    2.0337 H   0  0  0  0  0  0
    0.0275    1.6464    0.9678 H   0  0  0  0  0  0
    7.8170   -3.9940    3.1842 H   0  0  0  0  0  0
    8.0227   -5.7082    3.4846 H   0  0  0  0  0  0
   -1.7301    2.1899   -3.0561 H   0  0  0  0  0  0
   -3.0651    2.9187   -2.1875 H   0  0  0  0  0  0
    3.4041   -6.6054    7.0733 H   0  0  0  0  0  0
   -2.2181   -1.7960    1.2070 H   0  0  0  0  0  0
    5.8997   -7.5461    4.0757 H   0  0  0  0  0  0
   -4.6476    2.2889   -0.7067 H   0  0  0  0  0  0
    3.5409   -8.0686    4.1131 H   0  0  0  0  0  0
   -0.7168    0.4703    3.1484 H   0  0  0  0  0  0
    8.3704   -5.2389    5.6590 H   0  0  0  0  0  0
   -4.3882    1.2372   -2.9365 H   0  0  0  0  0  0
    3.9082    0.9810   -1.6875 H   0  0  0  0  0  0
   -0.7562   -3.5774    1.8858 H   0  0  0  0  0  0
    1.8704   -3.2189    5.2780 H   0  0  0  0  0  0
    0.3820    1.3342   -1.6868 H   0  0  0  0  0  0
    5.7396    0.0834   -0.9033 H   0  0  0  0  0  0
   -2.4708   -4.5780    3.3283 H   0  0  0  0  0  0
    0.1575   -4.2320    6.7058 H   0  0  0  0  0  0
   -1.9476   -5.1105    6.8248 H   0  0  0  0  0  0
  1 24  1  0  0  0
  1 26  1  0  0  0
  2 25  1  0  0  0
  2 27  1  0  0  0
  3 27  1  0  0  0
  3 30  1  0  0  0
  4 26  1  0  0  0
  4 31  1  0  0  0
  5 18  1  0  0  0
  5 59  1  0  0  0
  6 19  1  0  0  0
  6 60  1  0  0  0
  7 20  1  0  0  0
  7 61  1  0  0  0
  8 21  1  0  0  0
  8 62  1  0  0  0
  9 22  1  0  0  0
  9 63  1  0  0  0
 10 23  1  0  0  0
 10 64  1  0  0  0
 11 28  1  0  0  0
 11 65  1  0  0  0
 12 29  1  0  0  0
 12 66  1  0  0  0
 13 32  1  0  0  0
 13 34  1  0  0  0
 14 35  2  0  0  0
 15 36  1  0  0  0
 15 70  1  0  0  0
 16 37  1  0  0  0
 16 71  1  0  0  0
 17 44  1  0  0  0
 17 74  1  0  0  0
 18 20  1  0  0  0
 18 22  1  0  0  0
 18 45  1  0  0  0
 19 21  1  0  0  0
 19 23  1  0  0  0
 19 46  1  0  0  0
 20 24  1  0  0  0
 20 47  1  0  0  0
 21 25  1  0  0  0
 21 48  1  0  0  0
 22 26  1  0  0  0
 22 49  1  0  0  0
 23 27  1  0  0  0
 23 50  1  0  0  0
 24 28  1  0  0  0
 24 51  1  0  0  0
 25 29  1  0  0  0
 25 52  1  0  0  0
 26 53  1  0  0  0
 27 54  1  0  0  0
 28 55  1  0  0  0
 28 56  1  0  0  0
 29 57  1  0  0  0
 29 58  1  0  0  0
 30 32  1  0  0  0
 30 36  2  0  0  0
 31 34  2  0  0  0
 31 35  1  0  0  0
 32 33  2  0  0  0
 33 35  1  0  0  0
 33 37  1  0  0  0
 34 39  1  0  0  0
 36 38  1  0  0  0
 37 38  2  0  0  0
 38 67  1  0  0  0
 39 40  2  0  0  0
 39 41  1  0  0  0
 40 42  1  0  0  0
 40 68  1  0  0  0
 41 43  2  0  0  0
 41 69  1  0  0  0
 42 44  2  0  0  0
 42 72  1  0  0  0
 43 44  1  0  0  0
 43 73  1  0  0  0
M  END
> <s_m_entry_id>
1086

> <s_m_entry_name>
Structure2D_COMPOUND_CID_14375133.1

> <PUBCHEM_COMPOUND_CID>
14375133

> <PUBCHEM_EXACT_MASS>
626.14829948

> <s_lp_Variant>
14375133-18

$$$$
14375133
                    3D
 Schrodinger Suite 2021-2.
 74 78  0  0  1  0            999 V2000
    6.2170   -3.9785    3.3076 O   0  0  0  0  0  0
   -1.8869    1.0765    0.2021 O   0  0  0  0  0  0
    0.2728    0.3374   -0.0557 O   0  0  0  0  0  0
    4.1006   -3.1318    3.3892 O   0  0  0  0  0  0
    4.8593   -7.8573    3.8997 O   0  0  0  0  0  0
   -0.3480    1.5787    4.0854 O   0  0  0  0  0  0
    7.6472   -7.3839    3.2296 O   0  0  0  0  0  0
   -2.9787    1.5975    2.9883 O   0  0  0  0  0  0
    3.0199   -5.7497    3.1231 O   0  0  0  0  0  0
    1.0760    2.6130    1.7922 O   0  0  0  0  0  0
    7.8765   -3.7829    0.9249 O   0  0  0  0  0  0
   -4.6904    0.5250    0.8962 O   0  0  0  0  0  0
    1.6043   -1.3085    1.4941 O   0  0  0  0  0  0
    5.7049   -1.4677    1.8147 O   0  0  0  0  0  0
    1.7088    2.1749   -1.7531 O   0  0  0  0  0  0
    5.8270    0.5670   -0.0684 O   0  0  0  0  0  0
   -1.7526   -4.8578    5.3427 O   0  0  0  0  0  0
    5.2824   -6.6801    3.2306 C   0  0  2  0  0  0
   -0.5944    1.0633    2.7872 C   0  0  1  0  0  0
    6.7507   -6.3359    3.5598 C   0  0  2  0  0  0
   -2.0539    0.5852    2.6213 C   0  0  2  0  0  0
    4.3464   -5.4861    3.5461 C   0  0  1  0  0  0
   -0.2229    2.0613    1.6622 C   0  0  2  0  0  0
    7.1590   -4.9883    2.9150 C   0  0  1  0  0  0
   -2.2695    0.0803    1.1692 C   0  0  1  0  0  0
    4.8844   -4.1932    2.9059 C   0  0  2  0  0  0
   -0.5302    1.4521    0.2645 C   0  0  2  0  0  0
    7.4132   -5.0357    1.3855 C   0  0  0  0  0  0
   -3.6814   -0.4649    0.8505 C   0  0  0  0  0  0
    1.6505    0.4326   -0.0759 C   0  0  0  0  0  0
    3.5512   -2.2885    2.4699 C   0  0  0  0  0  0
    2.3699   -0.4490    0.7348 C   0  0  0  0  0  0
    3.7774   -0.4498    0.7871 C   0  0  0  0  0  0
    2.2083   -2.1835    2.3348 C   0  0  0  0  0  0
    4.4785   -1.4201    1.7109 C   0  0  0  0  0  0
    2.3546    1.3245   -0.8949 C   0  0  0  0  0  0
    4.4580    0.4746   -0.0338 C   0  0  0  0  0  0
    3.7469    1.3431   -0.8632 C   0  0  0  0  0  0
    1.1786   -2.8877    3.1354 C   0  0  0  0  0  0
    0.0079   -3.3446    2.5162 C   0  0  0  0  0  0
    1.3503   -3.1054    4.5086 C   0  0  0  0  0  0
   -0.9729   -4.0021    3.2533 C   0  0  0  0  0  0
    0.3716   -3.7643    5.2482 C   0  0  0  0  0  0
   -0.7876   -4.2106    4.6176 C   0  0  0  0  0  0
    5.2104   -6.9098    2.1656 H   0  0  0  0  0  0
    0.0603    0.1968    2.7123 H   0  0  0  0  0  0
    6.8343   -6.2216    4.6423 H   0  0  0  0  0  0
   -2.2378   -0.2406    3.3106 H   0  0  0  0  0  0
    4.3066   -5.3215    4.6248 H   0  0  0  0  0  0
   -0.8783    2.9289    1.7575 H   0  0  0  0  0  0
    8.1037   -4.6942    3.3764 H   0  0  0  0  0  0
   -1.6107   -0.7810    1.0365 H   0  0  0  0  0  0
    4.8864   -4.2408    1.8141 H   0  0  0  0  0  0
   -0.4747    2.1808   -0.5430 H   0  0  0  0  0  0
    6.5244   -5.3240    0.8257 H   0  0  0  0  0  0
    8.1787   -5.7756    1.1507 H   0  0  0  0  0  0
   -3.9448   -1.2594    1.5497 H   0  0  0  0  0  0
   -3.6904   -0.9141   -0.1434 H   0  0  0  0  0  0
    4.9032   -7.7048    4.8464 H   0  0  0  0  0  0
   -0.9111    2.3452    4.2172 H   0  0  0  0  0  0
    8.4871   -7.2176    3.6639 H   0  0  0  0  0  0
   -3.8655    1.2319    2.9391 H   0  0  0  0  0  0
    3.0549   -6.2283    2.2916 H   0  0  0  0  0  0
    1.1509    3.3606    1.1946 H   0  0  0  0  0  0
    7.1846   -3.1304    1.0635 H   0  0  0  0  0  0
   -5.5283    0.1193    0.6612 H   0  0  0  0  0  0
    4.2836    2.0364   -1.4953 H   0  0  0  0  0  0
   -0.1474   -3.1907    1.4579 H   0  0  0  0  0  0
    2.2379   -2.7551    5.0145 H   0  0  0  0  0  0
    2.3128    2.7205   -2.2614 H   0  0  0  0  0  0
    6.1415    1.2426   -0.6730 H   0  0  0  0  0  0
   -1.8722   -4.3479    2.7647 H   0  0  0  0  0  0
    0.5156   -3.9224    6.3071 H   0  0  0  0  0  0
   -1.5252   -4.9498    6.2706 H   0  0  0  0  0  0
  1 24  1  0  0  0
  1 26  1  0  0  0
  2 25  1  0  0  0
  2 27  1  0  0  0
  3 27  1  0  0  0
  3 30  1  0  0  0
  4 26  1  0  0  0
  4 31  1  0  0  0
  5 18  1  0  0  0
  5 59  1  0  0  0
  6 19  1  0  0  0
  6 60  1  0  0  0
  7 20  1  0  0  0
  7 61  1  0  0  0
  8 21  1  0  0  0
  8 62  1  0  0  0
  9 22  1  0  0  0
  9 63  1  0  0  0
 10 23  1  0  0  0
 10 64  1  0  0  0
 11 28  1  0  0  0
 11 65  1  0  0  0
 12 29  1  0  0  0
 12 66  1  0  0  0
 13 32  1  0  0  0
 13 34  1  0  0  0
 14 35  2  0  0  0
 15 36  1  0  0  0
 15 70  1  0  0  0
 16 37  1  0  0  0
 16 71  1  0  0  0
 17 44  1  0  0  0
 17 74  1  0  0  0
 18 20  1  0  0  0
 18 22  1  0  0  0
 18 45  1  0  0  0
 19 21  1  0  0  0
 19 23  1  0  0  0
 19 46  1  0  0  0
 20 24  1  0  0  0
 20 47  1  0  0  0
 21 25  1  0  0  0
 21 48  1  0  0  0
 22 26  1  0  0  0
 22 49  1  0  0  0
 23 27  1  0  0  0
 23 50  1  0  0  0
 24 28  1  0  0  0
 24 51  1  0  0  0
 25 29  1  0  0  0
 25 52  1  0  0  0
 26 53  1  0  0  0
 27 54  1  0  0  0
 28 55  1  0  0  0
 28 56  1  0  0  0
 29 57  1  0  0  0
 29 58  1  0  0  0
 30 32  1  0  0  0
 30 36  2  0  0  0
 31 34  2  0  0  0
 31 35  1  0  0  0
 32 33  2  0  0  0
 33 35  1  0  0  0
 33 37  1  0  0  0
 34 39  1  0  0  0
 36 38  1  0  0  0
 37 38  2  0  0  0
 38 67  1  0  0  0
 39 40  2  0  0  0
 39 41  1  0  0  0
 40 42  1  0  0  0
 40 68  1  0  0  0
 41 43  2  0  0  0
 41 69  1  0  0  0
 42 44  2  0  0  0
 42 72  1  0  0  0
 43 44  1  0  0  0
 43 73  1  0  0  0
M  END
> <s_m_entry_id>
1087

> <s_m_entry_name>
Structure2D_COMPOUND_CID_14375133.1

> <PUBCHEM_COMPOUND_CID>
14375133

> <PUBCHEM_EXACT_MASS>
626.14829948

> <s_lp_Variant>
14375133-19

$$$$
14375133
                    3D
 Schrodinger Suite 2021-2.
 74 78  0  0  1  0            999 V2000
    4.2198   -1.8226    5.1392 O   0  0  0  0  0  0
   -1.9150    1.0966    0.3862 O   0  0  0  0  0  0
    0.1410    0.1563   -0.0113 O   0  0  0  0  0  0
    3.9699   -3.3773    3.3826 O   0  0  0  0  0  0
    4.6880   -5.5323    7.0667 O   0  0  0  0  0  0
    0.2350    2.2347    3.8208 O   0  0  0  0  0  0
    4.4940   -2.7725    7.9886 O   0  0  0  0  0  0
   -2.5333    2.2269    3.1414 O   0  0  0  0  0  0
    6.5430   -3.6329    5.9002 O   0  0  0  0  0  0
    1.3048    2.7257    1.1884 O   0  0  0  0  0  0
    1.8701   -0.1967    5.6771 O   0  0  0  0  0  0
   -4.5945    0.9030    1.5753 O   0  0  0  0  0  0
    1.4583   -1.5401    1.5074 O   0  0  0  0  0  0
    5.5358   -2.0696    1.4509 O   0  0  0  0  0  0
    1.5767    1.7056   -1.9914 O   0  0  0  0  0  0
    5.6698   -0.1405   -0.5163 O   0  0  0  0  0  0
   -1.7569   -5.1479    5.4664 O   0  0  0  0  0  0
    4.2465   -4.4833    6.2222 C   0  0  1  0  0  0
   -0.2328    1.5003    2.7009 C   0  0  1  0  0  0
    3.6245   -3.3088    7.0040 C   0  0  2  0  0  0
   -1.7185    1.1006    2.8533 C   0  0  2  0  0  0
    5.3415   -3.9991    5.2411 C   0  0  1  0  0  0
   -0.0126    2.2335    1.3566 C   0  0  2  0  0  0
    3.1478   -2.2404    5.9967 C   0  0  1  0  0  0
   -2.1837    0.3398    1.5819 C   0  0  1  0  0  0
    4.8262   -2.8378    4.3663 C   0  0  2  0  0  0
   -0.5498    1.3737    0.1755 C   0  0  2  0  0  0
    2.5062   -1.0003    6.6521 C   0  0  0  0  0  0
   -3.6505   -0.1500    1.5904 C   0  0  0  0  0  0
    1.5132    0.1159   -0.1637 C   0  0  0  0  0  0
    3.4156   -2.5125    2.4820 C   0  0  0  0  0  0
    2.2227   -0.7731    0.6496 C   0  0  0  0  0  0
    3.6251   -0.8937    0.5865 C   0  0  0  0  0  0
    2.0730   -2.3461    2.4100 C   0  0  0  0  0  0
    4.3237   -1.8580    1.5152 C   0  0  0  0  0  0
    2.2161    0.8681   -1.1160 C   0  0  0  0  0  0
    4.3061   -0.1039   -0.3635 C   0  0  0  0  0  0
    3.6012    0.7583   -1.2024 C   0  0  0  0  0  0
    1.0593   -3.0951    3.1881 C   0  0  0  0  0  0
   -0.0438   -2.4246    3.7292 C   0  0  0  0  0  0
    1.2009   -4.4693    3.4205 C   0  0  0  0  0  0
   -0.9865   -3.1093    4.4899 C   0  0  0  0  0  0
    0.2600   -5.1579    4.1819 C   0  0  0  0  0  0
   -0.8308   -4.4746    4.7150 C   0  0  0  0  0  0
    3.4529   -4.9375    5.6257 H   0  0  0  0  0  0
    0.3792    0.5992    2.6937 H   0  0  0  0  0  0
    2.7594   -3.6772    7.5580 H   0  0  0  0  0  0
   -1.8247    0.4407    3.7158 H   0  0  0  0  0  0
    5.6180   -4.8186    4.5755 H   0  0  0  0  0  0
   -0.6220    3.1390    1.3658 H   0  0  0  0  0  0
    2.3783   -2.7098    5.3892 H   0  0  0  0  0  0
   -1.5940   -0.5783    1.5330 H   0  0  0  0  0  0
    5.6605   -2.3186    3.8954 H   0  0  0  0  0  0
   -0.5878    1.9119   -0.7708 H   0  0  0  0  0  0
    3.2503   -0.4057    7.1831 H   0  0  0  0  0  0
    1.7540   -1.2994    7.3829 H   0  0  0  0  0  0
   -3.8361   -0.7696    2.4686 H   0  0  0  0  0  0
   -3.8350   -0.7837    0.7222 H   0  0  0  0  0  0
    5.3903   -5.1931    7.6272 H   0  0  0  0  0  0
   -0.2783    3.0435    3.8860 H   0  0  0  0  0  0
    5.3151   -2.5192    7.5592 H   0  0  0  0  0  0
   -3.4300    1.9217    3.3002 H   0  0  0  0  0  0
    7.2272   -3.5075    5.2382 H   0  0  0  0  0  0
    1.3175    3.3080    0.4254 H   0  0  0  0  0  0
    1.5149    0.5856    6.1059 H   0  0  0  0  0  0
   -5.4760    0.5234    1.5482 H   0  0  0  0  0  0
    4.1384    1.3461   -1.9333 H   0  0  0  0  0  0
   -0.1677   -1.3648    3.5760 H   0  0  0  0  0  0
    2.0413   -5.0110    3.0114 H   0  0  0  0  0  0
    2.1834    2.1428   -2.5929 H   0  0  0  0  0  0
    6.0925   -0.7560    0.0880 H   0  0  0  0  0  0
   -1.8300   -2.5777    4.9060 H   0  0  0  0  0  0
    0.3821   -6.2173    4.3551 H   0  0  0  0  0  0
   -1.5543   -6.0812    5.5620 H   0  0  0  0  0  0
  1 24  1  0  0  0
  1 26  1  0  0  0
  2 25  1  0  0  0
  2 27  1  0  0  0
  3 27  1  0  0  0
  3 30  1  0  0  0
  4 26  1  0  0  0
  4 31  1  0  0  0
  5 18  1  0  0  0
  5 59  1  0  0  0
  6 19  1  0  0  0
  6 60  1  0  0  0
  7 20  1  0  0  0
  7 61  1  0  0  0
  8 21  1  0  0  0
  8 62  1  0  0  0
  9 22  1  0  0  0
  9 63  1  0  0  0
 10 23  1  0  0  0
 10 64  1  0  0  0
 11 28  1  0  0  0
 11 65  1  0  0  0
 12 29  1  0  0  0
 12 66  1  0  0  0
 13 32  1  0  0  0
 13 34  1  0  0  0
 14 35  2  0  0  0
 15 36  1  0  0  0
 15 70  1  0  0  0
 16 37  1  0  0  0
 16 71  1  0  0  0
 17 44  1  0  0  0
 17 74  1  0  0  0
 18 20  1  0  0  0
 18 22  1  0  0  0
 18 45  1  0  0  0
 19 21  1  0  0  0
 19 23  1  0  0  0
 19 46  1  0  0  0
 20 24  1  0  0  0
 20 47  1  0  0  0
 21 25  1  0  0  0
 21 48  1  0  0  0
 22 26  1  0  0  0
 22 49  1  0  0  0
 23 27  1  0  0  0
 23 50  1  0  0  0
 24 28  1  0  0  0
 24 51  1  0  0  0
 25 29  1  0  0  0
 25 52  1  0  0  0
 26 53  1  0  0  0
 27 54  1  0  0  0
 28 55  1  0  0  0
 28 56  1  0  0  0
 29 57  1  0  0  0
 29 58  1  0  0  0
 30 32  1  0  0  0
 30 36  2  0  0  0
 31 34  2  0  0  0
 31 35  1  0  0  0
 32 33  2  0  0  0
 33 35  1  0  0  0
 33 37  1  0  0  0
 34 39  1  0  0  0
 36 38  1  0  0  0
 37 38  2  0  0  0
 38 67  1  0  0  0
 39 40  2  0  0  0
 39 41  1  0  0  0
 40 42  1  0  0  0
 40 68  1  0  0  0
 41 43  2  0  0  0
 41 69  1  0  0  0
 42 44  2  0  0  0
 42 72  1  0  0  0
 43 44  1  0  0  0
 43 73  1  0  0  0
M  END
> <s_m_entry_id>
1088

> <s_m_entry_name>
Structure2D_COMPOUND_CID_14375133.1

> <PUBCHEM_COMPOUND_CID>
14375133

> <PUBCHEM_EXACT_MASS>
626.14829948

> <s_lp_Variant>
14375133-20

$$$$
14375133
                    3D
 Schrodinger Suite 2021-2.
 74 78  0  0  1  0            999 V2000
    4.2237   -1.7404   -6.1778 O   0  0  0  0  0  0
   -1.1095    0.7386   -1.5575 O   0  0  0  0  0  0
    0.1005    0.2113    0.3630 O   0  0  0  0  0  0
    3.9873    0.0446   -4.6882 O   0  0  0  0  0  0
    5.3985    1.6595   -6.6103 O   0  0  0  0  0  0
   -2.4971   -0.1130    1.6943 O   0  0  0  0  0  0
    5.1137    0.3409   -9.1308 O   0  0  0  0  0  0
   -4.0461    1.2857   -1.3050 O   0  0  0  0  0  0
    7.1473   -1.4267   -5.6836 O   0  0  0  0  0  0
   -1.0776    2.4124    1.7201 O   0  0  0  0  0  0
    2.1320   -2.5145   -7.9632 O   0  0  0  0  0  0
   -1.4855   -1.5596   -3.3272 O   0  0  0  0  0  0
    1.4629    0.1551   -2.0844 O   0  0  0  0  0  0
    5.5480   -0.2127   -2.3480 O   0  0  0  0  0  0
    1.5013   -0.0952    2.6838 O   0  0  0  0  0  0
    5.6251   -0.4224    0.3863 O   0  0  0  0  0  0
   -1.7634    0.8366   -7.3300 O   0  0  0  0  0  0
    6.0290    0.4122   -6.8582 C   0  0  2  0  0  0
   -2.8058    0.9172    0.7692 C   0  0  2  0  0  0
    5.3107   -0.4115   -7.9453 C   0  0  1  0  0  0
   -3.3105    0.3262   -0.5635 C   0  0  2  0  0  0
    6.1684   -0.4115   -5.5592 C   0  0  1  0  0  0
   -1.6150    1.8775    0.5230 C   0  0  2  0  0  0
    3.9944   -1.0242   -7.4027 C   0  0  1  0  0  0
   -2.1269   -0.2591   -1.3744 C   0  0  1  0  0  0
    4.8142   -1.0102   -5.1277 C   0  0  2  0  0  0
   -0.5357    1.2283   -0.3671 C   0  0  2  0  0  0
    3.3701   -2.0101   -8.4167 C   0  0  0  0  0  0
   -2.5437   -0.8233   -2.7490 C   0  0  0  0  0  0
    1.4737    0.0676    0.2856 C   0  0  0  0  0  0
    3.4217   -0.0364   -3.4462 C   0  0  0  0  0  0
    2.1952    0.0356   -0.9217 C   0  0  0  0  0  0
    3.5975   -0.1234   -0.9464 C   0  0  0  0  0  0
    2.0953    0.1635   -3.2835 C   0  0  0  0  0  0
    4.3215   -0.1318   -2.2735 C   0  0  0  0  0  0
    2.1681   -0.0973    1.4856 C   0  0  0  0  0  0
    4.2649   -0.2635    0.2896 C   0  0  0  0  0  0
    3.5493   -0.2550    1.4849 C   0  0  0  0  0  0
    1.1045    0.3392   -4.3611 C   0  0  0  0  0  0
    0.2450    1.4429   -4.3350 C   0  0  0  0  0  0
    0.9990   -0.5906   -5.3993 C   0  0  0  0  0  0
   -0.7138    1.6122   -5.3293 C   0  0  0  0  0  0
    0.0380   -0.4245   -6.3939 C   0  0  0  0  0  0
   -0.8155    0.6756   -6.3551 C   0  0  0  0  0  0
    7.0230    0.6817   -7.2201 H   0  0  0  0  0  0
   -3.6237    1.4648    1.2409 H   0  0  0  0  0  0
    5.9709   -1.2307   -8.2354 H   0  0  0  0  0  0
   -4.0293   -0.4685   -0.3558 H   0  0  0  0  0  0
    6.5289    0.2277   -4.7521 H   0  0  0  0  0  0
   -1.9868    2.7413   -0.0303 H   0  0  0  0  0  0
    3.2808   -0.2206   -7.2089 H   0  0  0  0  0  0
   -1.7084   -1.0900   -0.8011 H   0  0  0  0  0  0
    4.9280   -1.7882   -4.3689 H   0  0  0  0  0  0
    0.1865    1.9710   -0.7141 H   0  0  0  0  0  0
    4.0426   -2.8475   -8.6059 H   0  0  0  0  0  0
    3.1951   -1.5224   -9.3761 H   0  0  0  0  0  0
   -2.8440   -0.0260   -3.4296 H   0  0  0  0  0  0
   -3.3961   -1.4948   -2.6404 H   0  0  0  0  0  0
    4.5267    1.4917   -6.2437 H   0  0  0  0  0  0
   -1.9245    0.2535    2.3731 H   0  0  0  0  0  0
    4.6753    1.1636   -8.8997 H   0  0  0  0  0  0
   -3.4729    2.0324   -1.4927 H   0  0  0  0  0  0
    7.0185   -1.8745   -6.5228 H   0  0  0  0  0  0
   -0.4595    3.1112    1.4939 H   0  0  0  0  0  0
    1.7996   -3.1378   -8.6136 H   0  0  0  0  0  0
   -0.7762   -0.9502   -3.5459 H   0  0  0  0  0  0
    4.0742   -0.3729    2.4228 H   0  0  0  0  0  0
    0.3140    2.1699   -3.5384 H   0  0  0  0  0  0
    1.6491   -1.4528   -5.4266 H   0  0  0  0  0  0
    2.0850   -0.2226    3.4349 H   0  0  0  0  0  0
    6.0576   -0.4232   -0.4717 H   0  0  0  0  0  0
   -1.3766    2.4647   -5.2985 H   0  0  0  0  0  0
   -0.0474   -1.1521   -7.1872 H   0  0  0  0  0  0
   -1.7527    0.1332   -7.9832 H   0  0  0  0  0  0
  1 24  1  0  0  0
  1 26  1  0  0  0
  2 25  1  0  0  0
  2 27  1  0  0  0
  3 27  1  0  0  0
  3 30  1  0  0  0
  4 26  1  0  0  0
  4 31  1  0  0  0
  5 18  1  0  0  0
  5 59  1  0  0  0
  6 19  1  0  0  0
  6 60  1  0  0  0
  7 20  1  0  0  0
  7 61  1  0  0  0
  8 21  1  0  0  0
  8 62  1  0  0  0
  9 22  1  0  0  0
  9 63  1  0  0  0
 10 23  1  0  0  0
 10 64  1  0  0  0
 11 28  1  0  0  0
 11 65  1  0  0  0
 12 29  1  0  0  0
 12 66  1  0  0  0
 13 32  1  0  0  0
 13 34  1  0  0  0
 14 35  2  0  0  0
 15 36  1  0  0  0
 15 70  1  0  0  0
 16 37  1  0  0  0
 16 71  1  0  0  0
 17 44  1  0  0  0
 17 74  1  0  0  0
 18 20  1  0  0  0
 18 22  1  0  0  0
 18 45  1  0  0  0
 19 21  1  0  0  0
 19 23  1  0  0  0
 19 46  1  0  0  0
 20 24  1  0  0  0
 20 47  1  0  0  0
 21 25  1  0  0  0
 21 48  1  0  0  0
 22 26  1  0  0  0
 22 49  1  0  0  0
 23 27  1  0  0  0
 23 50  1  0  0  0
 24 28  1  0  0  0
 24 51  1  0  0  0
 25 29  1  0  0  0
 25 52  1  0  0  0
 26 53  1  0  0  0
 27 54  1  0  0  0
 28 55  1  0  0  0
 28 56  1  0  0  0
 29 57  1  0  0  0
 29 58  1  0  0  0
 30 32  1  0  0  0
 30 36  2  0  0  0
 31 34  2  0  0  0
 31 35  1  0  0  0
 32 33  2  0  0  0
 33 35  1  0  0  0
 33 37  1  0  0  0
 34 39  1  0  0  0
 36 38  1  0  0  0
 37 38  2  0  0  0
 38 67  1  0  0  0
 39 40  2  0  0  0
 39 41  1  0  0  0
 40 42  1  0  0  0
 40 68  1  0  0  0
 41 43  2  0  0  0
 41 69  1  0  0  0
 42 44  2  0  0  0
 42 72  1  0  0  0
 43 44  1  0  0  0
 43 73  1  0  0  0
M  END
> <s_m_entry_id>
1089

> <s_m_entry_name>
Structure2D_COMPOUND_CID_14375133.1

> <PUBCHEM_COMPOUND_CID>
14375133

> <PUBCHEM_EXACT_MASS>
626.14829948

> <s_lp_Variant>
14375133-21

$$$$
14375133
                    3D
 Schrodinger Suite 2021-2.
 74 78  0  0  1  0            999 V2000
    4.1998   -1.6402   -6.1747 O   0  0  0  0  0  0
   -1.0816    0.7187   -1.6015 O   0  0  0  0  0  0
    0.1051    0.1895    0.3320 O   0  0  0  0  0  0
    4.1164    0.0797   -4.6088 O   0  0  0  0  0  0
    7.4371    0.8391   -7.1301 O   0  0  0  0  0  0
   -2.5109   -0.1071    1.6420 O   0  0  0  0  0  0
    5.1475    0.6932   -8.9033 O   0  0  0  0  0  0
   -4.0187    1.2931   -1.3777 O   0  0  0  0  0  0
    7.1054   -1.6585   -5.7138 O   0  0  0  0  0  0
   -1.0689    2.4037    1.6724 O   0  0  0  0  0  0
    2.6482   -0.8571   -9.3741 O   0  0  0  0  0  0
   -1.4697   -1.5862   -3.3646 O   0  0  0  0  0  0
    1.5133    0.0983   -2.0810 O   0  0  0  0  0  0
    5.6126   -0.1970   -2.2582 O   0  0  0  0  0  0
    1.4598   -0.0580    2.6908 O   0  0  0  0  0  0
    5.6371   -0.3488    0.4851 O   0  0  0  0  0  0
   -1.5780    0.6012   -7.4360 O   0  0  0  0  0  0
    6.1564    0.3985   -6.7099 C   0  0  1  0  0  0
   -2.8008    0.9218    0.7093 C   0  0  2  0  0  0
    5.3465   -0.2417   -7.8567 C   0  0  1  0  0  0
   -3.2973    0.3306   -0.6262 C   0  0  2  0  0  0
    6.2475   -0.5510   -5.4935 C   0  0  1  0  0  0
   -1.5995    1.8704    0.4714 C   0  0  2  0  0  0
    3.9996   -0.7990   -7.3217 C   0  0  1  0  0  0
   -2.1115   -0.2676   -1.4244 C   0  0  1  0  0  0
    4.8448   -1.0300   -5.0833 C   0  0  2  0  0  0
   -0.5174    1.2090   -0.4069 C   0  0  2  0  0  0
    3.2228   -1.6484   -8.3536 C   0  0  0  0  0  0
   -2.5223   -0.8318   -2.8009 C   0  0  0  0  0  0
    1.4808    0.0622    0.2900 C   0  0  0  0  0  0
    3.5103   -0.0263   -3.3915 C   0  0  0  0  0  0
    2.2264    0.0211   -0.9015 C   0  0  0  0  0  0
    3.6327   -0.1082   -0.8936 C   0  0  0  0  0  0
    2.1739    0.1266   -3.2645 C   0  0  0  0  0  0
    4.3849   -0.1188   -2.2047 C   0  0  0  0  0  0
    2.1519   -0.0704    1.5070 C   0  0  0  0  0  0
    4.2763   -0.2181    0.3578 C   0  0  0  0  0  0
    3.5354   -0.2046    1.5374 C   0  0  0  0  0  0
    1.2077    0.2508   -4.3703 C   0  0  0  0  0  0
    0.3516    1.3552   -4.4220 C   0  0  0  0  0  0
    1.1194   -0.7367   -5.3559 C   0  0  0  0  0  0
   -0.5795    1.4746   -5.4498 C   0  0  0  0  0  0
    0.1893   -0.6195   -6.3858 C   0  0  0  0  0  0
   -0.6577    0.4862   -6.4287 C   0  0  0  0  0  0
    5.6437    1.3024   -6.3747 H   0  0  0  0  0  0
   -3.6184    1.4786    1.1710 H   0  0  0  0  0  0
    5.9225   -1.0650   -8.2829 H   0  0  0  0  0  0
   -4.0239   -0.4579   -0.4220 H   0  0  0  0  0  0
    6.6768   -0.0156   -4.6460 H   0  0  0  0  0  0
   -1.9580    2.7361   -0.0878 H   0  0  0  0  0  0
    3.3617    0.0330   -7.0146 H   0  0  0  0  0  0
   -1.7067   -1.1007   -0.8442 H   0  0  0  0  0  0
    4.8773   -1.8431   -4.3528 H   0  0  0  0  0  0
    0.2120    1.9457   -0.7518 H   0  0  0  0  0  0
    2.4068   -2.1808   -7.8639 H   0  0  0  0  0  0
    3.8653   -2.4092   -8.7983 H   0  0  0  0  0  0
   -2.8037   -0.0332   -3.4885 H   0  0  0  0  0  0
   -3.3852   -1.4907   -2.6988 H   0  0  0  0  0  0
    7.3524    1.2159   -8.0092 H   0  0  0  0  0  0
   -1.9414    0.2569    2.3248 H   0  0  0  0  0  0
    4.7132    0.2445   -9.6332 H   0  0  0  0  0  0
   -3.4379    2.0345   -1.5637 H   0  0  0  0  0  0
    6.9838   -1.9637   -6.6156 H   0  0  0  0  0  0
   -0.4433    3.0973    1.4511 H   0  0  0  0  0  0
    2.1615   -1.4324   -9.9696 H   0  0  0  0  0  0
   -0.7495   -0.9881   -3.5792 H   0  0  0  0  0  0
    4.0425   -0.2977    2.4878 H   0  0  0  0  0  0
    0.4036    2.1220   -3.6623 H   0  0  0  0  0  0
    1.7619   -1.6039   -5.3181 H   0  0  0  0  0  0
    2.0296   -0.1583    3.4565 H   0  0  0  0  0  0
    6.0892   -0.3529   -0.3626 H   0  0  0  0  0  0
   -1.2385    2.3301   -5.4820 H   0  0  0  0  0  0
    0.1256   -1.3884   -7.1418 H   0  0  0  0  0  0
   -1.5606   -0.1365   -8.0500 H   0  0  0  0  0  0
  1 24  1  0  0  0
  1 26  1  0  0  0
  2 25  1  0  0  0
  2 27  1  0  0  0
  3 27  1  0  0  0
  3 30  1  0  0  0
  4 26  1  0  0  0
  4 31  1  0  0  0
  5 18  1  0  0  0
  5 59  1  0  0  0
  6 19  1  0  0  0
  6 60  1  0  0  0
  7 20  1  0  0  0
  7 61  1  0  0  0
  8 21  1  0  0  0
  8 62  1  0  0  0
  9 22  1  0  0  0
  9 63  1  0  0  0
 10 23  1  0  0  0
 10 64  1  0  0  0
 11 28  1  0  0  0
 11 65  1  0  0  0
 12 29  1  0  0  0
 12 66  1  0  0  0
 13 32  1  0  0  0
 13 34  1  0  0  0
 14 35  2  0  0  0
 15 36  1  0  0  0
 15 70  1  0  0  0
 16 37  1  0  0  0
 16 71  1  0  0  0
 17 44  1  0  0  0
 17 74  1  0  0  0
 18 20  1  0  0  0
 18 22  1  0  0  0
 18 45  1  0  0  0
 19 21  1  0  0  0
 19 23  1  0  0  0
 19 46  1  0  0  0
 20 24  1  0  0  0
 20 47  1  0  0  0
 21 25  1  0  0  0
 21 48  1  0  0  0
 22 26  1  0  0  0
 22 49  1  0  0  0
 23 27  1  0  0  0
 23 50  1  0  0  0
 24 28  1  0  0  0
 24 51  1  0  0  0
 25 29  1  0  0  0
 25 52  1  0  0  0
 26 53  1  0  0  0
 27 54  1  0  0  0
 28 55  1  0  0  0
 28 56  1  0  0  0
 29 57  1  0  0  0
 29 58  1  0  0  0
 30 32  1  0  0  0
 30 36  2  0  0  0
 31 34  2  0  0  0
 31 35  1  0  0  0
 32 33  2  0  0  0
 33 35  1  0  0  0
 33 37  1  0  0  0
 34 39  1  0  0  0
 36 38  1  0  0  0
 37 38  2  0  0  0
 38 67  1  0  0  0
 39 40  2  0  0  0
 39 41  1  0  0  0
 40 42  1  0  0  0
 40 68  1  0  0  0
 41 43  2  0  0  0
 41 69  1  0  0  0
 42 44  2  0  0  0
 42 72  1  0  0  0
 43 44  1  0  0  0
 43 73  1  0  0  0
M  END
> <s_m_entry_id>
1090

> <s_m_entry_name>
Structure2D_COMPOUND_CID_14375133.1

> <PUBCHEM_COMPOUND_CID>
14375133

> <PUBCHEM_EXACT_MASS>
626.14829948

> <s_lp_Variant>
14375133-22

$$$$
14375133
                    3D
 Schrodinger Suite 2021-2.
 74 78  0  0  1  0            999 V2000
    5.0854    0.6078   -6.6140 O   0  0  0  0  0  0
   -1.2040    0.7739   -1.5029 O   0  0  0  0  0  0
    0.0808    0.3559    0.3904 O   0  0  0  0  0  0
    3.7663   -0.0073   -4.8187 O   0  0  0  0  0  0
    2.6134    2.9591   -5.2453 O   0  0  0  0  0  0
   -3.8119    1.6020    1.6608 O   0  0  0  0  0  0
    3.2267    3.4948   -7.9790 O   0  0  0  0  0  0
   -4.1282    1.2718   -1.1720 O   0  0  0  0  0  0
    6.2179    2.7366   -4.8305 O   0  0  0  0  0  0
   -1.0552    2.5689    1.6944 O   0  0  0  0  0  0
    4.1201   -0.5327   -9.0733 O   0  0  0  0  0  0
   -1.5818   -1.6027   -3.1534 O   0  0  0  0  0  0
    1.3529    0.2468   -2.1251 O   0  0  0  0  0  0
    5.3759   -0.4732   -2.5377 O   0  0  0  0  0  0
    1.5614    0.0633    2.6445 O   0  0  0  0  0  0
    5.5769   -0.4656    0.2052 O   0  0  0  0  0  0
   -2.0123    0.7567   -7.3337 O   0  0  0  0  0  0
    3.9584    3.0832   -5.6684 C   0  0  2  0  0  0
   -2.7897    1.0088    0.8769 C   0  0  1  0  0  0
    4.1421    2.7736   -7.1703 C   0  0  1  0  0  0
   -3.3513    0.3613   -0.4070 C   0  0  2  0  0  0
    4.8989    2.2230   -4.7903 C   0  0  1  0  0  0
   -1.6478    1.9990    0.5399 C   0  0  2  0  0  0
    4.0781    1.2463   -7.4099 C   0  0  1  0  0  0
   -2.1870   -0.2373   -1.2330 C   0  0  1  0  0  0
    4.9053    0.7276   -5.2255 C   0  0  2  0  0  0
   -0.5925    1.3298   -0.3626 C   0  0  2  0  0  0
    4.3201    0.8540   -8.8834 C   0  0  0  0  0  0
   -2.6392   -0.8741   -2.5642 C   0  0  0  0  0  0
    1.4467    0.1868    0.2487 C   0  0  0  0  0  0
    3.2716    0.0836   -3.5459 C   0  0  0  0  0  0
    2.1213    0.1196   -0.9859 C   0  0  0  0  0  0
    3.5139   -0.1053   -1.0598 C   0  0  0  0  0  0
    1.9474    0.2719   -3.3446 C   0  0  0  0  0  0
    4.1829   -0.1966   -2.4133 C   0  0  0  0  0  0
    2.1819    0.0160    1.4229 C   0  0  0  0  0  0
    4.2213   -0.2564    0.1528 C   0  0  0  0  0  0
    3.5543   -0.1951    1.3735 C   0  0  0  0  0  0
    0.9175    0.3906   -4.4006 C   0  0  0  0  0  0
   -0.0596    1.3884   -4.3077 C   0  0  0  0  0  0
    0.9077   -0.4742   -5.5019 C   0  0  0  0  0  0
   -1.0394    1.5121   -5.2879 C   0  0  0  0  0  0
   -0.0706   -0.3520   -6.4852 C   0  0  0  0  0  0
   -1.0437    0.6389   -6.3727 C   0  0  0  0  0  0
    4.1828    4.1379   -5.4985 H   0  0  0  0  0  0
   -2.3798    0.2160    1.5057 H   0  0  0  0  0  0
    5.1305    3.1253   -7.4712 H   0  0  0  0  0  0
   -4.0358   -0.4415   -0.1273 H   0  0  0  0  0  0
    4.6166    2.3076   -3.7412 H   0  0  0  0  0  0
   -2.0615    2.8364   -0.0248 H   0  0  0  0  0  0
    3.0897    0.8798   -7.1217 H   0  0  0  0  0  0
   -1.7280   -1.0303   -0.6373 H   0  0  0  0  0  0
    5.7826    0.1828   -4.8767 H   0  0  0  0  0  0
    0.1072    2.0650   -0.7669 H   0  0  0  0  0  0
    5.3295    1.1215   -9.1985 H   0  0  0  0  0  0
    3.6308    1.3784   -9.5459 H   0  0  0  0  0  0
   -2.9895   -0.1165   -3.2663 H   0  0  0  0  0  0
   -3.4655   -1.5649   -2.3930 H   0  0  0  0  0  0
    2.3376    2.0483   -5.3750 H   0  0  0  0  0  0
   -4.2191    2.3027    1.1458 H   0  0  0  0  0  0
    3.3879    4.4338   -7.8598 H   0  0  0  0  0  0
   -4.6234    0.7756   -1.8280 H   0  0  0  0  0  0
    6.7445    2.2777   -4.1712 H   0  0  0  0  0  0
   -0.4924    3.2974    1.4226 H   0  0  0  0  0  0
    4.3071   -0.7458   -9.9905 H   0  0  0  0  0  0
   -0.9029   -0.9826   -3.4305 H   0  0  0  0  0  0
    4.1058   -0.3161    2.2954 H   0  0  0  0  0  0
   -0.0600    2.0764   -3.4746 H   0  0  0  0  0  0
    1.6516   -1.2521   -5.5957 H   0  0  0  0  0  0
    0.6183    0.2280    2.5702 H   0  0  0  0  0  0
    5.9075   -0.5480    1.1024 H   0  0  0  0  0  0
   -1.7902    2.2843   -5.2030 H   0  0  0  0  0  0
   -0.0716   -1.0284   -7.3276 H   0  0  0  0  0  0
   -1.9264    0.1075   -8.0355 H   0  0  0  0  0  0
  1 24  1  0  0  0
  1 26  1  0  0  0
  2 25  1  0  0  0
  2 27  1  0  0  0
  3 27  1  0  0  0
  3 30  1  0  0  0
  4 26  1  0  0  0
  4 31  1  0  0  0
  5 18  1  0  0  0
  5 59  1  0  0  0
  6 19  1  0  0  0
  6 60  1  0  0  0
  7 20  1  0  0  0
  7 61  1  0  0  0
  8 21  1  0  0  0
  8 62  1  0  0  0
  9 22  1  0  0  0
  9 63  1  0  0  0
 10 23  1  0  0  0
 10 64  1  0  0  0
 11 28  1  0  0  0
 11 65  1  0  0  0
 12 29  1  0  0  0
 12 66  1  0  0  0
 13 32  1  0  0  0
 13 34  1  0  0  0
 14 35  2  0  0  0
 15 36  1  0  0  0
 15 70  1  0  0  0
 16 37  1  0  0  0
 16 71  1  0  0  0
 17 44  1  0  0  0
 17 74  1  0  0  0
 18 20  1  0  0  0
 18 22  1  0  0  0
 18 45  1  0  0  0
 19 21  1  0  0  0
 19 23  1  0  0  0
 19 46  1  0  0  0
 20 24  1  0  0  0
 20 47  1  0  0  0
 21 25  1  0  0  0
 21 48  1  0  0  0
 22 26  1  0  0  0
 22 49  1  0  0  0
 23 27  1  0  0  0
 23 50  1  0  0  0
 24 28  1  0  0  0
 24 51  1  0  0  0
 25 29  1  0  0  0
 25 52  1  0  0  0
 26 53  1  0  0  0
 27 54  1  0  0  0
 28 55  1  0  0  0
 28 56  1  0  0  0
 29 57  1  0  0  0
 29 58  1  0  0  0
 30 32  1  0  0  0
 30 36  2  0  0  0
 31 34  2  0  0  0
 31 35  1  0  0  0
 32 33  2  0  0  0
 33 35  1  0  0  0
 33 37  1  0  0  0
 34 39  1  0  0  0
 36 38  1  0  0  0
 37 38  2  0  0  0
 38 67  1  0  0  0
 39 40  2  0  0  0
 39 41  1  0  0  0
 40 42  1  0  0  0
 40 68  1  0  0  0
 41 43  2  0  0  0
 41 69  1  0  0  0
 42 44  2  0  0  0
 42 72  1  0  0  0
 43 44  1  0  0  0
 43 73  1  0  0  0
M  END
> <s_m_entry_id>
1091

> <s_m_entry_name>
Structure2D_COMPOUND_CID_14375133.1

> <PUBCHEM_COMPOUND_CID>
14375133

> <PUBCHEM_EXACT_MASS>
626.14829948

> <s_lp_Variant>
14375133-23

$$$$
14375133
                    3D
 Schrodinger Suite 2021-2.
 74 78  0  0  1  0            999 V2000
    4.1069   -5.1384   -3.0950 O   0  0  0  0  0  0
   -0.7928    0.8936   -1.0854 O   0  0  0  0  0  0
    0.3184   -0.0151    0.7452 O   0  0  0  0  0  0
    4.0034   -2.8427   -3.4497 O   0  0  0  0  0  0
    6.8551   -4.4531   -6.2036 O   0  0  0  0  0  0
   -3.9253   -0.3866    1.4071 O   0  0  0  0  0  0
    4.4625   -6.0302   -6.6838 O   0  0  0  0  0  0
   -3.7821    0.6167   -1.2851 O   0  0  0  0  0  0
    7.0628   -4.7818   -3.3548 O   0  0  0  0  0  0
   -1.6157    0.9970    2.5040 O   0  0  0  0  0  0
    3.5782   -7.9238   -3.7969 O   0  0  0  0  0  0
   -2.1709   -1.4491   -3.5505 O   0  0  0  0  0  0
    1.5687   -1.4105   -1.1683 O   0  0  0  0  0  0
    5.5601   -0.9971   -2.0952 O   0  0  0  0  0  0
    1.7663    1.8007    2.3446 O   0  0  0  0  0  0
    5.7446    0.8572   -0.0515 O   0  0  0  0  0  0
   -1.6728   -5.4444   -4.6526 O   0  0  0  0  0  0
    5.7065   -4.3749   -5.3741 C   0  0  1  0  0  0
   -2.6896   -0.3182    0.7151 C   0  0  1  0  0  0
    4.8883   -5.6825   -5.3764 C   0  0  1  0  0  0
   -2.8838   -0.3758   -0.8134 C   0  0  2  0  0  0
    6.0654   -3.9553   -3.9302 C   0  0  1  0  0  0
   -1.8587    0.9237    1.1097 C   0  0  2  0  0  0
    3.6881   -5.5476   -4.4053 C   0  0  1  0  0  0
   -1.5021   -0.2823   -1.5059 C   0  0  1  0  0  0
    4.8115   -3.9203   -3.0387 C   0  0  2  0  0  0
   -0.5493    0.9929    0.2993 C   0  0  2  0  0  0
    2.8258   -6.8218   -4.2655 C   0  0  0  0  0  0
   -1.5468   -0.2846   -3.0492 C   0  0  0  0  0  0
    1.6650    0.1976    0.5484 C   0  0  0  0  0  0
    3.4649   -2.0875   -2.4543 C   0  0  0  0  0  0
    2.3374   -0.5215   -0.4432 C   0  0  0  0  0  0
    3.7132   -0.3376   -0.6938 C   0  0  0  0  0  0
    2.1576   -2.1761   -2.1209 C   0  0  0  0  0  0
    4.3738   -1.1344   -1.7932 C   0  0  0  0  0  0
    2.3814    1.1024    1.3380 C   0  0  0  0  0  0
    4.4057    0.5973    0.1054 C   0  0  0  0  0  0
    3.7401    1.2997    1.1103 C   0  0  0  0  0  0
    1.1491   -3.0207   -2.7913 C   0  0  0  0  0  0
    1.0443   -3.0392   -4.1863 C   0  0  0  0  0  0
    0.2890   -3.8168   -2.0275 C   0  0  0  0  0  0
    0.1008   -3.8512   -4.8102 C   0  0  0  0  0  0
   -0.6567   -4.6282   -2.6486 C   0  0  0  0  0  0
   -0.7458   -4.6445   -4.0390 C   0  0  0  0  0  0
    5.0878   -3.5919   -5.8169 H   0  0  0  0  0  0
   -2.1481   -1.2182    1.0131 H   0  0  0  0  0  0
    5.5295   -6.4992   -5.0405 H   0  0  0  0  0  0
   -3.3481   -1.3300   -1.0681 H   0  0  0  0  0  0
    6.4901   -2.9503   -3.9381 H   0  0  0  0  0  0
   -2.4289    1.8210    0.8630 H   0  0  0  0  0  0
    3.0291   -4.7734   -4.7978 H   0  0  0  0  0  0
   -0.9220   -1.1553   -1.2034 H   0  0  0  0  0  0
    5.0751   -3.8589   -1.9787 H   0  0  0  0  0  0
   -0.0880    1.9782    0.3968 H   0  0  0  0  0  0
    2.3803   -7.0895   -5.2240 H   0  0  0  0  0  0
    1.9990   -6.6414   -3.5773 H   0  0  0  0  0  0
   -0.5330   -0.2449   -3.4495 H   0  0  0  0  0  0
   -2.0736    0.5920   -3.4275 H   0  0  0  0  0  0
    6.6837   -3.9638   -7.0118 H   0  0  0  0  0  0
   -3.7802   -0.0906    2.3093 H   0  0  0  0  0  0
    3.9520   -5.3018   -7.0449 H   0  0  0  0  0  0
   -4.6389    0.4644   -0.8793 H   0  0  0  0  0  0
    7.6952   -5.0113   -4.0403 H   0  0  0  0  0  0
   -1.1851    1.8335    2.6954 H   0  0  0  0  0  0
    4.2101   -8.1729   -4.4756 H   0  0  0  0  0  0
   -3.1101   -1.3963   -3.3575 H   0  0  0  0  0  0
    4.2871    2.0041    1.7213 H   0  0  0  0  0  0
    1.6955   -2.4249   -4.7910 H   0  0  0  0  0  0
    0.3557   -3.8122   -0.9489 H   0  0  0  0  0  0
    2.3696    2.3796    2.8157 H   0  0  0  0  0  0
    6.1418    0.3409   -0.7576 H   0  0  0  0  0  0
    0.0278   -3.8611   -5.8880 H   0  0  0  0  0  0
   -1.3140   -5.2409   -2.0491 H   0  0  0  0  0  0
   -2.2074   -5.9437   -4.0310 H   0  0  0  0  0  0
  1 24  1  0  0  0
  1 26  1  0  0  0
  2 25  1  0  0  0
  2 27  1  0  0  0
  3 27  1  0  0  0
  3 30  1  0  0  0
  4 26  1  0  0  0
  4 31  1  0  0  0
  5 18  1  0  0  0
  5 59  1  0  0  0
  6 19  1  0  0  0
  6 60  1  0  0  0
  7 20  1  0  0  0
  7 61  1  0  0  0
  8 21  1  0  0  0
  8 62  1  0  0  0
  9 22  1  0  0  0
  9 63  1  0  0  0
 10 23  1  0  0  0
 10 64  1  0  0  0
 11 28  1  0  0  0
 11 65  1  0  0  0
 12 29  1  0  0  0
 12 66  1  0  0  0
 13 32  1  0  0  0
 13 34  1  0  0  0
 14 35  2  0  0  0
 15 36  1  0  0  0
 15 70  1  0  0  0
 16 37  1  0  0  0
 16 71  1  0  0  0
 17 44  1  0  0  0
 17 74  1  0  0  0
 18 20  1  0  0  0
 18 22  1  0  0  0
 18 45  1  0  0  0
 19 21  1  0  0  0
 19 23  1  0  0  0
 19 46  1  0  0  0
 20 24  1  0  0  0
 20 47  1  0  0  0
 21 25  1  0  0  0
 21 48  1  0  0  0
 22 26  1  0  0  0
 22 49  1  0  0  0
 23 27  1  0  0  0
 23 50  1  0  0  0
 24 28  1  0  0  0
 24 51  1  0  0  0
 25 29  1  0  0  0
 25 52  1  0  0  0
 26 53  1  0  0  0
 27 54  1  0  0  0
 28 55  1  0  0  0
 28 56  1  0  0  0
 29 57  1  0  0  0
 29 58  1  0  0  0
 30 32  1  0  0  0
 30 36  2  0  0  0
 31 34  2  0  0  0
 31 35  1  0  0  0
 32 33  2  0  0  0
 33 35  1  0  0  0
 33 37  1  0  0  0
 34 39  1  0  0  0
 36 38  1  0  0  0
 37 38  2  0  0  0
 38 67  1  0  0  0
 39 40  2  0  0  0
 39 41  1  0  0  0
 40 42  1  0  0  0
 40 68  1  0  0  0
 41 43  2  0  0  0
 41 69  1  0  0  0
 42 44  2  0  0  0
 42 72  1  0  0  0
 43 44  1  0  0  0
 43 73  1  0  0  0
M  END
> <s_m_entry_id>
1092

> <s_m_entry_name>
Structure2D_COMPOUND_CID_14375133.1

> <PUBCHEM_COMPOUND_CID>
14375133

> <PUBCHEM_EXACT_MASS>
626.14829948

> <s_lp_Variant>
14375133-24

$$$$
14375133
                    3D
 Schrodinger Suite 2021-2.
 74 78  0  0  1  0            999 V2000
    6.3474   -0.4945    5.2124 O   0  0  0  0  0  0
   -1.4407    1.3886   -1.1993 O   0  0  0  0  0  0
   -0.0189    0.3212    0.2975 O   0  0  0  0  0  0
    4.1774    0.1262    4.8916 O   0  0  0  0  0  0
    5.3102   -3.1074    8.2672 O   0  0  0  0  0  0
   -2.3769   -0.7074    1.6448 O   0  0  0  0  0  0
    8.0314   -3.0768    7.2462 O   0  0  0  0  0  0
   -4.4281   -0.6421   -0.3428 O   0  0  0  0  0  0
    3.2904   -2.0822    6.4486 O   0  0  0  0  0  0
   -1.1909    1.8094    2.4422 O   0  0  0  0  0  0
    7.9096   -1.8334    3.1506 O   0  0  0  0  0  0
   -1.8700    0.0488   -3.7010 O   0  0  0  0  0  0
    1.4780    0.2042    2.4721 O   0  0  0  0  0  0
    5.5895    0.4432    2.4992 O   0  0  0  0  0  0
    1.1951    0.5847   -2.2610 O   0  0  0  0  0  0
    5.4926    0.6529   -0.2672 O   0  0  0  0  0  0
   -1.3897   -0.2657    7.9845 O   0  0  0  0  0  0
    5.6204   -2.6326    6.9670 C   0  0  2  0  0  0
   -2.8787    0.5293    1.1558 C   0  0  2  0  0  0
    7.0674   -2.1012    6.8861 C   0  0  2  0  0  0
   -3.4826    0.4119   -0.2614 C   0  0  1  0  0  0
    4.6053   -1.5571    6.5049 C   0  0  1  0  0  0
   -1.8097    1.6476    1.1786 C   0  0  2  0  0  0
    7.3504   -1.4812    5.4953 C   0  0  1  0  0  0
   -2.3613    0.2919   -1.3269 C   0  0  1  0  0  0
    5.0226   -0.9670    5.1455 C   0  0  2  0  0  0
   -0.7843    1.4691    0.0425 C   0  0  2  0  0  0
    7.5576   -2.5015    4.3450 C   0  0  0  0  0  0
   -2.9064    0.2946   -2.7715 C   0  0  0  0  0  0
    1.3455    0.4139    0.1389 C   0  0  0  0  0  0
    3.5317    0.1545    3.6917 C   0  0  0  0  0  0
    2.1517    0.3420    1.2761 C   0  0  0  0  0  0
    3.5566    0.4213    1.2055 C   0  0  0  0  0  0
    2.1809    0.0972    3.6269 C   0  0  0  0  0  0
    4.3616    0.3507    2.4828 C   0  0  0  0  0  0
    1.9468    0.5472   -1.1161 C   0  0  0  0  0  0
    4.1365    0.5689   -0.0736 C   0  0  0  0  0  0
    3.3333    0.6284   -1.2140 C   0  0  0  0  0  0
    1.2466    0.0221    4.7744 C   0  0  0  0  0  0
    0.1152   -0.7998    4.6940 C   0  0  0  0  0  0
    1.4775    0.7490    5.9493 C   0  0  0  0  0  0
   -0.7680   -0.8951    5.7657 C   0  0  0  0  0  0
    0.5964    0.6545    7.0234 C   0  0  0  0  0  0
   -0.5232   -0.1688    6.9285 C   0  0  0  0  0  0
    5.5325   -3.5016    6.3118 H   0  0  0  0  0  0
   -3.6680    0.8040    1.8577 H   0  0  0  0  0  0
    7.1759   -1.3078    7.6281 H   0  0  0  0  0  0
   -4.0478    1.3234   -0.4638 H   0  0  0  0  0  0
    4.5855   -0.7346    7.2227 H   0  0  0  0  0  0
   -2.3062    2.6001    0.9862 H   0  0  0  0  0  0
    8.2841   -0.9226    5.5846 H   0  0  0  0  0  0
   -1.8266   -0.6481   -1.1715 H   0  0  0  0  0  0
    4.9916   -1.7089    4.3435 H   0  0  0  0  0  0
   -0.1511    2.3532   -0.0688 H   0  0  0  0  0  0
    6.6759   -3.1174    4.1729 H   0  0  0  0  0  0
    8.3696   -3.1873    4.5883 H   0  0  0  0  0  0
   -3.3815    1.2483   -3.0046 H   0  0  0  0  0  0
   -3.6605   -0.4816   -2.9044 H   0  0  0  0  0  0
    5.3744   -2.3751    8.8846 H   0  0  0  0  0  0
   -2.9542   -1.4105    1.3372 H   0  0  0  0  0  0
    8.8692   -2.6359    7.4058 H   0  0  0  0  0  0
   -5.1675   -0.4340    0.2335 H   0  0  0  0  0  0
    3.3340   -2.9803    6.1123 H   0  0  0  0  0  0
   -0.9600    0.9393    2.7767 H   0  0  0  0  0  0
    7.1753   -1.2739    2.8841 H   0  0  0  0  0  0
   -1.5548   -0.8496   -3.5770 H   0  0  0  0  0  0
    3.7920    0.7334   -2.1871 H   0  0  0  0  0  0
   -0.0831   -1.3724    3.7990 H   0  0  0  0  0  0
    2.3375    1.3968    6.0354 H   0  0  0  0  0  0
    1.7243    0.6840   -3.0552 H   0  0  0  0  0  0
    5.7327    0.7474   -1.1916 H   0  0  0  0  0  0
   -1.6366   -1.5332    5.6915 H   0  0  0  0  0  0
    0.7861    1.2201    7.9240 H   0  0  0  0  0  0
   -1.1238    0.2689    8.7360 H   0  0  0  0  0  0
  1 24  1  0  0  0
  1 26  1  0  0  0
  2 25  1  0  0  0
  2 27  1  0  0  0
  3 27  1  0  0  0
  3 30  1  0  0  0
  4 26  1  0  0  0
  4 31  1  0  0  0
  5 18  1  0  0  0
  5 59  1  0  0  0
  6 19  1  0  0  0
  6 60  1  0  0  0
  7 20  1  0  0  0
  7 61  1  0  0  0
  8 21  1  0  0  0
  8 62  1  0  0  0
  9 22  1  0  0  0
  9 63  1  0  0  0
 10 23  1  0  0  0
 10 64  1  0  0  0
 11 28  1  0  0  0
 11 65  1  0  0  0
 12 29  1  0  0  0
 12 66  1  0  0  0
 13 32  1  0  0  0
 13 34  1  0  0  0
 14 35  2  0  0  0
 15 36  1  0  0  0
 15 70  1  0  0  0
 16 37  1  0  0  0
 16 71  1  0  0  0
 17 44  1  0  0  0
 17 74  1  0  0  0
 18 20  1  0  0  0
 18 22  1  0  0  0
 18 45  1  0  0  0
 19 21  1  0  0  0
 19 23  1  0  0  0
 19 46  1  0  0  0
 20 24  1  0  0  0
 20 47  1  0  0  0
 21 25  1  0  0  0
 21 48  1  0  0  0
 22 26  1  0  0  0
 22 49  1  0  0  0
 23 27  1  0  0  0
 23 50  1  0  0  0
 24 28  1  0  0  0
 24 51  1  0  0  0
 25 29  1  0  0  0
 25 52  1  0  0  0
 26 53  1  0  0  0
 27 54  1  0  0  0
 28 55  1  0  0  0
 28 56  1  0  0  0
 29 57  1  0  0  0
 29 58  1  0  0  0
 30 32  1  0  0  0
 30 36  2  0  0  0
 31 34  2  0  0  0
 31 35  1  0  0  0
 32 33  2  0  0  0
 33 35  1  0  0  0
 33 37  1  0  0  0
 34 39  1  0  0  0
 36 38  1  0  0  0
 37 38  2  0  0  0
 38 67  1  0  0  0
 39 40  2  0  0  0
 39 41  1  0  0  0
 40 42  1  0  0  0
 40 68  1  0  0  0
 41 43  2  0  0  0
 41 69  1  0  0  0
 42 44  2  0  0  0
 42 72  1  0  0  0
 43 44  1  0  0  0
 43 73  1  0  0  0
M  END
> <s_m_entry_id>
1093

> <s_m_entry_name>
Structure2D_COMPOUND_CID_14375133.1

> <PUBCHEM_COMPOUND_CID>
14375133

> <PUBCHEM_EXACT_MASS>
626.14829948

> <s_lp_Variant>
14375133-25

$$$$
14375133
                    3D
 Schrodinger Suite 2021-2.
 74 78  0  0  1  0            999 V2000
    4.5566   -2.3758    5.3477 O   0  0  0  0  0  0
   -1.8539    1.4330   -0.6294 O   0  0  0  0  0  0
   -0.1603    0.0743    0.2044 O   0  0  0  0  0  0
    4.7155   -2.5407    3.0358 O   0  0  0  0  0  0
    8.3799   -4.0148    4.7392 O   0  0  0  0  0  0
   -2.2273   -1.8070    1.0144 O   0  0  0  0  0  0
    6.6904   -3.6268    7.0694 O   0  0  0  0  0  0
   -4.4513   -1.2158   -0.6811 O   0  0  0  0  0  0
    7.3814   -1.3181    5.1556 O   0  0  0  0  0  0
   -1.3053    0.2615    2.8056 O   0  0  0  0  0  0
    3.7049   -5.5309    7.0113 O   0  0  0  0  0  0
   -2.3142    1.2416   -3.4543 O   0  0  0  0  0  0
    1.6524   -1.2418    1.5808 O   0  0  0  0  0  0
    5.7211   -0.6429    1.3066 O   0  0  0  0  0  0
    0.6734    2.0774   -1.7082 O   0  0  0  0  0  0
    5.1986    1.3398   -0.5649 O   0  0  0  0  0  0
   -0.1830   -5.7863    5.4464 O   0  0  0  0  0  0
    7.0016   -3.7049    4.6217 C   0  0  1  0  0  0
   -2.9324   -0.5790    1.1378 C   0  0  2  0  0  0
    6.1826   -4.1486    5.8513 C   0  0  2  0  0  0
   -3.6471   -0.1665   -0.1679 C   0  0  1  0  0  0
    6.7416   -2.2202    4.2689 C   0  0  1  0  0  0
   -2.0216    0.5736    1.6253 C   0  0  2  0  0  0
    4.6960   -3.7763    5.6304 C   0  0  1  0  0  0
   -2.6228    0.3633   -1.2047 C   0  0  1  0  0  0
    5.2301   -1.9268    4.1935 C   0  0  2  0  0  0
   -1.0959    1.0772    0.5017 C   0  0  2  0  0  0
    3.7519   -4.1341    6.7980 C   0  0  0  0  0  0
   -3.2894    0.8979   -2.4904 C   0  0  0  0  0  0
    1.1586    0.4241   -0.0051 C   0  0  0  0  0  0
    3.8696   -1.7818    2.2889 C   0  0  0  0  0  0
    2.1311   -0.2749    0.7163 C   0  0  0  0  0  0
    3.5093   -0.0099    0.5720 C   0  0  0  0  0  0
    2.5285   -1.9434    2.3429 C   0  0  0  0  0  0
    4.5028   -0.8031    1.3889 C   0  0  0  0  0  0
    1.5698    1.3994   -0.9247 C   0  0  0  0  0  0
    3.8889    0.9934   -0.3441 C   0  0  0  0  0  0
    2.9241    1.6805   -1.0796 C   0  0  0  0  0  0
    1.8131   -2.9587    3.1403 C   0  0  0  0  0  0
    0.7388   -2.5775    3.9508 C   0  0  0  0  0  0
    2.2028   -4.3018    3.1028 C   0  0  0  0  0  0
    0.0675   -3.5237    4.7205 C   0  0  0  0  0  0
    1.5354   -5.2499    3.8740 C   0  0  0  0  0  0
    0.4705   -4.8568    4.6821 C   0  0  0  0  0  0
    6.6661   -4.3007    3.7708 H   0  0  0  0  0  0
   -3.6796   -0.7661    1.9109 H   0  0  0  0  0  0
    6.2645   -5.2322    5.9493 H   0  0  0  0  0  0
   -4.3420    0.6416    0.0675 H   0  0  0  0  0  0
    7.1656   -2.0021    3.2874 H   0  0  0  0  0  0
   -2.6544    1.4208    1.8950 H   0  0  0  0  0  0
    4.3417   -4.3299    4.7602 H   0  0  0  0  0  0
   -1.9542   -0.4532   -1.4882 H   0  0  0  0  0  0
    5.0275   -0.8516    4.2120 H   0  0  0  0  0  0
   -0.5985    2.0083    0.7853 H   0  0  0  0  0  0
    2.7398   -3.7969    6.5714 H   0  0  0  0  0  0
    4.0528   -3.6354    7.7200 H   0  0  0  0  0  0
   -3.9058    1.7711   -2.2733 H   0  0  0  0  0  0
   -3.9420    0.1452   -2.9336 H   0  0  0  0  0  0
    8.7308   -3.5551    5.5056 H   0  0  0  0  0  0
   -2.7392   -2.3958    0.4544 H   0  0  0  0  0  0
    6.6669   -2.6676    7.0197 H   0  0  0  0  0  0
   -5.1533   -1.3984   -0.0519 H   0  0  0  0  0  0
    8.3033   -1.5737    5.2362 H   0  0  0  0  0  0
   -0.9466   -0.6243    2.7098 H   0  0  0  0  0  0
    4.5387   -5.8079    7.3991 H   0  0  0  0  0  0
   -1.9014    0.4357   -3.7734 H   0  0  0  0  0  0
    3.2295    2.4371   -1.7888 H   0  0  0  0  0  0
    0.4285   -1.5438    3.9945 H   0  0  0  0  0  0
    3.0294   -4.6134    2.4807 H   0  0  0  0  0  0
   -0.2365    1.8161   -1.5448 H   0  0  0  0  0  0
    5.2939    2.0360   -1.2185 H   0  0  0  0  0  0
   -0.7579   -3.2195    5.3478 H   0  0  0  0  0  0
    1.8496   -6.2829    3.8449 H   0  0  0  0  0  0
    0.1895   -6.6668    5.3626 H   0  0  0  0  0  0
  1 24  1  0  0  0
  1 26  1  0  0  0
  2 25  1  0  0  0
  2 27  1  0  0  0
  3 27  1  0  0  0
  3 30  1  0  0  0
  4 26  1  0  0  0
  4 31  1  0  0  0
  5 18  1  0  0  0
  5 59  1  0  0  0
  6 19  1  0  0  0
  6 60  1  0  0  0
  7 20  1  0  0  0
  7 61  1  0  0  0
  8 21  1  0  0  0
  8 62  1  0  0  0
  9 22  1  0  0  0
  9 63  1  0  0  0
 10 23  1  0  0  0
 10 64  1  0  0  0
 11 28  1  0  0  0
 11 65  1  0  0  0
 12 29  1  0  0  0
 12 66  1  0  0  0
 13 32  1  0  0  0
 13 34  1  0  0  0
 14 35  2  0  0  0
 15 36  1  0  0  0
 15 70  1  0  0  0
 16 37  1  0  0  0
 16 71  1  0  0  0
 17 44  1  0  0  0
 17 74  1  0  0  0
 18 20  1  0  0  0
 18 22  1  0  0  0
 18 45  1  0  0  0
 19 21  1  0  0  0
 19 23  1  0  0  0
 19 46  1  0  0  0
 20 24  1  0  0  0
 20 47  1  0  0  0
 21 25  1  0  0  0
 21 48  1  0  0  0
 22 26  1  0  0  0
 22 49  1  0  0  0
 23 27  1  0  0  0
 23 50  1  0  0  0
 24 28  1  0  0  0
 24 51  1  0  0  0
 25 29  1  0  0  0
 25 52  1  0  0  0
 26 53  1  0  0  0
 27 54  1  0  0  0
 28 55  1  0  0  0
 28 56  1  0  0  0
 29 57  1  0  0  0
 29 58  1  0  0  0
 30 32  1  0  0  0
 30 36  2  0  0  0
 31 34  2  0  0  0
 31 35  1  0  0  0
 32 33  2  0  0  0
 33 35  1  0  0  0
 33 37  1  0  0  0
 34 39  1  0  0  0
 36 38  1  0  0  0
 37 38  2  0  0  0
 38 67  1  0  0  0
 39 40  2  0  0  0
 39 41  1  0  0  0
 40 42  1  0  0  0
 40 68  1  0  0  0
 41 43  2  0  0  0
 41 69  1  0  0  0
 42 44  2  0  0  0
 42 72  1  0  0  0
 43 44  1  0  0  0
 43 73  1  0  0  0
M  END
> <s_m_entry_id>
1094

> <s_m_entry_name>
Structure2D_COMPOUND_CID_14375133.1

> <PUBCHEM_COMPOUND_CID>
14375133

> <PUBCHEM_EXACT_MASS>
626.14829948

> <s_lp_Variant>
14375133-26

$$$$
14375133
                    3D
 Schrodinger Suite 2021-2.
 74 78  0  0  1  0            999 V2000
    5.9115   -3.0610   -4.0805 O   0  0  0  0  0  0
   -0.5141    1.5511   -0.7609 O   0  0  0  0  0  0
    0.1681   -0.0920    0.7552 O   0  0  0  0  0  0
    3.8771   -3.3410   -3.0817 O   0  0  0  0  0  0
    4.3623   -3.9134   -7.8335 O   0  0  0  0  0  0
   -4.1134   -0.2180    0.3936 O   0  0  0  0  0  0
    7.0811   -2.9156   -7.5810 O   0  0  0  0  0  0
   -3.1470   -0.5339   -2.3186 O   0  0  0  0  0  0
    2.5985   -3.2793   -5.6155 O   0  0  0  0  0  0
   -2.0738    0.4414    2.3662 O   0  0  0  0  0  0
    7.3093   -0.5025   -4.0540 O   0  0  0  0  0  0
    0.5315    1.2892   -3.4202 O   0  0  0  0  0  0
    1.4314   -1.5723   -1.0715 O   0  0  0  0  0  0
    5.5268   -1.7227   -1.5141 O   0  0  0  0  0  0
    1.7023    1.3943    2.6665 O   0  0  0  0  0  0
    5.7240    0.0823    0.5675 O   0  0  0  0  0  0
   -1.8232   -5.5569   -4.6171 O   0  0  0  0  0  0
    4.7880   -3.1644   -6.7066 C   0  0  2  0  0  0
   -2.7453   -0.0815    0.0462 C   0  0  1  0  0  0
    6.3048   -3.3164   -6.4640 C   0  0  2  0  0  0
   -2.5848    0.4000   -1.4115 C   0  0  1  0  0  0
    3.9791   -3.5450   -5.4411 C   0  0  1  0  0  0
   -2.0098    0.8697    1.0170 C   0  0  2  0  0  0
    6.7310   -2.5932   -5.1623 C   0  0  1  0  0  0
   -1.0914    0.6571   -1.7220 C   0  0  1  0  0  0
    4.5314   -2.8109   -4.2063 C   0  0  2  0  0  0
   -0.5561    1.1007    0.5708 C   0  0  2  0  0  0
    6.8089   -1.0464   -5.2581 C   0  0  0  0  0  0
   -0.8515    1.2474   -3.1279 C   0  0  0  0  0  0
    1.5476   -0.0337    0.7163 C   0  0  0  0  0  0
    3.3529   -2.4504   -2.1935 C   0  0  0  0  0  0
    2.2247   -0.8024   -0.2397 C   0  0  0  0  0  0
    3.6333   -0.8066   -0.3349 C   0  0  0  0  0  0
    2.0181   -2.3661   -2.0039 C   0  0  0  0  0  0
    4.3039   -1.6713   -1.3780 C   0  0  0  0  0  0
    2.2978    0.7096    1.6388 C   0  0  0  0  0  0
    4.3540   -0.0035    0.5744 C   0  0  0  0  0  0
    3.6858    0.7345    1.5494 C   0  0  0  0  0  0
    1.0117   -3.2051   -2.6845 C   0  0  0  0  0  0
   -0.0467   -2.6103   -3.3779 C   0  0  0  0  0  0
    1.1153   -4.6004   -2.6561 C   0  0  0  0  0  0
   -0.9974   -3.3960   -4.0229 C   0  0  0  0  0  0
    0.1674   -5.3897   -3.3027 C   0  0  0  0  0  0
   -0.8877   -4.7839   -3.9823 C   0  0  0  0  0  0
    4.5798   -2.1218   -6.9546 H   0  0  0  0  0  0
   -2.3142   -1.0818    0.1264 H   0  0  0  0  0  0
    6.5197   -4.3789   -6.3349 H   0  0  0  0  0  0
   -3.1392    1.3313   -1.5427 H   0  0  0  0  0  0
    4.0720   -4.6158   -5.2498 H   0  0  0  0  0  0
   -2.4978    1.8459    0.9948 H   0  0  0  0  0  0
    7.7395   -2.9389   -4.9276 H   0  0  0  0  0  0
   -0.5740   -0.2981   -1.6623 H   0  0  0  0  0  0
    4.4092   -1.7272   -4.2781 H   0  0  0  0  0  0
   -0.1137    1.9323    1.1174 H   0  0  0  0  0  0
    5.8447   -0.5956   -5.4900 H   0  0  0  0  0  0
    7.4868   -0.7487   -6.0583 H   0  0  0  0  0  0
   -1.2700    2.2515   -3.2040 H   0  0  0  0  0  0
   -1.3330    0.6397   -3.8943 H   0  0  0  0  0  0
    4.5257   -4.8438   -7.6627 H   0  0  0  0  0  0
   -4.1833   -0.2292    1.3513 H   0  0  0  0  0  0
    7.9792   -3.2331   -7.4603 H   0  0  0  0  0  0
   -4.0876   -0.6023   -2.1364 H   0  0  0  0  0  0
    2.5056   -2.4691   -6.1219 H   0  0  0  0  0  0
   -1.8107   -0.4813    2.4042 H   0  0  0  0  0  0
    6.6887   -0.6996   -3.3473 H   0  0  0  0  0  0
    0.8557    0.3888   -3.4954 H   0  0  0  0  0  0
    4.2538    1.3211    2.2578 H   0  0  0  0  0  0
   -0.1286   -1.5370   -3.4359 H   0  0  0  0  0  0
    1.9304   -5.0766   -2.1304 H   0  0  0  0  0  0
    2.3348    1.8445    3.2308 H   0  0  0  0  0  0
    6.0666    0.6614    1.2518 H   0  0  0  0  0  0
   -1.8121   -2.9264   -4.5550 H   0  0  0  0  0  0
    0.2556   -6.4660   -3.2742 H   0  0  0  0  0  0
   -1.6557   -6.4976   -4.5273 H   0  0  0  0  0  0
  1 24  1  0  0  0
  1 26  1  0  0  0
  2 25  1  0  0  0
  2 27  1  0  0  0
  3 27  1  0  0  0
  3 30  1  0  0  0
  4 26  1  0  0  0
  4 31  1  0  0  0
  5 18  1  0  0  0
  5 59  1  0  0  0
  6 19  1  0  0  0
  6 60  1  0  0  0
  7 20  1  0  0  0
  7 61  1  0  0  0
  8 21  1  0  0  0
  8 62  1  0  0  0
  9 22  1  0  0  0
  9 63  1  0  0  0
 10 23  1  0  0  0
 10 64  1  0  0  0
 11 28  1  0  0  0
 11 65  1  0  0  0
 12 29  1  0  0  0
 12 66  1  0  0  0
 13 32  1  0  0  0
 13 34  1  0  0  0
 14 35  2  0  0  0
 15 36  1  0  0  0
 15 70  1  0  0  0
 16 37  1  0  0  0
 16 71  1  0  0  0
 17 44  1  0  0  0
 17 74  1  0  0  0
 18 20  1  0  0  0
 18 22  1  0  0  0
 18 45  1  0  0  0
 19 21  1  0  0  0
 19 23  1  0  0  0
 19 46  1  0  0  0
 20 24  1  0  0  0
 20 47  1  0  0  0
 21 25  1  0  0  0
 21 48  1  0  0  0
 22 26  1  0  0  0
 22 49  1  0  0  0
 23 27  1  0  0  0
 23 50  1  0  0  0
 24 28  1  0  0  0
 24 51  1  0  0  0
 25 29  1  0  0  0
 25 52  1  0  0  0
 26 53  1  0  0  0
 27 54  1  0  0  0
 28 55  1  0  0  0
 28 56  1  0  0  0
 29 57  1  0  0  0
 29 58  1  0  0  0
 30 32  1  0  0  0
 30 36  2  0  0  0
 31 34  2  0  0  0
 31 35  1  0  0  0
 32 33  2  0  0  0
 33 35  1  0  0  0
 33 37  1  0  0  0
 34 39  1  0  0  0
 36 38  1  0  0  0
 37 38  2  0  0  0
 38 67  1  0  0  0
 39 40  2  0  0  0
 39 41  1  0  0  0
 40 42  1  0  0  0
 40 68  1  0  0  0
 41 43  2  0  0  0
 41 69  1  0  0  0
 42 44  2  0  0  0
 42 72  1  0  0  0
 43 44  1  0  0  0
 43 73  1  0  0  0
M  END
> <s_m_entry_id>
1095

> <s_m_entry_name>
Structure2D_COMPOUND_CID_14375133.1

> <PUBCHEM_COMPOUND_CID>
14375133

> <PUBCHEM_EXACT_MASS>
626.14829948

> <s_lp_Variant>
14375133-27

$$$$
14375133
                    3D
 Schrodinger Suite 2021-2.
 74 78  0  0  1  0            999 V2000
    5.8029   -4.5986    3.2033 O   0  0  0  0  0  0
   -1.2288    1.7000   -0.4464 O   0  0  0  0  0  0
    0.0008   -0.2086    0.0683 O   0  0  0  0  0  0
    3.8344   -3.4754    3.7320 O   0  0  0  0  0  0
    4.1576   -6.7200    6.4458 O   0  0  0  0  0  0
   -4.0071   -0.8623    1.3268 O   0  0  0  0  0  0
    6.7345   -6.7615    5.1315 O   0  0  0  0  0  0
   -4.1685   -0.2861   -1.5183 O   0  0  0  0  0  0
    4.1631   -7.0753    3.5484 O   0  0  0  0  0  0
   -1.3967   -0.4139    2.5363 O   0  0  0  0  0  0
    8.6473   -5.1356    3.6673 O   0  0  0  0  0  0
   -1.3577    2.4350   -3.2239 O   0  0  0  0  0  0
    1.3162   -1.7322    1.7910 O   0  0  0  0  0  0
    5.4176   -1.8316    2.1704 O   0  0  0  0  0  0
    1.4254    1.5009   -1.7001 O   0  0  0  0  0  0
    5.5464    0.0571    0.1365 O   0  0  0  0  0  0
   -1.9654   -5.3178    5.6973 O   0  0  0  0  0  0
    4.5624   -5.6898    5.5603 C   0  0  1  0  0  0
   -2.8956   -0.4195    0.5655 C   0  0  1  0  0  0
    6.0977   -5.5390    5.4691 C   0  0  2  0  0  0
   -3.3327    0.4460   -0.6372 C   0  0  1  0  0  0
    3.9236   -5.8177    4.1552 C   0  0  1  0  0  0
   -1.8761    0.3452    1.4401 C   0  0  2  0  0  0
    6.4307   -4.3915    4.4781 C   0  0  1  0  0  0
   -2.0998    1.0315   -1.3742 C   0  0  1  0  0  0
    4.3954   -4.6699    3.2430 C   0  0  2  0  0  0
   -0.7217    0.8818    0.5787 C   0  0  2  0  0  0
    7.9326   -4.0812    4.2821 C   0  0  0  0  0  0
   -2.4902    2.0422   -2.4747 C   0  0  0  0  0  0
    1.3754   -0.1238    0.0807 C   0  0  0  0  0  0
    3.2675   -2.6543    2.8102 C   0  0  0  0  0  0
    2.0861   -0.9316    0.9708 C   0  0  0  0  0  0
    3.4942   -0.9158    1.0363 C   0  0  0  0  0  0
    1.9251   -2.5767    2.6607 C   0  0  0  0  0  0
    4.1942   -1.8140    2.0301 C   0  0  0  0  0  0
    2.0793    0.7177   -0.7860 C   0  0  0  0  0  0
    4.1779   -0.0449    0.1604 C   0  0  0  0  0  0
    3.4702    0.7565   -0.7371 C   0  0  0  0  0  0
    0.9101   -3.2912    3.4697 C   0  0  0  0  0  0
   -0.2363   -3.8055    2.8510 C   0  0  0  0  0  0
    1.0782   -3.4716    4.8487 C   0  0  0  0  0  0
   -1.1987   -4.4821    3.5952 C   0  0  0  0  0  0
    0.1188   -4.1507    5.5951 C   0  0  0  0  0  0
   -1.0180   -4.6529    4.9654 C   0  0  0  0  0  0
    4.1783   -4.7783    6.0218 H   0  0  0  0  0  0
   -2.4193   -1.3278    0.1907 H   0  0  0  0  0  0
    6.4881   -5.2748    6.4532 H   0  0  0  0  0  0
   -3.9383    1.2759   -0.2681 H   0  0  0  0  0  0
    2.8382   -5.7423    4.2358 H   0  0  0  0  0  0
   -2.3650    1.2165    1.8800 H   0  0  0  0  0  0
    6.0132   -3.4742    4.8992 H   0  0  0  0  0  0
   -1.5542    0.2121   -1.8487 H   0  0  0  0  0  0
    4.1298   -4.8463    2.1962 H   0  0  0  0  0  0
   -0.0748    1.5578    1.1445 H   0  0  0  0  0  0
    8.4010   -3.8576    5.2411 H   0  0  0  0  0  0
    8.0477   -3.1883    3.6666 H   0  0  0  0  0  0
   -2.9600    2.9255   -2.0406 H   0  0  0  0  0  0
   -3.2090    1.6043   -3.1679 H   0  0  0  0  0  0
    3.2516   -6.9607    6.2387 H   0  0  0  0  0  0
   -4.4642   -0.0942    1.6773 H   0  0  0  0  0  0
    7.6847   -6.6235    5.1468 H   0  0  0  0  0  0
   -3.7260   -1.1061   -1.7498 H   0  0  0  0  0  0
    5.0777   -7.3183    3.7158 H   0  0  0  0  0  0
   -1.1921   -1.2994    2.2272 H   0  0  0  0  0  0
    9.5526   -4.8498    3.5234 H   0  0  0  0  0  0
   -1.0363    1.6744   -3.7136 H   0  0  0  0  0  0
    4.0073    1.4118   -1.4083 H   0  0  0  0  0  0
   -0.3861   -3.6829    1.7880 H   0  0  0  0  0  0
    1.9493   -3.0789    5.3525 H   0  0  0  0  0  0
    2.0212    2.0389   -2.2260 H   0  0  0  0  0  0
    5.8638    0.6872   -0.5138 H   0  0  0  0  0  0
   -2.0804   -4.8719    3.1073 H   0  0  0  0  0  0
    0.2601   -4.2812    6.6581 H   0  0  0  0  0  0
   -1.7473   -5.3756    6.6301 H   0  0  0  0  0  0
  1 24  1  0  0  0
  1 26  1  0  0  0
  2 25  1  0  0  0
  2 27  1  0  0  0
  3 27  1  0  0  0
  3 30  1  0  0  0
  4 26  1  0  0  0
  4 31  1  0  0  0
  5 18  1  0  0  0
  5 59  1  0  0  0
  6 19  1  0  0  0
  6 60  1  0  0  0
  7 20  1  0  0  0
  7 61  1  0  0  0
  8 21  1  0  0  0
  8 62  1  0  0  0
  9 22  1  0  0  0
  9 63  1  0  0  0
 10 23  1  0  0  0
 10 64  1  0  0  0
 11 28  1  0  0  0
 11 65  1  0  0  0
 12 29  1  0  0  0
 12 66  1  0  0  0
 13 32  1  0  0  0
 13 34  1  0  0  0
 14 35  2  0  0  0
 15 36  1  0  0  0
 15 70  1  0  0  0
 16 37  1  0  0  0
 16 71  1  0  0  0
 17 44  1  0  0  0
 17 74  1  0  0  0
 18 20  1  0  0  0
 18 22  1  0  0  0
 18 45  1  0  0  0
 19 21  1  0  0  0
 19 23  1  0  0  0
 19 46  1  0  0  0
 20 24  1  0  0  0
 20 47  1  0  0  0
 21 25  1  0  0  0
 21 48  1  0  0  0
 22 26  1  0  0  0
 22 49  1  0  0  0
 23 27  1  0  0  0
 23 50  1  0  0  0
 24 28  1  0  0  0
 24 51  1  0  0  0
 25 29  1  0  0  0
 25 52  1  0  0  0
 26 53  1  0  0  0
 27 54  1  0  0  0
 28 55  1  0  0  0
 28 56  1  0  0  0
 29 57  1  0  0  0
 29 58  1  0  0  0
 30 32  1  0  0  0
 30 36  2  0  0  0
 31 34  2  0  0  0
 31 35  1  0  0  0
 32 33  2  0  0  0
 33 35  1  0  0  0
 33 37  1  0  0  0
 34 39  1  0  0  0
 36 38  1  0  0  0
 37 38  2  0  0  0
 38 67  1  0  0  0
 39 40  2  0  0  0
 39 41  1  0  0  0
 40 42  1  0  0  0
 40 68  1  0  0  0
 41 43  2  0  0  0
 41 69  1  0  0  0
 42 44  2  0  0  0
 42 72  1  0  0  0
 43 44  1  0  0  0
 43 73  1  0  0  0
M  END
> <s_m_entry_id>
1096

> <s_m_entry_name>
Structure2D_COMPOUND_CID_14375133.1

> <PUBCHEM_COMPOUND_CID>
14375133

> <PUBCHEM_EXACT_MASS>
626.14829948

> <s_lp_Variant>
14375133-28

$$$$
14375133
                    3D
 Schrodinger Suite 2021-2.
 74 78  0  0  1  0            999 V2000
    3.4199   -5.6583   -2.2012 O   0  0  0  0  0  0
   -0.2972    1.4348   -2.0698 O   0  0  0  0  0  0
    0.3360    0.6487    0.0278 O   0  0  0  0  0  0
    3.9784   -3.5096   -2.8915 O   0  0  0  0  0  0
    5.4203   -4.8408   -5.1144 O   0  0  0  0  0  0
   -2.4019   -0.3812    0.2603 O   0  0  0  0  0  0
    4.2813   -7.4474   -5.3400 O   0  0  0  0  0  0
   -3.4382   -0.5416   -2.3867 O   0  0  0  0  0  0
    6.3814   -5.9782   -1.7777 O   0  0  0  0  0  0
   -1.6675    2.2419    1.2512 O   0  0  0  0  0  0
    1.4075   -7.5522   -4.5743 O   0  0  0  0  0  0
   -1.4601   -1.0041   -4.5200 O   0  0  0  0  0  0
    1.5622   -1.2530   -1.3917 O   0  0  0  0  0  0
    5.6464   -1.7621   -1.5491 O   0  0  0  0  0  0
    1.8566    2.4714    1.5604 O   0  0  0  0  0  0
    5.8835    0.4095    0.1471 O   0  0  0  0  0  0
   -1.8503   -5.1932   -4.8156 O   0  0  0  0  0  0
    5.5958   -5.8069   -4.0895 C   0  0  2  0  0  0
   -2.6430    0.7932   -0.5030 C   0  0  2  0  0  0
    4.4636   -6.8566   -4.0644 C   0  0  1  0  0  0
   -2.5891    0.5341   -2.0231 C   0  0  1  0  0  0
    5.7460   -5.1227   -2.7107 C   0  0  1  0  0  0
   -1.6775    1.9423   -0.1327 C   0  0  2  0  0  0
    3.1694   -6.2199   -3.4974 C   0  0  1  0  0  0
   -1.1203    0.3304   -2.4796 C   0  0  1  0  0  0
    4.3903   -4.6387   -2.1576 C   0  0  2  0  0  0
   -0.2606    1.6976   -0.6865 C   0  0  2  0  0  0
    1.9842   -7.1976   -3.3332 C   0  0  0  0  0  0
   -0.9350    0.2039   -4.0085 C   0  0  0  0  0  0
    1.7128    0.6029    0.0457 C   0  0  0  0  0  0
    3.4549   -2.4896   -2.1600 C   0  0  0  0  0  0
    2.3727   -0.3948   -0.6762 C   0  0  0  0  0  0
    3.7784   -0.5093   -0.6791 C   0  0  0  0  0  0
    2.1223   -2.2752   -2.0844 C   0  0  0  0  0  0
    4.4254   -1.6134   -1.4816 C   0  0  0  0  0  0
    2.4660    1.5032    0.8056 C   0  0  0  0  0  0
    4.5126    0.4259    0.0808 C   0  0  0  0  0  0
    3.8552    1.4150    0.8129 C   0  0  0  0  0  0
    1.0799   -3.0283   -2.8098 C   0  0  0  0  0  0
   -0.0562   -3.4785   -2.1285 C   0  0  0  0  0  0
    1.2156   -3.3024   -4.1751 C   0  0  0  0  0  0
   -1.0383   -4.2016   -2.7995 C   0  0  0  0  0  0
    0.2363   -4.0281   -4.8480 C   0  0  0  0  0  0
   -0.8872   -4.4767   -4.1568 C   0  0  0  0  0  0
    6.5417   -6.2917   -4.3382 H   0  0  0  0  0  0
   -3.6533    1.1017   -0.2285 H   0  0  0  0  0  0
    4.7602   -7.6741   -3.4049 H   0  0  0  0  0  0
   -2.9884    1.4098   -2.5374 H   0  0  0  0  0  0
    6.4031   -4.2545   -2.7876 H   0  0  0  0  0  0
   -2.0333    2.8548   -0.6142 H   0  0  0  0  0  0
    2.8507   -5.4169   -4.1619 H   0  0  0  0  0  0
   -0.7315   -0.5761   -2.0151 H   0  0  0  0  0  0
    4.4509   -4.4279   -1.0857 H   0  0  0  0  0  0
    0.3412    2.6068   -0.6218 H   0  0  0  0  0  0
    1.1967   -6.7294   -2.7409 H   0  0  0  0  0  0
    2.2869   -8.0974   -2.7966 H   0  0  0  0  0  0
    0.1274    0.2209   -4.2557 H   0  0  0  0  0  0
   -1.3916    1.0469   -4.5284 H   0  0  0  0  0  0
    5.0771   -5.2876   -5.8923 H   0  0  0  0  0  0
   -2.8186   -1.1209   -0.1887 H   0  0  0  0  0  0
    3.6430   -8.1600   -5.2570 H   0  0  0  0  0  0
   -3.4701   -0.5949   -3.3451 H   0  0  0  0  0  0
    5.9751   -6.8461   -1.8329 H   0  0  0  0  0  0
   -1.5982    1.4151    1.7352 H   0  0  0  0  0  0
    0.6576   -8.1291   -4.4087 H   0  0  0  0  0  0
   -1.2732   -1.0442   -5.4610 H   0  0  0  0  0  0
    4.4315    2.1168    1.3993 H   0  0  0  0  0  0
   -0.1791   -3.2721   -1.0749 H   0  0  0  0  0  0
    2.0845   -2.9591   -4.7180 H   0  0  0  0  0  0
    2.4831    3.0203    2.0369 H   0  0  0  0  0  0
    6.2684   -0.2973   -0.3777 H   0  0  0  0  0  0
   -1.9112   -4.5468   -2.2647 H   0  0  0  0  0  0
    0.3543   -4.2408   -5.9004 H   0  0  0  0  0  0
   -1.6505   -5.3215   -5.7455 H   0  0  0  0  0  0
  1 24  1  0  0  0
  1 26  1  0  0  0
  2 25  1  0  0  0
  2 27  1  0  0  0
  3 27  1  0  0  0
  3 30  1  0  0  0
  4 26  1  0  0  0
  4 31  1  0  0  0
  5 18  1  0  0  0
  5 59  1  0  0  0
  6 19  1  0  0  0
  6 60  1  0  0  0
  7 20  1  0  0  0
  7 61  1  0  0  0
  8 21  1  0  0  0
  8 62  1  0  0  0
  9 22  1  0  0  0
  9 63  1  0  0  0
 10 23  1  0  0  0
 10 64  1  0  0  0
 11 28  1  0  0  0
 11 65  1  0  0  0
 12 29  1  0  0  0
 12 66  1  0  0  0
 13 32  1  0  0  0
 13 34  1  0  0  0
 14 35  2  0  0  0
 15 36  1  0  0  0
 15 70  1  0  0  0
 16 37  1  0  0  0
 16 71  1  0  0  0
 17 44  1  0  0  0
 17 74  1  0  0  0
 18 20  1  0  0  0
 18 22  1  0  0  0
 18 45  1  0  0  0
 19 21  1  0  0  0
 19 23  1  0  0  0
 19 46  1  0  0  0
 20 24  1  0  0  0
 20 47  1  0  0  0
 21 25  1  0  0  0
 21 48  1  0  0  0
 22 26  1  0  0  0
 22 49  1  0  0  0
 23 27  1  0  0  0
 23 50  1  0  0  0
 24 28  1  0  0  0
 24 51  1  0  0  0
 25 29  1  0  0  0
 25 52  1  0  0  0
 26 53  1  0  0  0
 27 54  1  0  0  0
 28 55  1  0  0  0
 28 56  1  0  0  0
 29 57  1  0  0  0
 29 58  1  0  0  0
 30 32  1  0  0  0
 30 36  2  0  0  0
 31 34  2  0  0  0
 31 35  1  0  0  0
 32 33  2  0  0  0
 33 35  1  0  0  0
 33 37  1  0  0  0
 34 39  1  0  0  0
 36 38  1  0  0  0
 37 38  2  0  0  0
 38 67  1  0  0  0
 39 40  2  0  0  0
 39 41  1  0  0  0
 40 42  1  0  0  0
 40 68  1  0  0  0
 41 43  2  0  0  0
 41 69  1  0  0  0
 42 44  2  0  0  0
 42 72  1  0  0  0
 43 44  1  0  0  0
 43 73  1  0  0  0
M  END
> <s_m_entry_id>
1097

> <s_m_entry_name>
Structure2D_COMPOUND_CID_14375133.1

> <PUBCHEM_COMPOUND_CID>
14375133

> <PUBCHEM_EXACT_MASS>
626.14829948

> <s_lp_Variant>
14375133-29

$$$$
14375133
                    3D
 Schrodinger Suite 2021-2.
 74 78  0  0  1  0            999 V2000
    3.3559   -5.6687   -2.1800 O   0  0  0  0  0  0
   -0.9250    1.0310   -1.2467 O   0  0  0  0  0  0
    0.3083    0.4618    0.6441 O   0  0  0  0  0  0
    3.5190   -3.4939   -2.9848 O   0  0  0  0  0  0
    6.2543   -5.9211   -5.2120 O   0  0  0  0  0  0
   -2.1820   -0.7647    1.6373 O   0  0  0  0  0  0
    3.6952   -7.2709   -5.5145 O   0  0  0  0  0  0
   -3.8771   -1.1564   -0.6432 O   0  0  0  0  0  0
    6.3279   -5.6888   -2.3386 O   0  0  0  0  0  0
   -1.4512    1.9631    2.2818 O   0  0  0  0  0  0
    2.5347   -8.4620   -2.3468 O   0  0  0  0  0  0
   -2.4072   -1.7051   -3.1410 O   0  0  0  0  0  0
    1.3292   -1.3983   -0.9837 O   0  0  0  0  0  0
    5.2637   -1.5054   -2.1994 O   0  0  0  0  0  0
    1.9641    2.5037    1.6724 O   0  0  0  0  0  0
    5.6919    0.7698   -0.6846 O   0  0  0  0  0  0
   -2.3754   -5.8928   -3.2148 O   0  0  0  0  0  0
    5.0980   -5.5532   -4.4775 C   0  0  1  0  0  0
   -2.7156    0.3365    0.9154 C   0  0  2  0  0  0
    4.1264   -6.7342   -4.2745 C   0  0  1  0  0  0
   -3.0358   -0.0185   -0.5517 C   0  0  1  0  0  0
    5.4587   -4.8927   -3.1264 C   0  0  1  0  0  0
   -1.7934    1.5764    0.9624 C   0  0  2  0  0  0
    2.9263   -6.2815   -3.4049 C   0  0  1  0  0  0
   -1.7199   -0.1603   -1.3611 C   0  0  1  0  0  0
    4.1898   -4.5442   -2.3288 C   0  0  2  0  0  0
   -0.5550    1.4006    0.0615 C   0  0  2  0  0  0
    1.9230   -7.4040   -3.0585 C   0  0  0  0  0  0
   -1.9237   -0.4054   -2.8727 C   0  0  0  0  0  0
    1.6410    0.5450    0.3064 C   0  0  0  0  0  0
    3.0860   -2.4845   -2.1833 C   0  0  0  0  0  0
    2.1973   -0.4239   -0.5326 C   0  0  0  0  0  0
    3.5587   -0.3993   -0.9014 C   0  0  0  0  0  0
    1.8034   -2.4021   -1.7630 C   0  0  0  0  0  0
    4.0943   -1.4773   -1.8136 C   0  0  0  0  0  0
    2.4614    1.5565    0.8152 C   0  0  0  0  0  0
    4.3570    0.6457   -0.3891 C   0  0  0  0  0  0
    3.8065    1.6052    0.4607 C   0  0  0  0  0  0
    0.7041   -3.3070   -2.1527 C   0  0  0  0  0  0
   -0.1424   -3.8370   -1.1731 C   0  0  0  0  0  0
    0.4996   -3.6466   -3.4944 C   0  0  0  0  0  0
   -1.1734   -4.7025   -1.5279 C   0  0  0  0  0  0
   -0.5295   -4.5139   -3.8519 C   0  0  0  0  0  0
   -1.3624   -5.0398   -2.8664 C   0  0  0  0  0  0
    4.6001   -4.8004   -5.0919 H   0  0  0  0  0  0
   -3.6540    0.5731    1.4198 H   0  0  0  0  0  0
    4.6542   -7.5408   -3.7627 H   0  0  0  0  0  0
   -3.6151    0.8005   -0.9814 H   0  0  0  0  0  0
    5.9989   -3.9617   -3.3044 H   0  0  0  0  0  0
   -2.3486    2.4229    0.5548 H   0  0  0  0  0  0
    2.3701   -5.5349   -3.9720 H   0  0  0  0  0  0
   -1.1440   -0.9945   -0.9582 H   0  0  0  0  0  0
    4.4255   -4.2960   -1.2893 H   0  0  0  0  0  0
   -0.0486    2.3566   -0.0882 H   0  0  0  0  0  0
    1.4751   -7.8115   -3.9652 H   0  0  0  0  0  0
    1.1016   -7.0065   -2.4610 H   0  0  0  0  0  0
   -0.9720   -0.3053   -3.3964 H   0  0  0  0  0  0
   -2.6022    0.3336   -3.2999 H   0  0  0  0  0  0
    6.2864   -5.4004   -6.0177 H   0  0  0  0  0  0
   -1.7303   -0.4245    2.4135 H   0  0  0  0  0  0
    3.3186   -6.5627   -6.0417 H   0  0  0  0  0  0
   -4.7013   -0.9641   -0.1900 H   0  0  0  0  0  0
    6.0343   -6.6015   -2.3900 H   0  0  0  0  0  0
   -0.9889    2.8038    2.2438 H   0  0  0  0  0  0
    1.8706   -9.1293   -2.1590 H   0  0  0  0  0  0
   -3.2663   -1.8010   -2.7218 H   0  0  0  0  0  0
    4.4340    2.3928    0.8534 H   0  0  0  0  0  0
   -0.0008   -3.5822   -0.1325 H   0  0  0  0  0  0
    1.1395   -3.2400   -4.2642 H   0  0  0  0  0  0
    2.6323    3.1302    1.9589 H   0  0  0  0  0  0
    6.0064    0.0769   -1.2710 H   0  0  0  0  0  0
   -1.8215   -5.1080   -0.7646 H   0  0  0  0  0  0
   -0.6771   -4.7719   -4.8904 H   0  0  0  0  0  0
   -2.4278   -6.0455   -4.1609 H   0  0  0  0  0  0
  1 24  1  0  0  0
  1 26  1  0  0  0
  2 25  1  0  0  0
  2 27  1  0  0  0
  3 27  1  0  0  0
  3 30  1  0  0  0
  4 26  1  0  0  0
  4 31  1  0  0  0
  5 18  1  0  0  0
  5 59  1  0  0  0
  6 19  1  0  0  0
  6 60  1  0  0  0
  7 20  1  0  0  0
  7 61  1  0  0  0
  8 21  1  0  0  0
  8 62  1  0  0  0
  9 22  1  0  0  0
  9 63  1  0  0  0
 10 23  1  0  0  0
 10 64  1  0  0  0
 11 28  1  0  0  0
 11 65  1  0  0  0
 12 29  1  0  0  0
 12 66  1  0  0  0
 13 32  1  0  0  0
 13 34  1  0  0  0
 14 35  2  0  0  0
 15 36  1  0  0  0
 15 70  1  0  0  0
 16 37  1  0  0  0
 16 71  1  0  0  0
 17 44  1  0  0  0
 17 74  1  0  0  0
 18 20  1  0  0  0
 18 22  1  0  0  0
 18 45  1  0  0  0
 19 21  1  0  0  0
 19 23  1  0  0  0
 19 46  1  0  0  0
 20 24  1  0  0  0
 20 47  1  0  0  0
 21 25  1  0  0  0
 21 48  1  0  0  0
 22 26  1  0  0  0
 22 49  1  0  0  0
 23 27  1  0  0  0
 23 50  1  0  0  0
 24 28  1  0  0  0
 24 51  1  0  0  0
 25 29  1  0  0  0
 25 52  1  0  0  0
 26 53  1  0  0  0
 27 54  1  0  0  0
 28 55  1  0  0  0
 28 56  1  0  0  0
 29 57  1  0  0  0
 29 58  1  0  0  0
 30 32  1  0  0  0
 30 36  2  0  0  0
 31 34  2  0  0  0
 31 35  1  0  0  0
 32 33  2  0  0  0
 33 35  1  0  0  0
 33 37  1  0  0  0
 34 39  1  0  0  0
 36 38  1  0  0  0
 37 38  2  0  0  0
 38 67  1  0  0  0
 39 40  2  0  0  0
 39 41  1  0  0  0
 40 42  1  0  0  0
 40 68  1  0  0  0
 41 43  2  0  0  0
 41 69  1  0  0  0
 42 44  2  0  0  0
 42 72  1  0  0  0
 43 44  1  0  0  0
 43 73  1  0  0  0
M  END
> <s_m_entry_id>
1098

> <s_m_entry_name>
Structure2D_COMPOUND_CID_14375133.1

> <PUBCHEM_COMPOUND_CID>
14375133

> <PUBCHEM_EXACT_MASS>
626.14829948

> <s_lp_Variant>
14375133-30

$$$$
14375133
                    3D
 Schrodinger Suite 2021-2.
 74 78  0  0  1  0            999 V2000
    5.4196   -3.0810   -4.6596 O   0  0  0  0  0  0
   -0.5953    1.5255   -0.8229 O   0  0  0  0  0  0
    0.1530   -0.1253    0.6505 O   0  0  0  0  0  0
    3.5361   -3.5093   -3.3654 O   0  0  0  0  0  0
    3.3052   -6.0572   -4.7935 O   0  0  0  0  0  0
   -4.1370   -0.0523    0.7234 O   0  0  0  0  0  0
    5.9576   -6.5866   -5.7324 O   0  0  0  0  0  0
   -3.4660   -0.4567   -2.0630 O   0  0  0  0  0  0
    3.5362   -3.1248   -6.9654 O   0  0  0  0  0  0
   -1.8922    0.5548    2.4684 O   0  0  0  0  0  0
    7.9188   -3.6317   -3.3449 O   0  0  0  0  0  0
    0.1575    1.1933   -3.5702 O   0  0  0  0  0  0
    1.2563   -1.6337   -1.2618 O   0  0  0  0  0  0
    5.3166   -1.9756   -1.8936 O   0  0  0  0  0  0
    1.8427    1.2716    2.4911 O   0  0  0  0  0  0
    5.6938   -0.1839    0.1788 O   0  0  0  0  0  0
   -2.3010   -5.4674   -4.7008 O   0  0  0  0  0  0
    3.8979   -5.2457   -5.7959 C   0  0  2  0  0  0
   -2.8060    0.0172    0.2393 C   0  0  1  0  0  0
    5.4428   -5.2651   -5.7454 C   0  0  1  0  0  0
   -2.7705    0.4634   -1.2379 C   0  0  1  0  0  0
    3.3603   -3.7956   -5.7307 C   0  0  1  0  0  0
   -1.9370    0.9536    1.1091 C   0  0  2  0  0  0
    5.9543   -4.4103   -4.5583 C   0  0  1  0  0  0
   -1.3058    0.6440   -1.7033 C   0  0  1  0  0  0
    4.0163   -2.9999   -4.5851 C   0  0  2  0  0  0
   -0.5254    1.0999    0.5153 C   0  0  2  0  0  0
    7.4936   -4.3000   -4.5156 C   0  0  0  0  0  0
   -1.1880    1.2081   -3.1352 C   0  0  0  0  0  0
    1.5293   -0.1261    0.5380 C   0  0  0  0  0  0
    3.0845   -2.6012   -2.4603 C   0  0  0  0  0  0
    2.1228   -0.9114   -0.4595 C   0  0  0  0  0  0
    3.5244   -0.9776   -0.6218 C   0  0  0  0  0  0
    1.7643   -2.4536   -2.2184 C   0  0  0  0  0  0
    4.1060   -1.8663   -1.6975 C   0  0  0  0  0  0
    2.3561    0.5735    1.4285 C   0  0  0  0  0  0
    4.3236   -0.2138    0.2553 C   0  0  0  0  0  0
    3.7374    0.5419    1.2688 C   0  0  0  0  0  0
    0.6970   -3.2457   -2.8622 C   0  0  0  0  0  0
   -0.3762   -2.6037   -3.4868 C   0  0  0  0  0  0
    0.7593   -4.6438   -2.8719 C   0  0  0  0  0  0
   -1.3815   -3.3455   -4.1007 C   0  0  0  0  0  0
   -0.2428   -5.3892   -3.4872 C   0  0  0  0  0  0
   -1.3123   -4.7368   -4.0973 C   0  0  0  0  0  0
    3.5736   -5.7053   -6.7314 H   0  0  0  0  0  0
   -2.4133   -1.0001    0.2986 H   0  0  0  0  0  0
    5.8175   -4.8217   -6.6694 H   0  0  0  0  0  0
   -3.2917    1.4178   -1.3338 H   0  0  0  0  0  0
    2.2820   -3.7969   -5.5606 H   0  0  0  0  0  0
   -2.3831    1.9500    1.1068 H   0  0  0  0  0  0
    5.6246   -4.8683   -3.6225 H   0  0  0  0  0  0
   -0.8262   -0.3334   -1.6807 H   0  0  0  0  0  0
    3.8297   -1.9256   -4.6753 H   0  0  0  0  0  0
    0.0123    1.9184    0.9919 H   0  0  0  0  0  0
    7.8716   -3.7720   -5.3917 H   0  0  0  0  0  0
    7.9560   -5.2874   -4.5153 H   0  0  0  0  0  0
   -1.5757    2.2261   -3.1868 H   0  0  0  0  0  0
   -1.7686    0.6113   -3.8392 H   0  0  0  0  0  0
    2.8715   -6.8008   -5.2181 H   0  0  0  0  0  0
   -4.1057   -0.0768    1.6830 H   0  0  0  0  0  0
    5.7040   -7.0222   -6.5494 H   0  0  0  0  0  0
   -4.3845   -0.4776   -1.7829 H   0  0  0  0  0  0
    4.4431   -3.2511   -7.2537 H   0  0  0  0  0  0
   -1.4327    1.2319    2.9706 H   0  0  0  0  0  0
    8.8762   -3.5652   -3.3595 H   0  0  0  0  0  0
    0.1976    1.5658   -4.4540 H   0  0  0  0  0  0
    4.3648    1.0967    1.9524 H   0  0  0  0  0  0
   -0.4271   -1.5273   -3.5135 H   0  0  0  0  0  0
    1.5864   -5.1562   -2.4015 H   0  0  0  0  0  0
    2.5233    1.6833    3.0280 H   0  0  0  0  0  0
    6.0944    0.3818    0.8423 H   0  0  0  0  0  0
   -2.2070   -2.8387   -4.5794 H   0  0  0  0  0  0
   -0.1850   -6.4680   -3.4874 H   0  0  0  0  0  0
   -2.1611   -6.4143   -4.6326 H   0  0  0  0  0  0
  1 24  1  0  0  0
  1 26  1  0  0  0
  2 25  1  0  0  0
  2 27  1  0  0  0
  3 27  1  0  0  0
  3 30  1  0  0  0
  4 26  1  0  0  0
  4 31  1  0  0  0
  5 18  1  0  0  0
  5 59  1  0  0  0
  6 19  1  0  0  0
  6 60  1  0  0  0
  7 20  1  0  0  0
  7 61  1  0  0  0
  8 21  1  0  0  0
  8 62  1  0  0  0
  9 22  1  0  0  0
  9 63  1  0  0  0
 10 23  1  0  0  0
 10 64  1  0  0  0
 11 28  1  0  0  0
 11 65  1  0  0  0
 12 29  1  0  0  0
 12 66  1  0  0  0
 13 32  1  0  0  0
 13 34  1  0  0  0
 14 35  2  0  0  0
 15 36  1  0  0  0
 15 70  1  0  0  0
 16 37  1  0  0  0
 16 71  1  0  0  0
 17 44  1  0  0  0
 17 74  1  0  0  0
 18 20  1  0  0  0
 18 22  1  0  0  0
 18 45  1  0  0  0
 19 21  1  0  0  0
 19 23  1  0  0  0
 19 46  1  0  0  0
 20 24  1  0  0  0
 20 47  1  0  0  0
 21 25  1  0  0  0
 21 48  1  0  0  0
 22 26  1  0  0  0
 22 49  1  0  0  0
 23 27  1  0  0  0
 23 50  1  0  0  0
 24 28  1  0  0  0
 24 51  1  0  0  0
 25 29  1  0  0  0
 25 52  1  0  0  0
 26 53  1  0  0  0
 27 54  1  0  0  0
 28 55  1  0  0  0
 28 56  1  0  0  0
 29 57  1  0  0  0
 29 58  1  0  0  0
 30 32  1  0  0  0
 30 36  2  0  0  0
 31 34  2  0  0  0
 31 35  1  0  0  0
 32 33  2  0  0  0
 33 35  1  0  0  0
 33 37  1  0  0  0
 34 39  1  0  0  0
 36 38  1  0  0  0
 37 38  2  0  0  0
 38 67  1  0  0  0
 39 40  2  0  0  0
 39 41  1  0  0  0
 40 42  1  0  0  0
 40 68  1  0  0  0
 41 43  2  0  0  0
 41 69  1  0  0  0
 42 44  2  0  0  0
 42 72  1  0  0  0
 43 44  1  0  0  0
 43 73  1  0  0  0
M  END
> <s_m_entry_id>
1099

> <s_m_entry_name>
Structure2D_COMPOUND_CID_14375133.1

> <PUBCHEM_COMPOUND_CID>
14375133

> <PUBCHEM_EXACT_MASS>
626.14829948

> <s_lp_Variant>
14375133-31

$$$$
14375133
                    3D
 Schrodinger Suite 2021-2.
 74 78  0  0  1  0            999 V2000
    5.3352   -3.0016   -4.7810 O   0  0  0  0  0  0
   -0.5584    1.5548   -0.7810 O   0  0  0  0  0  0
    0.1691   -0.1199    0.6786 O   0  0  0  0  0  0
    3.5084   -3.4483   -3.4147 O   0  0  0  0  0  0
    3.1215   -5.9002   -6.8303 O   0  0  0  0  0  0
   -4.1262   -0.0865    0.6376 O   0  0  0  0  0  0
    5.6926   -6.5880   -5.6783 O   0  0  0  0  0  0
   -3.3891   -0.4065   -2.1408 O   0  0  0  0  0  0
    3.4224   -3.0448   -7.0152 O   0  0  0  0  0  0
   -1.9325    0.4933    2.4529 O   0  0  0  0  0  0
    8.0565   -5.3702   -4.3000 O   0  0  0  0  0  0
    0.2732    1.2469   -3.5178 O   0  0  0  0  0  0
    1.2530   -1.6266   -1.2425 O   0  0  0  0  0  0
    5.3038   -1.9270   -1.9569 O   0  0  0  0  0  0
    1.8795    1.2881    2.4952 O   0  0  0  0  0  0
    5.7032   -0.1453    0.1237 O   0  0  0  0  0  0
   -2.3259   -5.4733   -4.6443 O   0  0  0  0  0  0
    3.7186   -5.1613   -5.7773 C   0  0  1  0  0  0
   -2.7846    0.0074    0.1883 C   0  0  1  0  0  0
    5.2608   -5.2427   -5.7960 C   0  0  1  0  0  0
   -2.7167    0.4932   -1.2751 C   0  0  1  0  0  0
    3.2393   -3.6912   -5.7668 C   0  0  1  0  0  0
   -1.9448    0.9270    1.1036 C   0  0  2  0  0  0
    5.8673   -4.3321   -4.6920 C   0  0  1  0  0  0
   -1.2412    0.6878   -1.6971 C   0  0  1  0  0  0
    3.9378   -2.9125   -4.6424 C   0  0  2  0  0  0
   -0.5195    1.1006    0.5498 C   0  0  2  0  0  0
    7.4051   -4.1999   -4.7527 C   0  0  0  0  0  0
   -1.0826    1.2722   -3.1167 C   0  0  0  0  0  0
    1.5440   -0.1123    0.5478 C   0  0  0  0  0  0
    3.0665   -2.5605   -2.4870 C   0  0  0  0  0  0
    2.1274   -0.8939   -0.4582 C   0  0  0  0  0  0
    3.5267   -0.9478   -0.6457 C   0  0  0  0  0  0
    1.7502   -2.4302   -2.2179 C   0  0  0  0  0  0
    4.0961   -1.8252   -1.7374 C   0  0  0  0  0  0
    2.3804    0.5925    1.4252 C   0  0  0  0  0  0
    4.3345   -0.1820    0.2211 C   0  0  0  0  0  0
    3.7594    0.5679    1.2450 C   0  0  0  0  0  0
    0.6809   -3.2289   -2.8494 C   0  0  0  0  0  0
   -0.4026   -2.5945   -3.4638 C   0  0  0  0  0  0
    0.7525   -4.6265   -2.8568 C   0  0  0  0  0  0
   -1.4105   -3.3442   -4.0636 C   0  0  0  0  0  0
   -0.2525   -5.3797   -3.4580 C   0  0  0  0  0  0
   -1.3333   -4.7352   -4.0565 C   0  0  0  0  0  0
    3.3512   -5.6290   -4.8618 H   0  0  0  0  0  0
   -2.3842   -1.0081    0.2295 H   0  0  0  0  0  0
    5.6185   -4.8951   -6.7669 H   0  0  0  0  0  0
   -3.2376    1.4488   -1.3584 H   0  0  0  0  0  0
    2.1658   -3.6560   -5.5729 H   0  0  0  0  0  0
   -2.3996    1.9194    1.1160 H   0  0  0  0  0  0
    5.6061   -4.7279   -3.7075 H   0  0  0  0  0  0
   -0.7608   -0.2886   -1.6773 H   0  0  0  0  0  0
    3.7510   -1.8364   -4.7087 H   0  0  0  0  0  0
   -0.0036    1.9125    1.0602 H   0  0  0  0  0  0
    7.7342   -3.3829   -4.1092 H   0  0  0  0  0  0
    7.7399   -3.9574   -5.7619 H   0  0  0  0  0  0
   -1.4585    2.2948   -3.1633 H   0  0  0  0  0  0
   -1.6503    0.6913   -3.8442 H   0  0  0  0  0  0
    3.6373   -6.6986   -6.9687 H   0  0  0  0  0  0
   -4.1178   -0.1446    1.5962 H   0  0  0  0  0  0
    5.4326   -6.9184   -4.8151 H   0  0  0  0  0  0
   -4.3126   -0.4430   -1.8790 H   0  0  0  0  0  0
    3.2333   -3.6781   -7.7120 H   0  0  0  0  0  0
   -1.5048    1.1669    2.9869 H   0  0  0  0  0  0
    9.0052   -5.2327   -4.3542 H   0  0  0  0  0  0
    0.3366    1.6085   -4.4051 H   0  0  0  0  0  0
    4.3939    1.1255    1.9199 H   0  0  0  0  0  0
   -0.4605   -1.5184   -3.4939 H   0  0  0  0  0  0
    1.5872   -5.1325   -2.3933 H   0  0  0  0  0  0
    2.5659    1.7052    3.0205 H   0  0  0  0  0  0
    6.1109    0.4183    0.7847 H   0  0  0  0  0  0
   -2.2447   -2.8442   -4.5343 H   0  0  0  0  0  0
   -0.1891   -6.4581   -3.4560 H   0  0  0  0  0  0
   -2.1797   -6.4193   -4.5752 H   0  0  0  0  0  0
  1 24  1  0  0  0
  1 26  1  0  0  0
  2 25  1  0  0  0
  2 27  1  0  0  0
  3 27  1  0  0  0
  3 30  1  0  0  0
  4 26  1  0  0  0
  4 31  1  0  0  0
  5 18  1  0  0  0
  5 59  1  0  0  0
  6 19  1  0  0  0
  6 60  1  0  0  0
  7 20  1  0  0  0
  7 61  1  0  0  0
  8 21  1  0  0  0
  8 62  1  0  0  0
  9 22  1  0  0  0
  9 63  1  0  0  0
 10 23  1  0  0  0
 10 64  1  0  0  0
 11 28  1  0  0  0
 11 65  1  0  0  0
 12 29  1  0  0  0
 12 66  1  0  0  0
 13 32  1  0  0  0
 13 34  1  0  0  0
 14 35  2  0  0  0
 15 36  1  0  0  0
 15 70  1  0  0  0
 16 37  1  0  0  0
 16 71  1  0  0  0
 17 44  1  0  0  0
 17 74  1  0  0  0
 18 20  1  0  0  0
 18 22  1  0  0  0
 18 45  1  0  0  0
 19 21  1  0  0  0
 19 23  1  0  0  0
 19 46  1  0  0  0
 20 24  1  0  0  0
 20 47  1  0  0  0
 21 25  1  0  0  0
 21 48  1  0  0  0
 22 26  1  0  0  0
 22 49  1  0  0  0
 23 27  1  0  0  0
 23 50  1  0  0  0
 24 28  1  0  0  0
 24 51  1  0  0  0
 25 29  1  0  0  0
 25 52  1  0  0  0
 26 53  1  0  0  0
 27 54  1  0  0  0
 28 55  1  0  0  0
 28 56  1  0  0  0
 29 57  1  0  0  0
 29 58  1  0  0  0
 30 32  1  0  0  0
 30 36  2  0  0  0
 31 34  2  0  0  0
 31 35  1  0  0  0
 32 33  2  0  0  0
 33 35  1  0  0  0
 33 37  1  0  0  0
 34 39  1  0  0  0
 36 38  1  0  0  0
 37 38  2  0  0  0
 38 67  1  0  0  0
 39 40  2  0  0  0
 39 41  1  0  0  0
 40 42  1  0  0  0
 40 68  1  0  0  0
 41 43  2  0  0  0
 41 69  1  0  0  0
 42 44  2  0  0  0
 42 72  1  0  0  0
 43 44  1  0  0  0
 43 73  1  0  0  0
M  END
> <s_m_entry_id>
1100

> <s_m_entry_name>
Structure2D_COMPOUND_CID_14375133.1

> <PUBCHEM_COMPOUND_CID>
14375133

> <PUBCHEM_EXACT_MASS>
626.14829948

> <s_lp_Variant>
14375133-32

$$$$
14375133
                    3D
 Schrodinger Suite 2021-2.
 73 77  0  0  1  0            999 V2000
    4.6374    1.6598    6.1127 O   0  0  0  0  0  0
   -1.4364    1.4996   -1.0389 O   0  0  0  0  0  0
   -0.1075    0.1567    0.3227 O   0  0  0  0  0  0
    4.1982   -0.2189    4.8021 O   0  0  0  0  0  0
    5.3181   -1.7795    7.0378 O   0  0  0  0  0  0
   -2.5665   -0.7189    1.6279 O   0  0  0  0  0  0
    6.4673    1.3631    8.5090 O   0  0  0  0  0  0
   -4.3487    1.8337   -0.2788 O   0  0  0  0  0  0
    6.9728   -0.8980    4.8245 O   0  0  0  0  0  0
   -1.0903    1.5762    2.6250 O   0  0  0  0  0  0
    3.0114    1.6826    9.3944 O   0  0  0  0  0  0
   -2.0903    0.2929   -3.6247 O   0  0  0  0  0  0
    1.4534    0.0374    2.4420 O   0  0  0  0  0  0
    5.5588   -0.2208    2.3319 O   0  0  0  0  0  0
    1.1251    0.1190   -2.2384 O   0  5  0  0  0  0
    5.3980   -0.0773   -0.4227 O   0  0  0  0  0  0
   -1.3167    0.0990    7.9802 O   0  0  0  0  0  0
    6.1224   -0.6129    7.1200 C   0  0  2  0  0  0
   -2.9227    0.6082    1.2757 C   0  0  2  0  0  0
    5.4982    0.4256    8.0691 C   0  0  2  0  0  0
   -3.5652    0.6608   -0.1261 C   0  0  2  0  0  0
    6.4043    0.0232    5.7369 C   0  0  2  0  0  0
   -1.7313    1.5927    1.3624 C   0  0  2  0  0  0
    4.2825    1.1062    7.3896 C   0  0  1  0  0  0
   -2.4802    0.5283   -1.2281 C   0  0  1  0  0  0
    5.1577    0.7451    5.1745 C   0  0  2  0  0  0
   -0.7510    1.3982    0.1876 C   0  0  2  0  0  0
    3.6225    2.2165    8.2370 C   0  0  0  0  0  0
   -3.0505    0.6623   -2.6566 C   0  0  0  0  0  0
    1.2565    0.1144    0.1028 C   0  0  0  0  0  0
    3.5387   -0.0571    3.6160 C   0  0  0  0  0  0
    2.0935    0.0402    1.2200 C   0  0  0  0  0  0
    3.4958   -0.0293    1.1092 C   0  0  0  0  0  0
    2.1875   -0.0356    3.5779 C   0  0  0  0  0  0
    4.3326   -0.1171    2.3656 C   0  0  0  0  0  0
    1.8316    0.0976   -1.1799 C   0  0  0  0  0  0
    4.0467   -0.0233   -0.1891 C   0  0  0  0  0  0
    3.2205    0.0380   -1.3106 C   0  0  0  0  0  0
    1.2866   -0.0037    4.7415 C   0  0  0  0  0  0
    0.3635   -1.0358    4.9346 C   0  0  0  0  0  0
    1.3183    1.0711    5.6334 C   0  0  0  0  0  0
   -0.5069   -1.0034    6.0209 C   0  0  0  0  0  0
    0.4486    1.1062    6.7207 C   0  0  0  0  0  0
   -0.4600    0.0669    6.9120 C   0  0  0  0  0  0
    7.0616   -0.9658    7.5501 H   0  0  0  0  0  0
   -3.6748    0.8853    2.0168 H   0  0  0  0  0  0
    5.1671   -0.0754    8.9807 H   0  0  0  0  0  0
   -4.2788   -0.1591   -0.2251 H   0  0  0  0  0  0
    7.1667    0.7928    5.8664 H   0  0  0  0  0  0
   -2.1239    2.6060    1.2644 H   0  0  0  0  0  0
    3.5216    0.3439    7.2104 H   0  0  0  0  0  0
   -2.0454   -0.4710   -1.1481 H   0  0  0  0  0  0
    5.4199    1.4136    4.3518 H   0  0  0  0  0  0
   -0.0244    2.2126    0.1303 H   0  0  0  0  0  0
    2.8516    2.7263    7.6593 H   0  0  0  0  0  0
    4.3446    2.9805    8.5262 H   0  0  0  0  0  0
   -3.3846    1.6814   -2.8538 H   0  0  0  0  0  0
   -3.9168    0.0122   -2.7836 H   0  0  0  0  0  0
    4.4888   -1.5478    6.6126 H   0  0  0  0  0  0
   -1.9047   -0.6760    2.3228 H   0  0  0  0  0  0
    6.8426    1.7975    7.7395 H   0  0  0  0  0  0
   -5.0695    1.8016    0.3542 H   0  0  0  0  0  0
    7.1382   -0.4449    3.9939 H   0  0  0  0  0  0
   -0.4529    2.2933    2.6512 H   0  0  0  0  0  0
    2.6290    2.4041    9.8992 H   0  0  0  0  0  0
   -2.4741    0.4074   -4.4967 H   0  0  0  0  0  0
    3.6797    0.0304   -2.2915 H   0  0  0  0  0  0
    0.3198   -1.8645    4.2424 H   0  0  0  0  0  0
    2.0143    1.8830    5.4810 H   0  0  0  0  0  0
    5.6110   -0.0655   -1.3582 H   0  0  0  0  0  0
   -1.2153   -1.8059    6.1667 H   0  0  0  0  0  0
    0.4813    1.9385    7.4085 H   0  0  0  0  0  0
   -1.2001    0.8761    8.5312 H   0  0  0  0  0  0
  1 24  1  0  0  0
  1 26  1  0  0  0
  2 25  1  0  0  0
  2 27  1  0  0  0
  3 27  1  0  0  0
  3 30  1  0  0  0
  4 26  1  0  0  0
  4 31  1  0  0  0
  5 18  1  0  0  0
  5 59  1  0  0  0
  6 19  1  0  0  0
  6 60  1  0  0  0
  7 20  1  0  0  0
  7 61  1  0  0  0
  8 21  1  0  0  0
  8 62  1  0  0  0
  9 22  1  0  0  0
  9 63  1  0  0  0
 10 23  1  0  0  0
 10 64  1  0  0  0
 11 28  1  0  0  0
 11 65  1  0  0  0
 12 29  1  0  0  0
 12 66  1  0  0  0
 13 32  1  0  0  0
 13 34  1  0  0  0
 14 35  2  0  0  0
 15 36  1  0  0  0
 16 37  1  0  0  0
 16 70  1  0  0  0
 17 44  1  0  0  0
 17 73  1  0  0  0
 18 20  1  0  0  0
 18 22  1  0  0  0
 18 45  1  0  0  0
 19 21  1  0  0  0
 19 23  1  0  0  0
 19 46  1  0  0  0
 20 24  1  0  0  0
 20 47  1  0  0  0
 21 25  1  0  0  0
 21 48  1  0  0  0
 22 26  1  0  0  0
 22 49  1  0  0  0
 23 27  1  0  0  0
 23 50  1  0  0  0
 24 28  1  0  0  0
 24 51  1  0  0  0
 25 29  1  0  0  0
 25 52  1  0  0  0
 26 53  1  0  0  0
 27 54  1  0  0  0
 28 55  1  0  0  0
 28 56  1  0  0  0
 29 57  1  0  0  0
 29 58  1  0  0  0
 30 32  1  0  0  0
 30 36  2  0  0  0
 31 34  2  0  0  0
 31 35  1  0  0  0
 32 33  2  0  0  0
 33 35  1  0  0  0
 33 37  1  0  0  0
 34 39  1  0  0  0
 36 38  1  0  0  0
 37 38  2  0  0  0
 38 67  1  0  0  0
 39 40  2  0  0  0
 39 41  1  0  0  0
 40 42  1  0  0  0
 40 68  1  0  0  0
 41 43  2  0  0  0
 41 69  1  0  0  0
 42 44  2  0  0  0
 42 71  1  0  0  0
 43 44  1  0  0  0
 43 72  1  0  0  0
M  CHG  1  15  -1
M  END
> <s_m_entry_id>
1101

> <s_m_entry_name>
Structure2D_COMPOUND_CID_14375133.1

> <PUBCHEM_COMPOUND_CID>
14375133

> <PUBCHEM_EXACT_MASS>
626.14829948

> <s_lp_Variant>
14375133-33

$$$$
14375133
                    3D
 Schrodinger Suite 2021-2.
 73 77  0  0  1  0            999 V2000
    4.5248   -2.9243    5.4076 O   0  0  0  0  0  0
   -1.4376    1.5812   -0.4492 O   0  0  0  0  0  0
    0.0337   -0.1642   -0.0257 O   0  0  0  0  0  0
    4.1640   -3.5084    3.1789 O   0  0  0  0  0  0
    7.0398   -6.2438    4.8244 O   0  0  0  0  0  0
   -2.2707   -1.6937    0.9366 O   0  0  0  0  0  0
    6.1978   -4.7569    7.1373 O   0  0  0  0  0  0
   -4.2396    1.3699    0.6328 O   0  0  0  0  0  0
    6.9009   -4.1287    2.8589 O   0  0  0  0  0  0
   -0.6930   -0.0712    2.7551 O   0  0  0  0  0  0
    2.7169   -4.9783    7.8444 O   0  0  0  0  0  0
   -2.3147    1.6728   -3.2303 O   0  0  0  0  0  0
    1.5097   -1.7087    1.4813 O   0  0  0  0  0  0
    5.6154   -1.9409    1.3400 O   0  0  0  0  0  0
    1.3541    1.4646   -1.9708 O   0  5  0  0  0  0
    5.5569   -0.0178   -0.6493 O   0  0  0  0  0  0
   -1.4863   -5.2318    5.5877 O   0  0  0  0  0  0
    5.9391   -5.3518    4.7595 C   0  0  1  0  0  0
   -2.6646   -0.3768    1.2890 C   0  0  2  0  0  0
    5.2737   -5.1558    6.1356 C   0  0  2  0  0  0
   -3.4495    0.2977    0.1433 C   0  0  2  0  0  0
    6.3147   -3.9858    4.1404 C   0  0  2  0  0  0
   -1.4719    0.5098    1.7242 C   0  0  2  0  0  0
    4.0954   -4.1600    6.0003 C   0  0  1  0  0  0
   -2.4819    0.7493   -0.9830 C   0  0  1  0  0  0
    5.0976   -3.0344    4.1244 C   0  0  2  0  0  0
   -0.6247    0.9531    0.5137 C   0  0  2  0  0  0
    3.3772   -3.8390    7.3305 C   0  0  0  0  0  0
   -3.1887    1.4952   -2.1342 C   0  0  0  0  0  0
    1.4014   -0.0889   -0.2114 C   0  0  0  0  0  0
    3.5486   -2.5996    2.3647 C   0  0  0  0  0  0
    2.1967   -0.9131    0.5882 C   0  0  0  0  0  0
    3.6012   -0.9330    0.4925 C   0  0  0  0  0  0
    2.1999   -2.5250    2.3110 C   0  0  0  0  0  0
    4.3893   -1.8486    1.4021 C   0  0  0  0  0  0
    2.0213    0.7279   -1.1744 C   0  0  0  0  0  0
    4.1985   -0.0886   -0.4661 C   0  0  0  0  0  0
    3.4136    0.7235   -1.2843 C   0  0  0  0  0  0
    1.2525   -3.2446    3.1756 C   0  0  0  0  0  0
    0.3584   -4.1614    2.6148 C   0  0  0  0  0  0
    1.2074   -2.9837    4.5469 C   0  0  0  0  0  0
   -0.5584   -4.8291    3.4225 C   0  0  0  0  0  0
    0.2913   -3.6502    5.3570 C   0  0  0  0  0  0
   -0.5865   -4.5735    4.7922 C   0  0  0  0  0  0
    5.2138   -5.8474    4.1110 H   0  0  0  0  0  0
   -3.3372   -0.5197    2.1368 H   0  0  0  0  0  0
    4.8849   -6.1176    6.4738 H   0  0  0  0  0  0
   -4.1709   -0.4115   -0.2662 H   0  0  0  0  0  0
    7.0768   -3.5124    4.7614 H   0  0  0  0  0  0
   -1.8750    1.4240    2.1624 H   0  0  0  0  0  0
    3.3539   -4.6019    5.3313 H   0  0  0  0  0  0
   -2.0319   -0.1482   -1.4143 H   0  0  0  0  0  0
    5.3983   -2.0017    3.9356 H   0  0  0  0  0  0
    0.0837    1.7409    0.7816 H   0  0  0  0  0  0
    2.6282   -3.0629    7.1752 H   0  0  0  0  0  0
    4.0722   -3.4529    8.0767 H   0  0  0  0  0  0
   -3.5565    2.4683   -1.8070 H   0  0  0  0  0  0
   -4.0515    0.9276   -2.4842 H   0  0  0  0  0  0
    7.5638   -6.1330    4.0272 H   0  0  0  0  0  0
   -1.5502   -1.9550    1.5156 H   0  0  0  0  0  0
    6.6460   -3.9620    6.8393 H   0  0  0  0  0  0
   -4.8492    1.6400   -0.0580 H   0  0  0  0  0  0
    7.1155   -3.2556    2.5201 H   0  0  0  0  0  0
   -0.0760    0.5896    3.0776 H   0  0  0  0  0  0
    3.3798   -5.6050    8.1443 H   0  0  0  0  0  0
   -2.7723    2.1725   -3.9099 H   0  0  0  0  0  0
    3.9081    1.3499   -2.0164 H   0  0  0  0  0  0
    0.3733   -4.3572    1.5520 H   0  0  0  0  0  0
    1.8805   -2.2608    4.9842 H   0  0  0  0  0  0
    5.8025    0.6001   -1.3412 H   0  0  0  0  0  0
   -1.2440   -5.5399    2.9843 H   0  0  0  0  0  0
    0.2649   -3.4473    6.4178 H   0  0  0  0  0  0
   -1.4127   -4.9906    6.5138 H   0  0  0  0  0  0
  1 24  1  0  0  0
  1 26  1  0  0  0
  2 25  1  0  0  0
  2 27  1  0  0  0
  3 27  1  0  0  0
  3 30  1  0  0  0
  4 26  1  0  0  0
  4 31  1  0  0  0
  5 18  1  0  0  0
  5 59  1  0  0  0
  6 19  1  0  0  0
  6 60  1  0  0  0
  7 20  1  0  0  0
  7 61  1  0  0  0
  8 21  1  0  0  0
  8 62  1  0  0  0
  9 22  1  0  0  0
  9 63  1  0  0  0
 10 23  1  0  0  0
 10 64  1  0  0  0
 11 28  1  0  0  0
 11 65  1  0  0  0
 12 29  1  0  0  0
 12 66  1  0  0  0
 13 32  1  0  0  0
 13 34  1  0  0  0
 14 35  2  0  0  0
 15 36  1  0  0  0
 16 37  1  0  0  0
 16 70  1  0  0  0
 17 44  1  0  0  0
 17 73  1  0  0  0
 18 20  1  0  0  0
 18 22  1  0  0  0
 18 45  1  0  0  0
 19 21  1  0  0  0
 19 23  1  0  0  0
 19 46  1  0  0  0
 20 24  1  0  0  0
 20 47  1  0  0  0
 21 25  1  0  0  0
 21 48  1  0  0  0
 22 26  1  0  0  0
 22 49  1  0  0  0
 23 27  1  0  0  0
 23 50  1  0  0  0
 24 28  1  0  0  0
 24 51  1  0  0  0
 25 29  1  0  0  0
 25 52  1  0  0  0
 26 53  1  0  0  0
 27 54  1  0  0  0
 28 55  1  0  0  0
 28 56  1  0  0  0
 29 57  1  0  0  0
 29 58  1  0  0  0
 30 32  1  0  0  0
 30 36  2  0  0  0
 31 34  2  0  0  0
 31 35  1  0  0  0
 32 33  2  0  0  0
 33 35  1  0  0  0
 33 37  1  0  0  0
 34 39  1  0  0  0
 36 38  1  0  0  0
 37 38  2  0  0  0
 38 67  1  0  0  0
 39 40  2  0  0  0
 39 41  1  0  0  0
 40 42  1  0  0  0
 40 68  1  0  0  0
 41 43  2  0  0  0
 41 69  1  0  0  0
 42 44  2  0  0  0
 42 71  1  0  0  0
 43 44  1  0  0  0
 43 72  1  0  0  0
M  CHG  1  15  -1
M  END
> <s_m_entry_id>
1102

> <s_m_entry_name>
Structure2D_COMPOUND_CID_14375133.1

> <PUBCHEM_COMPOUND_CID>
14375133

> <PUBCHEM_EXACT_MASS>
626.14829948

> <s_lp_Variant>
14375133-34

$$$$
14375133
                    3D
 Schrodinger Suite 2021-2.
 73 77  0  0  1  0            999 V2000
    4.6346    1.6642    6.1148 O   0  0  0  0  0  0
   -1.4217    1.5192   -1.0153 O   0  0  0  0  0  0
   -0.1203    0.1362    0.3333 O   0  0  0  0  0  0
    4.2033   -0.2162    4.8037 O   0  0  0  0  0  0
    5.3521   -1.7665    7.0469 O   0  0  0  0  0  0
   -3.8712    0.6730    2.2861 O   0  0  0  0  0  0
    6.4882    1.3915    8.4954 O   0  0  0  0  0  0
   -4.3375    1.8363   -0.2872 O   0  0  0  0  0  0
    6.9791   -0.8822    4.8165 O   0  0  0  0  0  0
   -1.1125    1.4816    2.6469 O   0  0  0  0  0  0
    3.0506    1.6929    9.4179 O   0  0  0  0  0  0
   -2.0483    0.3752   -3.6420 O   0  0  0  0  0  0
    1.4511    0.0353    2.4512 O   0  0  0  0  0  0
    5.5567   -0.2084    2.3287 O   0  0  0  0  0  0
    1.1038    0.0646   -2.2280 O   0  5  0  0  0  0
    5.3843   -0.0978   -0.4264 O   0  0  0  0  0  0
   -1.3291    0.1087    7.9739 O   0  0  0  0  0  0
    6.1468   -0.5928    7.1173 C   0  0  2  0  0  0
   -2.9143    0.5444    1.2466 C   0  0  1  0  0  0
    5.5229    0.4442    8.0680 C   0  0  2  0  0  0
   -3.5582    0.6568   -0.1516 C   0  0  2  0  0  0
    6.4124    0.0395    5.7295 C   0  0  2  0  0  0
   -1.7494    1.5513    1.3840 C   0  0  2  0  0  0
    4.2956    1.1123    7.3967 C   0  0  1  0  0  0
   -2.4629    0.5530   -1.2443 C   0  0  1  0  0  0
    5.1580    0.7533    5.1744 C   0  0  2  0  0  0
   -0.7542    1.3855    0.2187 C   0  0  2  0  0  0
    3.6357    2.2219    8.2451 C   0  0  0  0  0  0
   -3.0185    0.7211   -2.6753 C   0  0  0  0  0  0
    1.2438    0.0900    0.1120 C   0  0  0  0  0  0
    3.5398   -0.0563    3.6191 C   0  0  0  0  0  0
    2.0857    0.0285    1.2269 C   0  0  0  0  0  0
    3.4879   -0.0400    1.1117 C   0  0  0  0  0  0
    2.1886   -0.0372    3.5847 C   0  0  0  0  0  0
    4.3298   -0.1142    2.3661 C   0  0  0  0  0  0
    1.8146    0.0580   -1.1722 C   0  0  0  0  0  0
    4.0336   -0.0454   -0.1887 C   0  0  0  0  0  0
    3.2030    0.0005   -1.3075 C   0  0  0  0  0  0
    1.2896   -0.0059    4.7491 C   0  0  0  0  0  0
    0.3674   -1.0386    4.9426 C   0  0  0  0  0  0
    1.3187    1.0712    5.6384 C   0  0  0  0  0  0
   -0.5082   -1.0029    6.0245 C   0  0  0  0  0  0
    0.4438    1.1096    6.7214 C   0  0  0  0  0  0
   -0.4662    0.0713    6.9111 C   0  0  0  0  0  0
    7.0925   -0.9361    7.5409 H   0  0  0  0  0  0
   -2.5225   -0.4691    1.3495 H   0  0  0  0  0  0
    5.2050   -0.0560    8.9847 H   0  0  0  0  0  0
   -4.2628   -0.1667   -0.2785 H   0  0  0  0  0  0
    7.1718    0.8135    5.8499 H   0  0  0  0  0  0
   -2.1471    2.5653    1.3170 H   0  0  0  0  0  0
    3.5388    0.3436    7.2274 H   0  0  0  0  0  0
   -2.0281   -0.4478   -1.1842 H   0  0  0  0  0  0
    5.4127    1.4248    4.3517 H   0  0  0  0  0  0
   -0.0231    2.1976    0.1925 H   0  0  0  0  0  0
    2.8493    2.7167    7.6754 H   0  0  0  0  0  0
    4.3532    2.9969    8.5154 H   0  0  0  0  0  0
   -3.3514    1.7443   -2.8525 H   0  0  0  0  0  0
   -3.8828    0.0734   -2.8266 H   0  0  0  0  0  0
    4.5161   -1.5435    6.6303 H   0  0  0  0  0  0
   -3.4026    0.8611    3.1031 H   0  0  0  0  0  0
    6.8496    1.8288    7.7209 H   0  0  0  0  0  0
   -5.0377    1.8094    0.3693 H   0  0  0  0  0  0
    7.1410   -0.4304    3.9845 H   0  0  0  0  0  0
   -0.4631    2.1864    2.6990 H   0  0  0  0  0  0
    2.6772    2.4165    9.9265 H   0  0  0  0  0  0
   -2.4254    0.5031   -4.5151 H   0  0  0  0  0  0
    3.6581   -0.0184   -2.2902 H   0  0  0  0  0  0
    0.3267   -1.8693    4.2528 H   0  0  0  0  0  0
    2.0144    1.8834    5.4856 H   0  0  0  0  0  0
    5.5952   -0.0944   -1.3625 H   0  0  0  0  0  0
   -1.2173   -1.8051    6.1688 H   0  0  0  0  0  0
    0.4729    1.9447    7.4059 H   0  0  0  0  0  0
   -1.2133    0.8871    8.5231 H   0  0  0  0  0  0
  1 24  1  0  0  0
  1 26  1  0  0  0
  2 25  1  0  0  0
  2 27  1  0  0  0
  3 27  1  0  0  0
  3 30  1  0  0  0
  4 26  1  0  0  0
  4 31  1  0  0  0
  5 18  1  0  0  0
  5 59  1  0  0  0
  6 19  1  0  0  0
  6 60  1  0  0  0
  7 20  1  0  0  0
  7 61  1  0  0  0
  8 21  1  0  0  0
  8 62  1  0  0  0
  9 22  1  0  0  0
  9 63  1  0  0  0
 10 23  1  0  0  0
 10 64  1  0  0  0
 11 28  1  0  0  0
 11 65  1  0  0  0
 12 29  1  0  0  0
 12 66  1  0  0  0
 13 32  1  0  0  0
 13 34  1  0  0  0
 14 35  2  0  0  0
 15 36  1  0  0  0
 16 37  1  0  0  0
 16 70  1  0  0  0
 17 44  1  0  0  0
 17 73  1  0  0  0
 18 20  1  0  0  0
 18 22  1  0  0  0
 18 45  1  0  0  0
 19 21  1  0  0  0
 19 23  1  0  0  0
 19 46  1  0  0  0
 20 24  1  0  0  0
 20 47  1  0  0  0
 21 25  1  0  0  0
 21 48  1  0  0  0
 22 26  1  0  0  0
 22 49  1  0  0  0
 23 27  1  0  0  0
 23 50  1  0  0  0
 24 28  1  0  0  0
 24 51  1  0  0  0
 25 29  1  0  0  0
 25 52  1  0  0  0
 26 53  1  0  0  0
 27 54  1  0  0  0
 28 55  1  0  0  0
 28 56  1  0  0  0
 29 57  1  0  0  0
 29 58  1  0  0  0
 30 32  1  0  0  0
 30 36  2  0  0  0
 31 34  2  0  0  0
 31 35  1  0  0  0
 32 33  2  0  0  0
 33 35  1  0  0  0
 33 37  1  0  0  0
 34 39  1  0  0  0
 36 38  1  0  0  0
 37 38  2  0  0  0
 38 67  1  0  0  0
 39 40  2  0  0  0
 39 41  1  0  0  0
 40 42  1  0  0  0
 40 68  1  0  0  0
 41 43  2  0  0  0
 41 69  1  0  0  0
 42 44  2  0  0  0
 42 71  1  0  0  0
 43 44  1  0  0  0
 43 72  1  0  0  0
M  CHG  1  15  -1
M  END
> <s_m_entry_id>
1103

> <s_m_entry_name>
Structure2D_COMPOUND_CID_14375133.1

> <PUBCHEM_COMPOUND_CID>
14375133

> <PUBCHEM_EXACT_MASS>
626.14829948

> <s_lp_Variant>
14375133-35

$$$$
14375133
                    3D
 Schrodinger Suite 2021-2.
 73 77  0  0  1  0            999 V2000
    4.4856   -2.8981    5.3814 O   0  0  0  0  0  0
   -1.4075    1.6048   -0.4839 O   0  0  0  0  0  0
    0.0842   -0.1317   -0.1083 O   0  0  0  0  0  0
    4.1396   -3.5099    3.1578 O   0  0  0  0  0  0
    6.9789   -6.2449    4.8689 O   0  0  0  0  0  0
   -3.3238   -0.8849    2.3023 O   0  0  0  0  0  0
    6.1298   -4.7196    7.1532 O   0  0  0  0  0  0
   -4.2008    1.2790    0.6359 O   0  0  0  0  0  0
    6.8749   -4.1583    2.8727 O   0  0  0  0  0  0
   -0.5720   -0.0556    2.6819 O   0  0  0  0  0  0
    2.6574   -4.8960    7.8488 O   0  0  0  0  0  0
   -2.3558    1.7415   -3.2422 O   0  0  0  0  0  0
    1.5252   -1.7100    1.3990 O   0  0  0  0  0  0
    5.6272   -1.9840    1.3103 O   0  0  0  0  0  0
    1.4444    1.5124   -2.0075 O   0  5  0  0  0  0
    5.6167   -0.0296   -0.6504 O   0  0  0  0  0  0
   -1.5912   -5.1059    5.5127 O   0  0  0  0  0  0
    5.8855   -5.3459    4.7817 C   0  0  1  0  0  0
   -2.5291   -0.4299    1.2193 C   0  0  1  0  0  0
    5.2106   -5.1245    6.1495 C   0  0  2  0  0  0
   -3.3732    0.2482    0.1173 C   0  0  2  0  0  0
    6.2776   -3.9925    4.1461 C   0  0  2  0  0  0
   -1.3889    0.5104    1.6729 C   0  0  2  0  0  0
    4.0424   -4.1206    5.9906 C   0  0  1  0  0  0
   -2.4446    0.7607   -1.0153 C   0  0  1  0  0  0
    5.0689   -3.0315    4.1054 C   0  0  2  0  0  0
   -0.5677    0.9775    0.4563 C   0  0  2  0  0  0
    3.3198   -3.7694    7.3107 C   0  0  0  0  0  0
   -3.1971    1.5186   -2.1290 C   0  0  0  0  0  0
    1.4549   -0.0671   -0.2724 C   0  0  0  0  0  0
    3.5426   -2.6074    2.3229 C   0  0  0  0  0  0
    2.2315   -0.9093    0.5268 C   0  0  0  0  0  0
    3.6367   -0.9406    0.4515 C   0  0  0  0  0  0
    2.1953   -2.5227    2.2483 C   0  0  0  0  0  0
    4.4024   -1.8721    1.3641 C   0  0  0  0  0  0
    2.0953    0.7569   -1.2151 C   0  0  0  0  0  0
    4.2550   -0.0906   -0.4886 C   0  0  0  0  0  0
    3.4890    0.7396   -1.3069 C   0  0  0  0  0  0
    1.2253   -3.2156    3.1109 C   0  0  0  0  0  0
    0.3001   -4.0990    2.5469 C   0  0  0  0  0  0
    1.1871   -2.9579    4.4830 C   0  0  0  0  0  0
   -0.6426   -4.7345    3.3508 C   0  0  0  0  0  0
    0.2463   -3.5932    5.2899 C   0  0  0  0  0  0
   -0.6645   -4.4812    4.7209 C   0  0  0  0  0  0
    5.1619   -5.8454    4.1344 H   0  0  0  0  0  0
   -2.0953   -1.3365    0.7929 H   0  0  0  0  0  0
    4.8104   -6.0781    6.4978 H   0  0  0  0  0  0
   -4.0628   -0.4888   -0.2971 H   0  0  0  0  0  0
    7.0384   -3.5157    4.7665 H   0  0  0  0  0  0
   -1.8244    1.4043    2.1229 H   0  0  0  0  0  0
    3.3015   -4.5680    5.3246 H   0  0  0  0  0  0
   -1.9820   -0.1124   -1.4817 H   0  0  0  0  0  0
    5.3809   -2.0043    3.9059 H   0  0  0  0  0  0
    0.1389    1.7697    0.7157 H   0  0  0  0  0  0
    2.5723   -2.9959    7.1360 H   0  0  0  0  0  0
    4.0134   -3.3679    8.0499 H   0  0  0  0  0  0
   -3.5783    2.4747   -1.7688 H   0  0  0  0  0  0
   -4.0563    0.9403   -2.4702 H   0  0  0  0  0  0
    7.5099   -6.1498    4.0742 H   0  0  0  0  0  0
   -2.7422   -1.0580    3.0469 H   0  0  0  0  0  0
    6.5957   -3.9397    6.8427 H   0  0  0  0  0  0
   -4.7995    0.8886    1.2772 H   0  0  0  0  0  0
    7.0991   -3.2915    2.5240 H   0  0  0  0  0  0
    0.0399    0.6172    2.9888 H   0  0  0  0  0  0
    3.3197   -5.5179    8.1601 H   0  0  0  0  0  0
   -2.8491    2.2277   -3.9065 H   0  0  0  0  0  0
    3.9993    1.3709   -2.0238 H   0  0  0  0  0  0
    0.3090   -4.2921    1.4837 H   0  0  0  0  0  0
    1.8831   -2.2591    4.9233 H   0  0  0  0  0  0
    5.8788    0.5977   -1.3277 H   0  0  0  0  0  0
   -1.3534   -5.4176    2.9089 H   0  0  0  0  0  0
    0.2255   -3.3920    6.3510 H   0  0  0  0  0  0
   -1.5133   -4.8666    6.4390 H   0  0  0  0  0  0
  1 24  1  0  0  0
  1 26  1  0  0  0
  2 25  1  0  0  0
  2 27  1  0  0  0
  3 27  1  0  0  0
  3 30  1  0  0  0
  4 26  1  0  0  0
  4 31  1  0  0  0
  5 18  1  0  0  0
  5 59  1  0  0  0
  6 19  1  0  0  0
  6 60  1  0  0  0
  7 20  1  0  0  0
  7 61  1  0  0  0
  8 21  1  0  0  0
  8 62  1  0  0  0
  9 22  1  0  0  0
  9 63  1  0  0  0
 10 23  1  0  0  0
 10 64  1  0  0  0
 11 28  1  0  0  0
 11 65  1  0  0  0
 12 29  1  0  0  0
 12 66  1  0  0  0
 13 32  1  0  0  0
 13 34  1  0  0  0
 14 35  2  0  0  0
 15 36  1  0  0  0
 16 37  1  0  0  0
 16 70  1  0  0  0
 17 44  1  0  0  0
 17 73  1  0  0  0
 18 20  1  0  0  0
 18 22  1  0  0  0
 18 45  1  0  0  0
 19 21  1  0  0  0
 19 23  1  0  0  0
 19 46  1  0  0  0
 20 24  1  0  0  0
 20 47  1  0  0  0
 21 25  1  0  0  0
 21 48  1  0  0  0
 22 26  1  0  0  0
 22 49  1  0  0  0
 23 27  1  0  0  0
 23 50  1  0  0  0
 24 28  1  0  0  0
 24 51  1  0  0  0
 25 29  1  0  0  0
 25 52  1  0  0  0
 26 53  1  0  0  0
 27 54  1  0  0  0
 28 55  1  0  0  0
 28 56  1  0  0  0
 29 57  1  0  0  0
 29 58  1  0  0  0
 30 32  1  0  0  0
 30 36  2  0  0  0
 31 34  2  0  0  0
 31 35  1  0  0  0
 32 33  2  0  0  0
 33 35  1  0  0  0
 33 37  1  0  0  0
 34 39  1  0  0  0
 36 38  1  0  0  0
 37 38  2  0  0  0
 38 67  1  0  0  0
 39 40  2  0  0  0
 39 41  1  0  0  0
 40 42  1  0  0  0
 40 68  1  0  0  0
 41 43  2  0  0  0
 41 69  1  0  0  0
 42 44  2  0  0  0
 42 71  1  0  0  0
 43 44  1  0  0  0
 43 72  1  0  0  0
M  CHG  1  15  -1
M  END
> <s_m_entry_id>
1104

> <s_m_entry_name>
Structure2D_COMPOUND_CID_14375133.1

> <PUBCHEM_COMPOUND_CID>
14375133

> <PUBCHEM_EXACT_MASS>
626.14829948

> <s_lp_Variant>
14375133-36

$$$$
14375133
                    3D
 Schrodinger Suite 2021-2.
 73 77  0  0  1  0            999 V2000
    4.6588    1.6978    6.1538 O   0  0  0  0  0  0
   -1.4456    1.4880   -1.0819 O   0  0  0  0  0  0
   -0.1115    0.1600    0.2884 O   0  0  0  0  0  0
    4.1074   -0.1719    4.8580 O   0  0  0  0  0  0
    5.1355   -1.7591    7.0689 O   0  0  0  0  0  0
   -2.5738   -0.7236    1.5903 O   0  0  0  0  0  0
    5.2226   -0.0718    9.3855 O   0  0  0  0  0  0
   -4.3578    1.8167   -0.3313 O   0  0  0  0  0  0
    6.8503   -0.9820    4.8563 O   0  0  0  0  0  0
   -1.1088    1.5808    2.5831 O   0  0  0  0  0  0
    2.7763    3.0777    7.8194 O   0  0  0  0  0  0
   -2.0797    0.2670   -3.6613 O   0  0  0  0  0  0
    1.4112    0.0097    2.4328 O   0  0  0  0  0  0
    5.5194   -0.1560    2.3948 O   0  0  0  0  0  0
    1.1681    0.1675   -2.2498 O   0  5  0  0  0  0
    5.4090    0.0051   -0.3570 O   0  0  0  0  0  0
   -1.4859   -0.1486    7.9075 O   0  0  0  0  0  0
    6.0262   -0.6539    7.1488 C   0  0  2  0  0  0
   -2.9340    0.6011    1.2331 C   0  0  2  0  0  0
    5.5210    0.4451    8.0991 C   0  0  1  0  0  0
   -3.5728    0.6457   -0.1707 C   0  0  2  0  0  0
    6.3322   -0.0326    5.7693 C   0  0  2  0  0  0
   -1.7469    1.5909    1.3190 C   0  0  2  0  0  0
    4.3325    1.2131    7.4683 C   0  0  1  0  0  0
   -2.4837    0.5103   -1.2684 C   0  0  1  0  0  0
    5.1168    0.7470    5.2191 C   0  0  2  0  0  0
   -0.7633    1.3967    0.1471 C   0  0  2  0  0  0
    3.9206    2.4278    8.3324 C   0  0  0  0  0  0
   -3.0489    0.6307   -2.6998 C   0  0  0  0  0  0
    1.2565    0.1325    0.0932 C   0  0  0  0  0  0
    3.4738   -0.0271    3.6522 C   0  0  0  0  0  0
    2.0737    0.0527    1.2247 C   0  0  0  0  0  0
    3.4781    0.0121    1.1407 C   0  0  0  0  0  0
    2.1227   -0.0549    3.5840 C   0  0  0  0  0  0
    4.2917   -0.0691    2.4126 C   0  0  0  0  0  0
    1.8555    0.1410   -1.1785 C   0  0  0  0  0  0
    4.0530    0.0397   -0.1472 C   0  0  0  0  0  0
    3.2471    0.1010   -1.2834 C   0  0  0  0  0  0
    1.1897   -0.0783    4.7251 C   0  0  0  0  0  0
    0.2083   -1.0728    4.7996 C   0  0  0  0  0  0
    1.2574    0.8970    5.7224 C   0  0  0  0  0  0
   -0.6871   -1.0988    5.8654 C   0  0  0  0  0  0
    0.3631    0.8740    6.7899 C   0  0  0  0  0  0
   -0.6054   -0.1252    6.8586 C   0  0  0  0  0  0
    6.9486   -1.0664    7.5615 H   0  0  0  0  0  0
   -3.6884    0.8786    1.9714 H   0  0  0  0  0  0
    6.3369    1.1524    8.2586 H   0  0  0  0  0  0
   -4.2846   -0.1759   -0.2675 H   0  0  0  0  0  0
    7.1319    0.6990    5.8959 H   0  0  0  0  0  0
   -2.1432    2.6023    1.2166 H   0  0  0  0  0  0
    3.4819    0.5340    7.3882 H   0  0  0  0  0  0
   -2.0439   -0.4860   -1.1803 H   0  0  0  0  0  0
    5.4036    1.4036    4.3960 H   0  0  0  0  0  0
   -0.0431    2.2166    0.0864 H   0  0  0  0  0  0
    4.7363    3.1487    8.3978 H   0  0  0  0  0  0
    3.6908    2.1185    9.3523 H   0  0  0  0  0  0
   -3.3936    1.6449   -2.9042 H   0  0  0  0  0  0
   -3.9075   -0.0295   -2.8273 H   0  0  0  0  0  0
    4.3254   -1.4661    6.6446 H   0  0  0  0  0  0
   -1.9150   -0.6765    2.2877 H   0  0  0  0  0  0
    4.6560   -0.8399    9.2789 H   0  0  0  0  0  0
   -5.0824    1.7854    0.2976 H   0  0  0  0  0  0
    7.0384   -0.5364    4.0263 H   0  0  0  0  0  0
   -0.4719    2.2985    2.6079 H   0  0  0  0  0  0
    2.5754    3.8300    8.3812 H   0  0  0  0  0  0
   -2.4569    0.3820   -4.5362 H   0  0  0  0  0  0
    3.7245    0.1107   -2.2554 H   0  0  0  0  0  0
    0.1378   -1.8277    4.0296 H   0  0  0  0  0  0
    1.9984    1.6799    5.6626 H   0  0  0  0  0  0
    5.6384    0.0217   -1.2886 H   0  0  0  0  0  0
   -1.4409   -1.8711    5.9163 H   0  0  0  0  0  0
    0.4217    1.6320    7.5571 H   0  0  0  0  0  0
   -1.3457    0.5682    8.5302 H   0  0  0  0  0  0
  1 24  1  0  0  0
  1 26  1  0  0  0
  2 25  1  0  0  0
  2 27  1  0  0  0
  3 27  1  0  0  0
  3 30  1  0  0  0
  4 26  1  0  0  0
  4 31  1  0  0  0
  5 18  1  0  0  0
  5 59  1  0  0  0
  6 19  1  0  0  0
  6 60  1  0  0  0
  7 20  1  0  0  0
  7 61  1  0  0  0
  8 21  1  0  0  0
  8 62  1  0  0  0
  9 22  1  0  0  0
  9 63  1  0  0  0
 10 23  1  0  0  0
 10 64  1  0  0  0
 11 28  1  0  0  0
 11 65  1  0  0  0
 12 29  1  0  0  0
 12 66  1  0  0  0
 13 32  1  0  0  0
 13 34  1  0  0  0
 14 35  2  0  0  0
 15 36  1  0  0  0
 16 37  1  0  0  0
 16 70  1  0  0  0
 17 44  1  0  0  0
 17 73  1  0  0  0
 18 20  1  0  0  0
 18 22  1  0  0  0
 18 45  1  0  0  0
 19 21  1  0  0  0
 19 23  1  0  0  0
 19 46  1  0  0  0
 20 24  1  0  0  0
 20 47  1  0  0  0
 21 25  1  0  0  0
 21 48  1  0  0  0
 22 26  1  0  0  0
 22 49  1  0  0  0
 23 27  1  0  0  0
 23 50  1  0  0  0
 24 28  1  0  0  0
 24 51  1  0  0  0
 25 29  1  0  0  0
 25 52  1  0  0  0
 26 53  1  0  0  0
 27 54  1  0  0  0
 28 55  1  0  0  0
 28 56  1  0  0  0
 29 57  1  0  0  0
 29 58  1  0  0  0
 30 32  1  0  0  0
 30 36  2  0  0  0
 31 34  2  0  0  0
 31 35  1  0  0  0
 32 33  2  0  0  0
 33 35  1  0  0  0
 33 37  1  0  0  0
 34 39  1  0  0  0
 36 38  1  0  0  0
 37 38  2  0  0  0
 38 67  1  0  0  0
 39 40  2  0  0  0
 39 41  1  0  0  0
 40 42  1  0  0  0
 40 68  1  0  0  0
 41 43  2  0  0  0
 41 69  1  0  0  0
 42 44  2  0  0  0
 42 71  1  0  0  0
 43 44  1  0  0  0
 43 72  1  0  0  0
M  CHG  1  15  -1
M  END
> <s_m_entry_id>
1105

> <s_m_entry_name>
Structure2D_COMPOUND_CID_14375133.1

> <PUBCHEM_COMPOUND_CID>
14375133

> <PUBCHEM_EXACT_MASS>
626.14829948

> <s_lp_Variant>
14375133-37

$$$$
14375133
                    3D
 Schrodinger Suite 2021-2.
 73 77  0  0  1  0            999 V2000
    5.9036   -3.3224   -4.4338 O   0  0  0  0  0  0
   -0.1111    1.8781   -1.2456 O   0  0  0  0  0  0
   -0.0037   -0.0486    0.1095 O   0  0  0  0  0  0
    3.7928   -3.4288   -3.4734 O   0  0  0  0  0  0
    3.5704   -5.2804   -7.2796 O   0  0  0  0  0  0
   -2.1306   -1.1040   -1.7008 O   0  0  0  0  0  0
    5.5633   -6.7603   -5.7759 O   0  0  0  0  0  0
   -2.5568    2.2656   -3.0374 O   0  0  0  0  0  0
    2.6560   -2.8198   -6.0378 O   0  0  0  0  0  0
   -2.7132    0.2608    0.8193 O   0  0  0  0  0  0
    8.0001   -4.6511   -2.9759 O   0  0  0  0  0  0
    0.0547    3.3661   -3.7760 O   0  0  0  0  0  0
    1.3071   -1.6197   -1.5544 O   0  0  0  0  0  0
    5.4045   -2.0340   -1.6857 O   0  0  0  0  0  0
    1.5399    1.2575    2.1699 O   0  5  0  0  0  0
    5.5551   -0.2641    0.4321 O   0  0  0  0  0  0
   -1.8260   -5.2692   -5.5836 O   0  0  0  0  0  0
    4.0524   -4.8581   -6.0145 C   0  0  1  0  0  0
   -2.4960    0.2657   -1.6514 C   0  0  2  0  0  0
    5.4991   -5.3438   -5.7713 C   0  0  1  0  0  0
   -1.8554    1.0552   -2.8102 C   0  0  2  0  0  0
    3.9681   -3.3229   -5.8622 C   0  0  2  0  0  0
   -2.1573    0.9340   -0.2968 C   0  0  2  0  0  0
    6.0652   -4.7509   -4.4535 C   0  0  1  0  0  0
   -0.3463    1.2731   -2.5241 C   0  0  1  0  0  0
    4.5696   -2.8877   -4.5175 C   0  0  2  0  0  0
   -0.6431    1.1840   -0.1360 C   0  0  2  0  0  0
    7.5642   -5.0623   -4.2564 C   0  0  0  0  0  0
    0.4463    2.0162   -3.6228 C   0  0  0  0  0  0
    1.3775   -0.0820    0.2369 C   0  0  0  0  0  0
    3.2534   -2.5565   -2.5784 C   0  0  0  0  0  0
    2.0809   -0.8981   -0.6607 C   0  0  0  0  0  0
    3.4886   -0.9963   -0.6466 C   0  0  0  0  0  0
    1.9146   -2.4045   -2.4814 C   0  0  0  0  0  0
    4.1825   -1.8852   -1.6528 C   0  0  0  0  0  0
    2.1031    0.5962    1.2386 C   0  0  0  0  0  0
    4.1864   -0.2564    0.3288 C   0  0  0  0  0  0
    3.4961    0.5152    1.2593 C   0  0  0  0  0  0
    0.9194   -3.1604   -3.2726 C   0  0  0  0  0  0
   -0.1206   -2.4898   -3.9244 C   0  0  0  0  0  0
    1.0258   -4.5502   -3.4070 C   0  0  0  0  0  0
   -1.0419   -3.1941   -4.6949 C   0  0  0  0  0  0
    0.1081   -5.2576   -4.1789 C   0  0  0  0  0  0
   -0.9236   -4.5764   -4.8209 C   0  0  0  0  0  0
    3.4023   -5.3326   -5.2765 H   0  0  0  0  0  0
   -3.5783    0.2585   -1.7932 H   0  0  0  0  0  0
    6.1239   -5.0074   -6.6010 H   0  0  0  0  0  0
   -1.9653    0.4923   -3.7387 H   0  0  0  0  0  0
    4.5697   -2.8554   -6.6439 H   0  0  0  0  0  0
   -2.6246    1.9200   -0.2811 H   0  0  0  0  0  0
    5.5200   -5.1854   -3.6120 H   0  0  0  0  0  0
    0.1090    0.2877   -2.4811 H   0  0  0  0  0  0
    4.6676   -1.8012   -4.4449 H   0  0  0  0  0  0
   -0.4773    1.8757    0.6874 H   0  0  0  0  0  0
    8.1684   -4.5714   -5.0201 H   0  0  0  0  0  0
    7.7540   -6.1327   -4.3409 H   0  0  0  0  0  0
    0.3293    1.5094   -4.5812 H   0  0  0  0  0  0
    1.5118    1.9938   -3.3908 H   0  0  0  0  0  0
    2.8000   -4.7502   -7.4989 H   0  0  0  0  0  0
   -2.3039   -1.4967   -0.8423 H   0  0  0  0  0  0
    5.2689   -7.0714   -6.6354 H   0  0  0  0  0  0
   -2.1943    2.6846   -3.8217 H   0  0  0  0  0  0
    2.6970   -1.8607   -6.0446 H   0  0  0  0  0  0
   -2.4350   -0.6572    0.7901 H   0  0  0  0  0  0
    8.9367   -4.8439   -2.8936 H   0  0  0  0  0  0
    0.6262    3.7778   -4.4284 H   0  0  0  0  0  0
    4.0677    1.0424    2.0137 H   0  0  0  0  0  0
   -0.2127   -1.4180   -3.8505 H   0  0  0  0  0  0
    1.8243   -5.0870   -2.9152 H   0  0  0  0  0  0
    5.8748    0.2835    1.1523 H   0  0  0  0  0  0
   -1.8395   -2.6649   -5.1958 H   0  0  0  0  0  0
    0.2031   -6.3291   -4.2772 H   0  0  0  0  0  0
   -1.6499   -6.2124   -5.6077 H   0  0  0  0  0  0
  1 24  1  0  0  0
  1 26  1  0  0  0
  2 25  1  0  0  0
  2 27  1  0  0  0
  3 27  1  0  0  0
  3 30  1  0  0  0
  4 26  1  0  0  0
  4 31  1  0  0  0
  5 18  1  0  0  0
  5 59  1  0  0  0
  6 19  1  0  0  0
  6 60  1  0  0  0
  7 20  1  0  0  0
  7 61  1  0  0  0
  8 21  1  0  0  0
  8 62  1  0  0  0
  9 22  1  0  0  0
  9 63  1  0  0  0
 10 23  1  0  0  0
 10 64  1  0  0  0
 11 28  1  0  0  0
 11 65  1  0  0  0
 12 29  1  0  0  0
 12 66  1  0  0  0
 13 32  1  0  0  0
 13 34  1  0  0  0
 14 35  2  0  0  0
 15 36  1  0  0  0
 16 37  1  0  0  0
 16 70  1  0  0  0
 17 44  1  0  0  0
 17 73  1  0  0  0
 18 20  1  0  0  0
 18 22  1  0  0  0
 18 45  1  0  0  0
 19 21  1  0  0  0
 19 23  1  0  0  0
 19 46  1  0  0  0
 20 24  1  0  0  0
 20 47  1  0  0  0
 21 25  1  0  0  0
 21 48  1  0  0  0
 22 26  1  0  0  0
 22 49  1  0  0  0
 23 27  1  0  0  0
 23 50  1  0  0  0
 24 28  1  0  0  0
 24 51  1  0  0  0
 25 29  1  0  0  0
 25 52  1  0  0  0
 26 53  1  0  0  0
 27 54  1  0  0  0
 28 55  1  0  0  0
 28 56  1  0  0  0
 29 57  1  0  0  0
 29 58  1  0  0  0
 30 32  1  0  0  0
 30 36  2  0  0  0
 31 34  2  0  0  0
 31 35  1  0  0  0
 32 33  2  0  0  0
 33 35  1  0  0  0
 33 37  1  0  0  0
 34 39  1  0  0  0
 36 38  1  0  0  0
 37 38  2  0  0  0
 38 67  1  0  0  0
 39 40  2  0  0  0
 39 41  1  0  0  0
 40 42  1  0  0  0
 40 68  1  0  0  0
 41 43  2  0  0  0
 41 69  1  0  0  0
 42 44  2  0  0  0
 42 71  1  0  0  0
 43 44  1  0  0  0
 43 72  1  0  0  0
M  CHG  1  15  -1
M  END
> <s_m_entry_id>
1106

> <s_m_entry_name>
Structure2D_COMPOUND_CID_14375133.1

> <PUBCHEM_COMPOUND_CID>
14375133

> <PUBCHEM_EXACT_MASS>
626.14829948

> <s_lp_Variant>
14375133-38

$$$$
14375133
                    3D
 Schrodinger Suite 2021-2.
 73 77  0  0  1  0            999 V2000
    4.6671    1.7003    6.1558 O   0  0  0  0  0  0
   -1.4375    1.5028   -1.0665 O   0  0  0  0  0  0
   -0.1268    0.1524    0.3061 O   0  0  0  0  0  0
    4.1134   -0.1707    4.8631 O   0  0  0  0  0  0
    5.1701   -1.7577    7.0639 O   0  0  0  0  0  0
   -3.8937    0.6704    2.2310 O   0  0  0  0  0  0
    5.2550   -0.0733    9.3809 O   0  0  0  0  0  0
   -4.3626    1.7878   -0.3616 O   0  0  0  0  0  0
    6.8648   -0.9665    4.8418 O   0  0  0  0  0  0
   -1.1462    1.5226    2.5962 O   0  0  0  0  0  0
    2.7933    3.0738    7.8369 O   0  0  0  0  0  0
   -2.0239    0.3316   -3.6809 O   0  0  0  0  0  0
    1.4055    0.0092    2.4485 O   0  0  0  0  0  0
    5.5127   -0.1611    2.3946 O   0  0  0  0  0  0
    1.1464    0.1435   -2.2347 O   0  5  0  0  0  0
    5.3929    0.0012   -0.3556 O   0  0  0  0  0  0
   -1.4865   -0.1239    7.9231 O   0  0  0  0  0  0
    6.0529   -0.6461    7.1393 C   0  0  2  0  0  0
   -2.9288    0.5388    1.1994 C   0  0  1  0  0  0
    5.5461    0.4480    8.0947 C   0  0  1  0  0  0
   -3.5665    0.6221   -0.2044 C   0  0  2  0  0  0
    6.3456   -0.0214    5.7585 C   0  0  2  0  0  0
   -1.7780    1.5629    1.3293 C   0  0  2  0  0  0
    4.3514    1.2132    7.4718 C   0  0  1  0  0  0
   -2.4632    0.5190   -1.2891 C   0  0  1  0  0  0
    5.1220    0.7521    5.2172 C   0  0  2  0  0  0
   -0.7748    1.3930    0.1722 C   0  0  2  0  0  0
    3.9432    2.4263    8.3397 C   0  0  0  0  0  0
   -3.0104    0.6632   -2.7256 C   0  0  0  0  0  0
    1.2414    0.1227    0.1081 C   0  0  0  0  0  0
    3.4728   -0.0287    3.6604 C   0  0  0  0  0  0
    2.0628    0.0478    1.2374 C   0  0  0  0  0  0
    3.4670    0.0067    1.1485 C   0  0  0  0  0  0
    2.1211   -0.0552    3.5975 C   0  0  0  0  0  0
    4.2852   -0.0729    2.4175 C   0  0  0  0  0  0
    1.8367    0.1246   -1.1655 C   0  0  0  0  0  0
    4.0375    0.0319   -0.1413 C   0  0  0  0  0  0
    3.2279    0.0871   -1.2749 C   0  0  0  0  0  0
    1.1909   -0.0737    4.7412 C   0  0  0  0  0  0
    0.2034   -1.0621    4.8171 C   0  0  0  0  0  0
    1.2657    0.9010    5.7386 C   0  0  0  0  0  0
   -0.6923   -1.0812    5.8829 C   0  0  0  0  0  0
    0.3717    0.8844    6.8068 C   0  0  0  0  0  0
   -0.6043   -0.1077    6.8755 C   0  0  0  0  0  0
    6.9807   -1.0523    7.5461 H   0  0  0  0  0  0
   -2.5243   -0.4679    1.3200 H   0  0  0  0  0  0
    6.3595    1.1583    8.2535 H   0  0  0  0  0  0
   -4.2583   -0.2134   -0.3232 H   0  0  0  0  0  0
    7.1416    0.7151    5.8805 H   0  0  0  0  0  0
   -2.1889    2.5704    1.2445 H   0  0  0  0  0  0
    3.5021    0.5320    7.3963 H   0  0  0  0  0  0
   -2.0160   -0.4752   -1.2136 H   0  0  0  0  0  0
    5.3995    1.4106    4.3920 H   0  0  0  0  0  0
   -0.0531    2.2134    0.1385 H   0  0  0  0  0  0
    4.7577    3.1495    8.3981 H   0  0  0  0  0  0
    3.7231    2.1160    9.3616 H   0  0  0  0  0  0
   -3.3645    1.6775   -2.9134 H   0  0  0  0  0  0
   -3.8589   -0.0046   -2.8784 H   0  0  0  0  0  0
    4.3567   -1.4704    6.6420 H   0  0  0  0  0  0
   -3.4321    0.8781    3.0472 H   0  0  0  0  0  0
    4.6862   -0.8399    9.2756 H   0  0  0  0  0  0
   -5.0610    1.7643    0.2969 H   0  0  0  0  0  0
    7.0492   -0.5188    4.0122 H   0  0  0  0  0  0
   -0.5249    2.2524    2.6496 H   0  0  0  0  0  0
    2.5977    3.8272    8.3991 H   0  0  0  0  0  0
   -2.3922    0.4558   -4.5582 H   0  0  0  0  0  0
    3.7023    0.0933   -2.2484 H   0  0  0  0  0  0
    0.1276   -1.8168    4.0473 H   0  0  0  0  0  0
    2.0116    1.6793    5.6776 H   0  0  0  0  0  0
    5.6193    0.0197   -1.2879 H   0  0  0  0  0  0
   -1.4523   -1.8476    5.9330 H   0  0  0  0  0  0
    0.4355    1.6427    7.5733 H   0  0  0  0  0  0
   -1.3438    0.5937    8.5442 H   0  0  0  0  0  0
  1 24  1  0  0  0
  1 26  1  0  0  0
  2 25  1  0  0  0
  2 27  1  0  0  0
  3 27  1  0  0  0
  3 30  1  0  0  0
  4 26  1  0  0  0
  4 31  1  0  0  0
  5 18  1  0  0  0
  5 59  1  0  0  0
  6 19  1  0  0  0
  6 60  1  0  0  0
  7 20  1  0  0  0
  7 61  1  0  0  0
  8 21  1  0  0  0
  8 62  1  0  0  0
  9 22  1  0  0  0
  9 63  1  0  0  0
 10 23  1  0  0  0
 10 64  1  0  0  0
 11 28  1  0  0  0
 11 65  1  0  0  0
 12 29  1  0  0  0
 12 66  1  0  0  0
 13 32  1  0  0  0
 13 34  1  0  0  0
 14 35  2  0  0  0
 15 36  1  0  0  0
 16 37  1  0  0  0
 16 70  1  0  0  0
 17 44  1  0  0  0
 17 73  1  0  0  0
 18 20  1  0  0  0
 18 22  1  0  0  0
 18 45  1  0  0  0
 19 21  1  0  0  0
 19 23  1  0  0  0
 19 46  1  0  0  0
 20 24  1  0  0  0
 20 47  1  0  0  0
 21 25  1  0  0  0
 21 48  1  0  0  0
 22 26  1  0  0  0
 22 49  1  0  0  0
 23 27  1  0  0  0
 23 50  1  0  0  0
 24 28  1  0  0  0
 24 51  1  0  0  0
 25 29  1  0  0  0
 25 52  1  0  0  0
 26 53  1  0  0  0
 27 54  1  0  0  0
 28 55  1  0  0  0
 28 56  1  0  0  0
 29 57  1  0  0  0
 29 58  1  0  0  0
 30 32  1  0  0  0
 30 36  2  0  0  0
 31 34  2  0  0  0
 31 35  1  0  0  0
 32 33  2  0  0  0
 33 35  1  0  0  0
 33 37  1  0  0  0
 34 39  1  0  0  0
 36 38  1  0  0  0
 37 38  2  0  0  0
 38 67  1  0  0  0
 39 40  2  0  0  0
 39 41  1  0  0  0
 40 42  1  0  0  0
 40 68  1  0  0  0
 41 43  2  0  0  0
 41 69  1  0  0  0
 42 44  2  0  0  0
 42 71  1  0  0  0
 43 44  1  0  0  0
 43 72  1  0  0  0
M  CHG  1  15  -1
M  END
> <s_m_entry_id>
1107

> <s_m_entry_name>
Structure2D_COMPOUND_CID_14375133.1

> <PUBCHEM_COMPOUND_CID>
14375133

> <PUBCHEM_EXACT_MASS>
626.14829948

> <s_lp_Variant>
14375133-39

$$$$
14375133
                    3D
 Schrodinger Suite 2021-2.
 73 77  0  0  1  0            999 V2000
    6.0601   -0.8311    5.4858 O   0  0  0  0  0  0
   -1.4163    1.4152   -1.1192 O   0  0  0  0  0  0
   -0.0497    0.2419    0.3527 O   0  0  0  0  0  0
    3.9403    0.0369    5.1043 O   0  0  0  0  0  0
    4.0502   -1.3035    9.1219 O   0  0  0  0  0  0
   -3.9568    0.3939    2.0563 O   0  0  0  0  0  0
    6.1467    0.7004    8.8673 O   0  0  0  0  0  0
   -4.3872    1.3864   -0.5969 O   0  0  0  0  0  0
    2.8372   -2.1381    6.6161 O   0  0  0  0  0  0
   -1.3285    1.5377    2.5490 O   0  0  0  0  0  0
    8.6987   -0.6801    6.7132 O   0  0  0  0  0  0
   -1.6900    0.0927   -3.7127 O   0  0  0  0  0  0
    1.3511    0.1947    2.5741 O   0  0  0  0  0  0
    5.4553    0.3972    2.7993 O   0  0  0  0  0  0
    1.3677    0.4556   -2.1115 O   0  5  0  0  0  0
    5.4927    0.5760    0.0271 O   0  0  0  0  0  0
   -1.7603   -0.1428    7.9643 O   0  0  0  0  0  0
    4.4443   -0.7440    7.8796 C   0  0  1  0  0  0
   -2.9237    0.3434    1.0850 C   0  0  1  0  0  0
    5.9279   -0.3143    7.9026 C   0  0  1  0  0  0
   -3.4799    0.3208   -0.3557 C   0  0  2  0  0  0
    4.1877   -1.7230    6.7123 C   0  0  2  0  0  0
   -1.8936    1.4861    1.2516 C   0  0  2  0  0  0
    6.3923    0.1394    6.4918 C   0  0  1  0  0  0
   -2.3076    0.3145   -1.3699 C   0  0  1  0  0  0
    4.6885   -1.1236    5.3891 C   0  0  2  0  0  0
   -0.8149    1.4034    0.1541 C   0  0  2  0  0  0
    7.9033    0.4442    6.3893 C   0  0  0  0  0  0
   -2.7691    0.3629   -2.8418 C   0  0  0  0  0  0
    1.3239    0.3455    0.2318 C   0  0  0  0  0  0
    3.3446    0.1034    3.8831 C   0  0  0  0  0  0
    2.0795    0.2981    1.4065 C   0  0  0  0  0  0
    3.4867    0.3659    1.4036 C   0  0  0  0  0  0
    1.9982    0.0728    3.7591 C   0  0  0  0  0  0
    4.2303    0.2993    2.7181 C   0  0  0  0  0  0
    1.9917    0.4497   -1.0015 C   0  0  0  0  0  0
    4.1287    0.4940    0.1551 C   0  0  0  0  0  0
    3.3855    0.5326   -1.0243 C   0  0  0  0  0  0
    1.0173    0.0265    4.8680 C   0  0  0  0  0  0
   -0.1302   -0.7673    4.7500 C   0  0  0  0  0  0
    1.2199    0.7609    6.0436 C   0  0  0  0  0  0
   -1.0604   -0.8238    5.7842 C   0  0  0  0  0  0
    0.2934    0.7033    7.0812 C   0  0  0  0  0  0
   -0.8451   -0.0884    6.9471 C   0  0  0  0  0  0
    3.8274    0.1470    7.7462 H   0  0  0  0  0  0
   -2.4165   -0.6061    1.2671 H   0  0  0  0  0  0
    6.5292   -1.1697    8.2154 H   0  0  0  0  0  0
   -4.0668   -0.5894   -0.4898 H   0  0  0  0  0  0
    4.7626   -2.6361    6.8781 H   0  0  0  0  0  0
   -2.4032    2.4423    1.1209 H   0  0  0  0  0  0
    5.8748    1.0682    6.2418 H   0  0  0  0  0  0
   -1.7603   -0.6217   -1.2359 H   0  0  0  0  0  0
    4.6542   -1.8526    4.5745 H   0  0  0  0  0  0
   -0.1813    2.2939    0.1391 H   0  0  0  0  0  0
    8.1752    1.2620    7.0573 H   0  0  0  0  0  0
    8.1540    0.7735    5.3803 H   0  0  0  0  0  0
   -3.1976    1.3351   -3.0876 H   0  0  0  0  0  0
   -3.5398   -0.3867   -3.0247 H   0  0  0  0  0  0
    3.2537   -1.8214    8.9813 H   0  0  0  0  0  0
   -4.4208    1.2289    1.9629 H   0  0  0  0  0  0
    5.9349    0.3415    9.7324 H   0  0  0  0  0  0
   -5.1615    1.2550   -0.0451 H   0  0  0  0  0  0
    2.2769   -1.3583    6.6300 H   0  0  0  0  0  0
   -0.7963    2.3333    2.6191 H   0  0  0  0  0  0
    9.6229   -0.4385    6.6171 H   0  0  0  0  0  0
   -1.0097    0.7557   -3.5693 H   0  0  0  0  0  0
    3.9147    0.6186   -1.9653 H   0  0  0  0  0  0
   -0.3072   -1.3416    3.8519 H   0  0  0  0  0  0
    2.0924    1.3876    6.1565 H   0  0  0  0  0  0
    5.7731    0.6554   -0.8871 H   0  0  0  0  0  0
   -1.9445   -1.4358    5.6788 H   0  0  0  0  0  0
    0.4605    1.2757    7.9820 H   0  0  0  0  0  0
   -1.5193    0.4050    8.7145 H   0  0  0  0  0  0
  1 24  1  0  0  0
  1 26  1  0  0  0
  2 25  1  0  0  0
  2 27  1  0  0  0
  3 27  1  0  0  0
  3 30  1  0  0  0
  4 26  1  0  0  0
  4 31  1  0  0  0
  5 18  1  0  0  0
  5 59  1  0  0  0
  6 19  1  0  0  0
  6 60  1  0  0  0
  7 20  1  0  0  0
  7 61  1  0  0  0
  8 21  1  0  0  0
  8 62  1  0  0  0
  9 22  1  0  0  0
  9 63  1  0  0  0
 10 23  1  0  0  0
 10 64  1  0  0  0
 11 28  1  0  0  0
 11 65  1  0  0  0
 12 29  1  0  0  0
 12 66  1  0  0  0
 13 32  1  0  0  0
 13 34  1  0  0  0
 14 35  2  0  0  0
 15 36  1  0  0  0
 16 37  1  0  0  0
 16 70  1  0  0  0
 17 44  1  0  0  0
 17 73  1  0  0  0
 18 20  1  0  0  0
 18 22  1  0  0  0
 18 45  1  0  0  0
 19 21  1  0  0  0
 19 23  1  0  0  0
 19 46  1  0  0  0
 20 24  1  0  0  0
 20 47  1  0  0  0
 21 25  1  0  0  0
 21 48  1  0  0  0
 22 26  1  0  0  0
 22 49  1  0  0  0
 23 27  1  0  0  0
 23 50  1  0  0  0
 24 28  1  0  0  0
 24 51  1  0  0  0
 25 29  1  0  0  0
 25 52  1  0  0  0
 26 53  1  0  0  0
 27 54  1  0  0  0
 28 55  1  0  0  0
 28 56  1  0  0  0
 29 57  1  0  0  0
 29 58  1  0  0  0
 30 32  1  0  0  0
 30 36  2  0  0  0
 31 34  2  0  0  0
 31 35  1  0  0  0
 32 33  2  0  0  0
 33 35  1  0  0  0
 33 37  1  0  0  0
 34 39  1  0  0  0
 36 38  1  0  0  0
 37 38  2  0  0  0
 38 67  1  0  0  0
 39 40  2  0  0  0
 39 41  1  0  0  0
 40 42  1  0  0  0
 40 68  1  0  0  0
 41 43  2  0  0  0
 41 69  1  0  0  0
 42 44  2  0  0  0
 42 71  1  0  0  0
 43 44  1  0  0  0
 43 72  1  0  0  0
M  CHG  1  15  -1
M  END
> <s_m_entry_id>
1108

> <s_m_entry_name>
Structure2D_COMPOUND_CID_14375133.1

> <PUBCHEM_COMPOUND_CID>
14375133

> <PUBCHEM_EXACT_MASS>
626.14829948

> <s_lp_Variant>
14375133-40

$$$$
14375133
                    3D
 Schrodinger Suite 2021-2.
 73 77  0  0  1  0            999 V2000
    4.6284    1.6624    6.1115 O   0  0  0  0  0  0
   -1.4438    1.4845   -1.0378 O   0  0  0  0  0  0
   -0.1098    0.1443    0.3190 O   0  0  0  0  0  0
    4.1925   -0.2177    4.8017 O   0  0  0  0  0  0
    5.3188   -1.7748    7.0363 O   0  0  0  0  0  0
   -2.5202   -0.7395    1.6576 O   0  0  0  0  0  0
    6.4608    1.3709    8.5071 O   0  0  0  0  0  0
   -4.6023   -0.3118   -0.2614 O   0  0  0  0  0  0
    6.9695   -0.8896    4.8224 O   0  0  0  0  0  0
   -1.0917    1.5911    2.6195 O   0  0  0  0  0  0
    3.0084    1.6911    9.3948 O   0  0  0  0  0  0
   -2.0929    0.4365   -3.6395 O   0  0  0  0  0  0
    1.4490    0.0356    2.4394 O   0  0  0  0  0  0
    5.5548   -0.2177    2.3329 O   0  0  0  0  0  0
    1.1233    0.0943   -2.2412 O   0  5  0  0  0  0
    5.3958   -0.0984   -0.4217 O   0  0  0  0  0  0
   -1.3159    0.0943    7.9833 O   0  0  0  0  0  0
    6.1198   -0.6060    7.1179 C   0  0  2  0  0  0
   -2.9070    0.5747    1.2816 C   0  0  2  0  0  0
    5.4937    0.4313    8.0676 C   0  0  2  0  0  0
   -3.5539    0.6332   -0.1204 C   0  0  1  0  0  0
    6.3989    0.0303    5.7346 C   0  0  2  0  0  0
   -1.7347    1.5803    1.3579 C   0  0  2  0  0  0
    4.2760    1.1095    7.3893 C   0  0  1  0  0  0
   -2.4777    0.5025   -1.2308 C   0  0  1  0  0  0
    5.1499    0.7486    5.1733 C   0  0  2  0  0  0
   -0.7535    1.3858    0.1849 C   0  0  2  0  0  0
    3.6167    2.2218    8.2348 C   0  0  0  0  0  0
   -3.0634    0.6972   -2.6464 C   0  0  0  0  0  0
    1.2540    0.1019    0.0998 C   0  0  0  0  0  0
    3.5333   -0.0579    3.6149 C   0  0  0  0  0  0
    2.0901    0.0330    1.2178 C   0  0  0  0  0  0
    3.4924   -0.0376    1.1081 C   0  0  0  0  0  0
    2.1820   -0.0373    3.5759 C   0  0  0  0  0  0
    4.3283   -0.1182    2.3655 C   0  0  0  0  0  0
    1.8297    0.0776   -1.1824 C   0  0  0  0  0  0
    4.0441   -0.0398   -0.1899 C   0  0  0  0  0  0
    3.2186    0.0159   -1.3121 C   0  0  0  0  0  0
    1.2804   -0.0051    4.7390 C   0  0  0  0  0  0
    0.3558   -1.0359    4.9310 C   0  0  0  0  0  0
    1.3141    1.0684    5.6322 C   0  0  0  0  0  0
   -0.5135   -1.0040    6.0182 C   0  0  0  0  0  0
    0.4458    1.1027    6.7204 C   0  0  0  0  0  0
   -0.4632    0.0640    6.9117 C   0  0  0  0  0  0
    7.0603   -0.9563    7.5474 H   0  0  0  0  0  0
   -3.6639    0.8583    2.0146 H   0  0  0  0  0  0
    5.1646   -0.0705    8.9792 H   0  0  0  0  0  0
   -4.0329    1.6083   -0.2259 H   0  0  0  0  0  0
    7.1594    0.8018    5.8635 H   0  0  0  0  0  0
   -2.1455    2.5852    1.2471 H   0  0  0  0  0  0
    3.5159    0.3457    7.2129 H   0  0  0  0  0  0
   -2.0384   -0.4969   -1.1820 H   0  0  0  0  0  0
    5.4094    1.4180    4.3505 H   0  0  0  0  0  0
   -0.0279    2.2009    0.1242 H   0  0  0  0  0  0
    2.8434    2.7282    7.6574 H   0  0  0  0  0  0
    4.3380    2.9882    8.5197 H   0  0  0  0  0  0
   -3.4474    1.7099   -2.7738 H   0  0  0  0  0  0
   -3.8977    0.0169   -2.8194 H   0  0  0  0  0  0
    4.4886   -1.5458    6.6114 H   0  0  0  0  0  0
   -1.8608   -0.6698    2.3524 H   0  0  0  0  0  0
    6.8262    1.8143    7.7379 H   0  0  0  0  0  0
   -5.2657   -0.1318    0.4085 H   0  0  0  0  0  0
    7.1249   -0.4386    3.9886 H   0  0  0  0  0  0
   -0.4720    2.3237    2.6386 H   0  0  0  0  0  0
    2.6245    2.4141    9.8966 H   0  0  0  0  0  0
   -2.4914    0.5730   -4.5016 H   0  0  0  0  0  0
    3.6781    0.0011   -2.2927 H   0  0  0  0  0  0
    0.3107   -1.8635    4.2376 H   0  0  0  0  0  0
    2.0113    1.8794    5.4803 H   0  0  0  0  0  0
    5.6109   -0.0953   -1.3569 H   0  0  0  0  0  0
   -1.2228   -1.8058    6.1633 H   0  0  0  0  0  0
    0.4801    1.9336    7.4098 H   0  0  0  0  0  0
   -1.1928    0.8670    8.5391 H   0  0  0  0  0  0
  1 24  1  0  0  0
  1 26  1  0  0  0
  2 25  1  0  0  0
  2 27  1  0  0  0
  3 27  1  0  0  0
  3 30  1  0  0  0
  4 26  1  0  0  0
  4 31  1  0  0  0
  5 18  1  0  0  0
  5 59  1  0  0  0
  6 19  1  0  0  0
  6 60  1  0  0  0
  7 20  1  0  0  0
  7 61  1  0  0  0
  8 21  1  0  0  0
  8 62  1  0  0  0
  9 22  1  0  0  0
  9 63  1  0  0  0
 10 23  1  0  0  0
 10 64  1  0  0  0
 11 28  1  0  0  0
 11 65  1  0  0  0
 12 29  1  0  0  0
 12 66  1  0  0  0
 13 32  1  0  0  0
 13 34  1  0  0  0
 14 35  2  0  0  0
 15 36  1  0  0  0
 16 37  1  0  0  0
 16 70  1  0  0  0
 17 44  1  0  0  0
 17 73  1  0  0  0
 18 20  1  0  0  0
 18 22  1  0  0  0
 18 45  1  0  0  0
 19 21  1  0  0  0
 19 23  1  0  0  0
 19 46  1  0  0  0
 20 24  1  0  0  0
 20 47  1  0  0  0
 21 25  1  0  0  0
 21 48  1  0  0  0
 22 26  1  0  0  0
 22 49  1  0  0  0
 23 27  1  0  0  0
 23 50  1  0  0  0
 24 28  1  0  0  0
 24 51  1  0  0  0
 25 29  1  0  0  0
 25 52  1  0  0  0
 26 53  1  0  0  0
 27 54  1  0  0  0
 28 55  1  0  0  0
 28 56  1  0  0  0
 29 57  1  0  0  0
 29 58  1  0  0  0
 30 32  1  0  0  0
 30 36  2  0  0  0
 31 34  2  0  0  0
 31 35  1  0  0  0
 32 33  2  0  0  0
 33 35  1  0  0  0
 33 37  1  0  0  0
 34 39  1  0  0  0
 36 38  1  0  0  0
 37 38  2  0  0  0
 38 67  1  0  0  0
 39 40  2  0  0  0
 39 41  1  0  0  0
 40 42  1  0  0  0
 40 68  1  0  0  0
 41 43  2  0  0  0
 41 69  1  0  0  0
 42 44  2  0  0  0
 42 71  1  0  0  0
 43 44  1  0  0  0
 43 72  1  0  0  0
M  CHG  1  15  -1
M  END
> <s_m_entry_id>
1109

> <s_m_entry_name>
Structure2D_COMPOUND_CID_14375133.1

> <PUBCHEM_COMPOUND_CID>
14375133

> <PUBCHEM_EXACT_MASS>
626.14829948

> <s_lp_Variant>
14375133-41

$$$$
14375133
                    3D
 Schrodinger Suite 2021-2.
 73 77  0  0  1  0            999 V2000
    4.4982   -2.9333    5.4103 O   0  0  0  0  0  0
   -1.4541    1.5608   -0.4891 O   0  0  0  0  0  0
    0.0643   -0.1421   -0.0735 O   0  0  0  0  0  0
    4.1432   -3.5060    3.1777 O   0  0  0  0  0  0
    7.0147   -6.2510    4.8231 O   0  0  0  0  0  0
   -2.1261   -1.7214    0.9766 O   0  0  0  0  0  0
    6.1686   -4.7686    7.1387 O   0  0  0  0  0  0
   -4.4562   -0.6175   -0.2730 O   0  0  0  0  0  0
    6.8820   -4.1323    2.8646 O   0  0  0  0  0  0
   -0.6040    0.0112    2.7336 O   0  0  0  0  0  0
    2.6953   -4.9968    7.8439 O   0  0  0  0  0  0
   -2.4115    1.7390   -3.1945 O   0  0  0  0  0  0
    1.5164   -1.6950    1.4477 O   0  0  0  0  0  0
    5.6213   -1.9470    1.3501 O   0  0  0  0  0  0
    1.4135    1.5043   -1.9811 O   0  5  0  0  0  0
    5.5956   -0.0036   -0.6193 O   0  0  0  0  0  0
   -1.5622   -5.1476    5.5463 O   0  0  0  0  0  0
    5.9143   -5.3584    4.7588 C   0  0  1  0  0  0
   -2.5768   -0.4130    1.2990 C   0  0  2  0  0  0
    5.2468   -5.1662    6.1342 C   0  0  2  0  0  0
   -3.4082    0.2315    0.1662 C   0  0  1  0  0  0
    6.2917   -3.9911    4.1442 C   0  0  2  0  0  0
   -1.4175    0.5306    1.6970 C   0  0  2  0  0  0
    4.0683   -4.1710    5.9985 C   0  0  1  0  0  0
   -2.4878    0.6965   -0.9935 C   0  0  1  0  0  0
    5.0751   -3.0382    4.1284 C   0  0  2  0  0  0
   -0.6043    0.9696    0.4634 C   0  0  2  0  0  0
    3.3470   -3.8535    7.3276 C   0  0  0  0  0  0
   -3.2527    1.4645   -2.0924 C   0  0  0  0  0  0
    1.4347   -0.0651   -0.2363 C   0  0  0  0  0  0
    3.5408   -2.5946    2.3559 C   0  0  0  0  0  0
    2.2171   -0.8969    0.5680 C   0  0  0  0  0  0
    3.6224   -0.9211    0.4899 C   0  0  0  0  0  0
    2.1928   -2.5138    2.2866 C   0  0  0  0  0  0
    4.3954   -1.8468    1.4023 C   0  0  0  0  0  0
    2.0691    0.7582   -1.1838 C   0  0  0  0  0  0
    4.2346   -0.0714   -0.4545 C   0  0  0  0  0  0
    3.4628    0.7504   -1.2758 C   0  0  0  0  0  0
    1.2296   -3.2189    3.1468 C   0  0  0  0  0  0
    0.3050   -4.1007    2.5792 C   0  0  0  0  0  0
    1.1991   -2.9758    4.5219 C   0  0  0  0  0  0
   -0.6296   -4.7486    3.3825 C   0  0  0  0  0  0
    0.2661   -3.6235    5.3278 C   0  0  0  0  0  0
   -0.6438   -4.5099    4.7553 C   0  0  0  0  0  0
    5.1896   -5.8516    4.1078 H   0  0  0  0  0  0
   -3.2302   -0.5529    2.1619 H   0  0  0  0  0  0
    4.8580   -6.1292    6.4692 H   0  0  0  0  0  0
   -3.9068    1.1114    0.5761 H   0  0  0  0  0  0
    7.0530   -3.5193    4.7678 H   0  0  0  0  0  0
   -1.8523    1.4406    2.1138 H   0  0  0  0  0  0
    3.3285   -4.6123    5.3271 H   0  0  0  0  0  0
   -2.0319   -0.1828   -1.4549 H   0  0  0  0  0  0
    5.3768   -2.0047    3.9457 H   0  0  0  0  0  0
    0.0914    1.7790    0.6987 H   0  0  0  0  0  0
    2.5924   -3.0832    7.1704 H   0  0  0  0  0  0
    4.0390   -3.4612    8.0733 H   0  0  0  0  0  0
   -3.6588    2.3995   -1.7052 H   0  0  0  0  0  0
   -4.0961    0.8811   -2.4620 H   0  0  0  0  0  0
    7.5408   -6.1367    4.0278 H   0  0  0  0  0  0
   -1.3780   -1.9280    1.5422 H   0  0  0  0  0  0
    6.6213   -3.9763    6.8404 H   0  0  0  0  0  0
   -5.0320   -0.8003    0.4729 H   0  0  0  0  0  0
    7.1066   -3.2593    2.5321 H   0  0  0  0  0  0
    0.0056    0.6980    3.0133 H   0  0  0  0  0  0
    3.3629   -5.6181    8.1454 H   0  0  0  0  0  0
   -2.9152    2.2269   -3.8495 H   0  0  0  0  0  0
    3.9683    1.3814   -1.9963 H   0  0  0  0  0  0
    0.3083   -4.2832    1.5139 H   0  0  0  0  0  0
    1.8953   -2.2790    4.9654 H   0  0  0  0  0  0
    5.8529    0.6198   -1.3020 H   0  0  0  0  0  0
   -1.3400   -5.4304    2.9384 H   0  0  0  0  0  0
    0.2508   -3.4337    6.3911 H   0  0  0  0  0  0
   -1.4764   -4.9222    6.4754 H   0  0  0  0  0  0
  1 24  1  0  0  0
  1 26  1  0  0  0
  2 25  1  0  0  0
  2 27  1  0  0  0
  3 27  1  0  0  0
  3 30  1  0  0  0
  4 26  1  0  0  0
  4 31  1  0  0  0
  5 18  1  0  0  0
  5 59  1  0  0  0
  6 19  1  0  0  0
  6 60  1  0  0  0
  7 20  1  0  0  0
  7 61  1  0  0  0
  8 21  1  0  0  0
  8 62  1  0  0  0
  9 22  1  0  0  0
  9 63  1  0  0  0
 10 23  1  0  0  0
 10 64  1  0  0  0
 11 28  1  0  0  0
 11 65  1  0  0  0
 12 29  1  0  0  0
 12 66  1  0  0  0
 13 32  1  0  0  0
 13 34  1  0  0  0
 14 35  2  0  0  0
 15 36  1  0  0  0
 16 37  1  0  0  0
 16 70  1  0  0  0
 17 44  1  0  0  0
 17 73  1  0  0  0
 18 20  1  0  0  0
 18 22  1  0  0  0
 18 45  1  0  0  0
 19 21  1  0  0  0
 19 23  1  0  0  0
 19 46  1  0  0  0
 20 24  1  0  0  0
 20 47  1  0  0  0
 21 25  1  0  0  0
 21 48  1  0  0  0
 22 26  1  0  0  0
 22 49  1  0  0  0
 23 27  1  0  0  0
 23 50  1  0  0  0
 24 28  1  0  0  0
 24 51  1  0  0  0
 25 29  1  0  0  0
 25 52  1  0  0  0
 26 53  1  0  0  0
 27 54  1  0  0  0
 28 55  1  0  0  0
 28 56  1  0  0  0
 29 57  1  0  0  0
 29 58  1  0  0  0
 30 32  1  0  0  0
 30 36  2  0  0  0
 31 34  2  0  0  0
 31 35  1  0  0  0
 32 33  2  0  0  0
 33 35  1  0  0  0
 33 37  1  0  0  0
 34 39  1  0  0  0
 36 38  1  0  0  0
 37 38  2  0  0  0
 38 67  1  0  0  0
 39 40  2  0  0  0
 39 41  1  0  0  0
 40 42  1  0  0  0
 40 68  1  0  0  0
 41 43  2  0  0  0
 41 69  1  0  0  0
 42 44  2  0  0  0
 42 71  1  0  0  0
 43 44  1  0  0  0
 43 72  1  0  0  0
M  CHG  1  15  -1
M  END
> <s_m_entry_id>
1110

> <s_m_entry_name>
Structure2D_COMPOUND_CID_14375133.1

> <PUBCHEM_COMPOUND_CID>
14375133

> <PUBCHEM_EXACT_MASS>
626.14829948

> <s_lp_Variant>
14375133-42

$$$$
14375133
                    3D
 Schrodinger Suite 2021-2.
 73 77  0  0  1  0            999 V2000
    4.3844   -2.5590    5.0489 O   0  0  0  0  0  0
   -1.0324    1.1911    0.7736 O   0  0  0  0  0  0
   -0.3157   -0.7921   -0.2130 O   0  0  0  0  0  0
    4.3305   -3.5846    2.9570 O   0  0  0  0  0  0
    5.5983   -5.8925    4.2782 O   0  0  0  0  0  0
   -4.3825   -1.2798    1.1045 O   0  0  0  0  0  0
    6.0958   -3.7773    7.2215 O   0  0  0  0  0  0
   -4.4697    1.0427   -0.6174 O   0  0  0  0  0  0
    7.1665   -3.8193    2.9865 O   0  0  0  0  0  0
   -1.7328   -2.2942    1.7010 O   0  0  0  0  0  0
    2.6318   -4.3817    7.7026 O   0  0  0  0  0  0
   -2.8535    3.3994   -1.4771 O   0  0  0  0  0  0
    1.3978   -2.1843    1.3420 O   0  0  0  0  0  0
    5.4682   -2.3365    0.7552 O   0  0  0  0  0  0
    0.7454    0.6079   -2.3826 O   0  5  0  0  0  0
    5.1147   -0.6601   -1.4249 O   0  0  0  0  0  0
   -0.8072   -5.4463    6.1702 O   0  0  0  0  0  0
    6.1785   -4.8295    5.0182 C   0  0  2  0  0  0
   -3.2118   -0.6827    0.5702 C   0  0  1  0  0  0
    5.3327   -4.4879    6.2608 C   0  0  2  0  0  0
   -3.4149    0.8247    0.3048 C   0  0  1  0  0  0
    6.4149   -3.5647    4.1585 C   0  0  2  0  0  0
   -1.9948   -0.9166    1.4930 C   0  0  2  0  0  0
    4.0580   -3.7141    5.8363 C   0  0  1  0  0  0
   -2.0841    1.4703   -0.1627 C   0  0  1  0  0  0
    5.0968   -2.8208    3.8608 C   0  0  2  0  0  0
   -0.7528   -0.1734    0.9702 C   0  0  2  0  0  0
    3.1514   -3.2687    7.0032 C   0  0  0  0  0  0
   -2.1382    3.0065   -0.3227 C   0  0  0  0  0  0
    1.0381   -0.7492   -0.4969 C   0  0  0  0  0  0
    3.5599   -2.8815    2.0818 C   0  0  0  0  0  0
    1.9465   -1.4645    0.2971 C   0  0  0  0  0  0
    3.3327   -1.4669    0.0372 C   0  0  0  0  0  0
    2.2172   -2.8205    2.2141 C   0  0  0  0  0  0
    4.2549   -2.2488    0.9456 C   0  0  0  0  0  0
    1.5230   -0.0405   -1.6085 C   0  0  0  0  0  0
    3.7893   -0.7324   -1.0761 C   0  0  0  0  0  0
    2.8916   -0.0354   -1.8831 C   0  0  0  0  0  0
    1.4230   -3.5147    3.2427 C   0  0  0  0  0  0
    1.5398   -4.8975    3.4177 C   0  0  0  0  0  0
    0.5450   -2.7873    4.0519 C   0  0  0  0  0  0
    0.7939   -5.5447    4.3992 C   0  0  0  0  0  0
   -0.2046   -3.4332    5.0314 C   0  0  0  0  0  0
   -0.0749   -4.8100    5.2037 C   0  0  0  0  0  0
    7.1432   -5.2238    5.3432 H   0  0  0  0  0  0
   -3.0366   -1.1752   -0.3887 H   0  0  0  0  0  0
    5.0451   -5.4130    6.7635 H   0  0  0  0  0  0
   -3.7254    1.3070    1.2335 H   0  0  0  0  0  0
    7.0262   -2.8689    4.7354 H   0  0  0  0  0  0
   -2.2148   -0.5034    2.4792 H   0  0  0  0  0  0
    3.4601   -4.3775    5.2129 H   0  0  0  0  0  0
   -1.7995    1.0446   -1.1269 H   0  0  0  0  0  0
    5.2942   -1.8137    3.4846 H   0  0  0  0  0  0
    0.0355   -0.1448    1.7247 H   0  0  0  0  0  0
    2.3090   -2.6907    6.6221 H   0  0  0  0  0  0
    3.6865   -2.6207    7.6980 H   0  0  0  0  0  0
   -1.1280    3.4046   -0.4259 H   0  0  0  0  0  0
   -2.5721    3.4802    0.5587 H   0  0  0  0  0  0
    4.7519   -5.5963    3.9350 H   0  0  0  0  0  0
   -4.1398   -2.1258    1.4883 H   0  0  0  0  0  0
    5.6159   -3.7782    8.0531 H   0  0  0  0  0  0
   -4.2557    0.5904   -1.4368 H   0  0  0  0  0  0
    6.7942   -4.5898    2.5509 H   0  0  0  0  0  0
   -1.0181   -2.3778    2.3366 H   0  0  0  0  0  0
    2.0541   -4.0635    8.4004 H   0  0  0  0  0  0
   -2.8269    4.3568   -1.5421 H   0  0  0  0  0  0
    3.2789    0.5127   -2.7331 H   0  0  0  0  0  0
    2.2133   -5.4714    2.7973 H   0  0  0  0  0  0
    0.4459   -1.7186    3.9255 H   0  0  0  0  0  0
    5.2619   -0.1210   -2.2049 H   0  0  0  0  0  0
    0.8927   -6.6123    4.5332 H   0  0  0  0  0  0
   -0.8787   -2.8634    5.6540 H   0  0  0  0  0  0
   -1.3812   -4.8518    6.6583 H   0  0  0  0  0  0
  1 24  1  0  0  0
  1 26  1  0  0  0
  2 25  1  0  0  0
  2 27  1  0  0  0
  3 27  1  0  0  0
  3 30  1  0  0  0
  4 26  1  0  0  0
  4 31  1  0  0  0
  5 18  1  0  0  0
  5 59  1  0  0  0
  6 19  1  0  0  0
  6 60  1  0  0  0
  7 20  1  0  0  0
  7 61  1  0  0  0
  8 21  1  0  0  0
  8 62  1  0  0  0
  9 22  1  0  0  0
  9 63  1  0  0  0
 10 23  1  0  0  0
 10 64  1  0  0  0
 11 28  1  0  0  0
 11 65  1  0  0  0
 12 29  1  0  0  0
 12 66  1  0  0  0
 13 32  1  0  0  0
 13 34  1  0  0  0
 14 35  2  0  0  0
 15 36  1  0  0  0
 16 37  1  0  0  0
 16 70  1  0  0  0
 17 44  1  0  0  0
 17 73  1  0  0  0
 18 20  1  0  0  0
 18 22  1  0  0  0
 18 45  1  0  0  0
 19 21  1  0  0  0
 19 23  1  0  0  0
 19 46  1  0  0  0
 20 24  1  0  0  0
 20 47  1  0  0  0
 21 25  1  0  0  0
 21 48  1  0  0  0
 22 26  1  0  0  0
 22 49  1  0  0  0
 23 27  1  0  0  0
 23 50  1  0  0  0
 24 28  1  0  0  0
 24 51  1  0  0  0
 25 29  1  0  0  0
 25 52  1  0  0  0
 26 53  1  0  0  0
 27 54  1  0  0  0
 28 55  1  0  0  0
 28 56  1  0  0  0
 29 57  1  0  0  0
 29 58  1  0  0  0
 30 32  1  0  0  0
 30 36  2  0  0  0
 31 34  2  0  0  0
 31 35  1  0  0  0
 32 33  2  0  0  0
 33 35  1  0  0  0
 33 37  1  0  0  0
 34 39  1  0  0  0
 36 38  1  0  0  0
 37 38  2  0  0  0
 38 67  1  0  0  0
 39 40  2  0  0  0
 39 41  1  0  0  0
 40 42  1  0  0  0
 40 68  1  0  0  0
 41 43  2  0  0  0
 41 69  1  0  0  0
 42 44  2  0  0  0
 42 71  1  0  0  0
 43 44  1  0  0  0
 43 72  1  0  0  0
M  CHG  1  15  -1
M  END
> <s_m_entry_id>
1111

> <s_m_entry_name>
Structure2D_COMPOUND_CID_14375133.1

> <PUBCHEM_COMPOUND_CID>
14375133

> <PUBCHEM_EXACT_MASS>
626.14829948

> <s_lp_Variant>
14375133-43

$$$$
14375133
                    3D
 Schrodinger Suite 2021-2.
 73 77  0  0  1  0            999 V2000
    5.9400    0.5595   -5.4561 O   0  0  0  0  0  0
   -1.1135    0.9426   -1.4526 O   0  0  0  0  0  0
    0.1564    0.1494    0.3286 O   0  0  0  0  0  0
    3.7418    0.0510   -4.9058 O   0  0  0  0  0  0
    3.7502    1.4688   -8.9112 O   0  0  0  0  0  0
   -3.5621    1.5826    1.8601 O   0  0  0  0  0  0
    6.5489    1.1304   -8.3454 O   0  0  0  0  0  0
   -4.2484   -0.4768   -0.0817 O   0  0  0  0  0  0
    2.8707    2.3853   -6.2980 O   0  0  0  0  0  0
   -0.7414    2.3205    1.9183 O   0  0  0  0  0  0
    7.6791   -1.7839   -5.3678 O   0  0  0  0  0  0
   -3.3513    0.6444   -3.3269 O   0  0  0  0  0  0
    1.3753    0.1690   -2.1653 O   0  0  0  0  0  0
    5.3752   -0.5990   -2.7474 O   0  0  0  0  0  0
    1.7491   -0.4184    2.4990 O   0  5  0  0  0  0
    5.6191   -0.9019   -0.0145 O   0  0  0  0  0  0
   -1.9445    1.2506   -7.3526 O   0  0  0  0  0  0
    4.1814    0.8428   -7.7144 C   0  0  1  0  0  0
   -2.6024    0.9720    1.0121 C   0  0  1  0  0  0
    5.5840    0.2094   -7.8577 C   0  0  2  0  0  0
   -3.2427    0.4957   -0.3102 C   0  0  1  0  0  0
    4.1436    1.7986   -6.4992 C   0  0  2  0  0  0
   -1.4059    1.9144    0.7347 C   0  0  2  0  0  0
    6.0161   -0.4186   -6.5077 C   0  0  1  0  0  0
   -2.1573   -0.0279   -1.2861 C   0  0  1  0  0  0
    4.6492    1.0774   -5.2361 C   0  0  2  0  0  0
   -0.4296    1.2771   -0.2696 C   0  0  2  0  0  0
    7.4334   -1.0290   -6.5375 C   0  0  0  0  0  0
   -2.6872   -0.4247   -2.6825 C   0  0  0  0  0  0
    1.5191   -0.0780    0.1914 C   0  0  0  0  0  0
    3.2530    0.0360   -3.6353 C   0  0  0  0  0  0
    2.1672   -0.0763   -1.0589 C   0  0  0  0  0  0
    3.5487   -0.3442   -1.1870 C   0  0  0  0  0  0
    1.9430    0.2563   -3.3942 C   0  0  0  0  0  0
    4.1882   -0.3311   -2.5581 C   0  0  0  0  0  0
    2.2750   -0.3823    1.3372 C   0  0  0  0  0  0
    4.2741   -0.6286   -0.0125 C   0  0  0  0  0  0
    3.6393   -0.6472    1.2256 C   0  0  0  0  0  0
    0.9165    0.5024   -4.4275 C   0  0  0  0  0  0
    0.0362    1.5810   -4.2948 C   0  0  0  0  0  0
    0.8307   -0.3186   -5.5581 C   0  0  0  0  0  0
   -0.9199    1.8339   -5.2746 C   0  0  0  0  0  0
   -0.1262   -0.0696   -6.5380 C   0  0  0  0  0  0
   -1.0001    1.0056   -6.3917 C   0  0  0  0  0  0
    3.4683    0.0324   -7.5509 H   0  0  0  0  0  0
   -2.2365    0.1008    1.5595 H   0  0  0  0  0  0
    5.5371   -0.5782   -8.6115 H   0  0  0  0  0  0
   -3.7468    1.3462   -0.7722 H   0  0  0  0  0  0
    4.8230    2.6329   -6.6818 H   0  0  0  0  0  0
   -1.7769    2.8315    0.2734 H   0  0  0  0  0  0
    5.3236   -1.2341   -6.2851 H   0  0  0  0  0  0
   -1.7150   -0.9323   -0.8621 H   0  0  0  0  0  0
    4.8069    1.7728   -4.4071 H   0  0  0  0  0  0
    0.3318    1.9881   -0.5987 H   0  0  0  0  0  0
    8.1954   -0.2549   -6.6331 H   0  0  0  0  0  0
    7.5442   -1.6936   -7.3950 H   0  0  0  0  0  0
   -3.3827   -1.2605   -2.6024 H   0  0  0  0  0  0
   -1.8654   -0.7614   -3.3155 H   0  0  0  0  0  0
    3.0217    2.0568   -8.6970 H   0  0  0  0  0  0
   -3.9089    2.3606    1.4180 H   0  0  0  0  0  0
    6.5857    1.8780   -7.7443 H   0  0  0  0  0  0
   -3.8847   -1.1642    0.4814 H   0  0  0  0  0  0
    2.9460    3.0483   -5.6078 H   0  0  0  0  0  0
   -0.0669    2.9629    1.6873 H   0  0  0  0  0  0
    8.5716   -2.1345   -5.4099 H   0  0  0  0  0  0
   -4.1638    0.8286   -2.8498 H   0  0  0  0  0  0
    4.2289   -0.8756    2.1051 H   0  0  0  0  0  0
    0.0945    2.2304   -3.4335 H   0  0  0  0  0  0
    1.5061   -1.1532   -5.6802 H   0  0  0  0  0  0
    5.9613   -1.0793    0.8643 H   0  0  0  0  0  0
   -1.5979    2.6672   -5.1616 H   0  0  0  0  0  0
   -0.1842   -0.7103   -7.4058 H   0  0  0  0  0  0
   -1.9194    0.6151   -8.0714 H   0  0  0  0  0  0
  1 24  1  0  0  0
  1 26  1  0  0  0
  2 25  1  0  0  0
  2 27  1  0  0  0
  3 27  1  0  0  0
  3 30  1  0  0  0
  4 26  1  0  0  0
  4 31  1  0  0  0
  5 18  1  0  0  0
  5 59  1  0  0  0
  6 19  1  0  0  0
  6 60  1  0  0  0
  7 20  1  0  0  0
  7 61  1  0  0  0
  8 21  1  0  0  0
  8 62  1  0  0  0
  9 22  1  0  0  0
  9 63  1  0  0  0
 10 23  1  0  0  0
 10 64  1  0  0  0
 11 28  1  0  0  0
 11 65  1  0  0  0
 12 29  1  0  0  0
 12 66  1  0  0  0
 13 32  1  0  0  0
 13 34  1  0  0  0
 14 35  2  0  0  0
 15 36  1  0  0  0
 16 37  1  0  0  0
 16 70  1  0  0  0
 17 44  1  0  0  0
 17 73  1  0  0  0
 18 20  1  0  0  0
 18 22  1  0  0  0
 18 45  1  0  0  0
 19 21  1  0  0  0
 19 23  1  0  0  0
 19 46  1  0  0  0
 20 24  1  0  0  0
 20 47  1  0  0  0
 21 25  1  0  0  0
 21 48  1  0  0  0
 22 26  1  0  0  0
 22 49  1  0  0  0
 23 27  1  0  0  0
 23 50  1  0  0  0
 24 28  1  0  0  0
 24 51  1  0  0  0
 25 29  1  0  0  0
 25 52  1  0  0  0
 26 53  1  0  0  0
 27 54  1  0  0  0
 28 55  1  0  0  0
 28 56  1  0  0  0
 29 57  1  0  0  0
 29 58  1  0  0  0
 30 32  1  0  0  0
 30 36  2  0  0  0
 31 34  2  0  0  0
 31 35  1  0  0  0
 32 33  2  0  0  0
 33 35  1  0  0  0
 33 37  1  0  0  0
 34 39  1  0  0  0
 36 38  1  0  0  0
 37 38  2  0  0  0
 38 67  1  0  0  0
 39 40  2  0  0  0
 39 41  1  0  0  0
 40 42  1  0  0  0
 40 68  1  0  0  0
 41 43  2  0  0  0
 41 69  1  0  0  0
 42 44  2  0  0  0
 42 71  1  0  0  0
 43 44  1  0  0  0
 43 72  1  0  0  0
M  CHG  1  15  -1
M  END
> <s_m_entry_id>
1112

> <s_m_entry_name>
Structure2D_COMPOUND_CID_14375133.1

> <PUBCHEM_COMPOUND_CID>
14375133

> <PUBCHEM_EXACT_MASS>
626.14829948

> <s_lp_Variant>
14375133-44

$$$$
14375133
                    3D
 Schrodinger Suite 2021-2.
 73 77  0  0  1  0            999 V2000
    4.6520    1.7002    6.1542 O   0  0  0  0  0  0
   -1.4536    1.4687   -1.0805 O   0  0  0  0  0  0
   -0.1130    0.1453    0.2855 O   0  0  0  0  0  0
    4.1023   -0.1703    4.8589 O   0  0  0  0  0  0
    5.1378   -1.7546    7.0672 O   0  0  0  0  0  0
   -2.5273   -0.7472    1.6202 O   0  0  0  0  0  0
    5.2233   -0.0703    9.3844 O   0  0  0  0  0  0
   -4.6099   -0.3308   -0.3016 O   0  0  0  0  0  0
    6.8497   -0.9734    4.8536 O   0  0  0  0  0  0
   -1.1095    1.5924    2.5782 O   0  0  0  0  0  0
    2.7689    3.0748    7.8245 O   0  0  0  0  0  0
   -2.0902    0.3848   -3.6746 O   0  0  0  0  0  0
    1.4076    0.0012    2.4302 O   0  0  0  0  0  0
    5.5156   -0.1602    2.3965 O   0  0  0  0  0  0
    1.1671    0.1513   -2.2523 O   0  5  0  0  0  0
    5.4072   -0.0035   -0.3561 O   0  0  0  0  0  0
   -1.5010   -0.1360    7.8970 O   0  0  0  0  0  0
    6.0267   -0.6481    7.1464 C   0  0  2  0  0  0
   -2.9184    0.5647    1.2403 C   0  0  2  0  0  0
    5.5199    0.4488    8.0984 C   0  0  1  0  0  0
   -3.5629    0.6163   -0.1630 C   0  0  1  0  0  0
    6.3291   -0.0253    5.7666 C   0  0  2  0  0  0
   -1.7500    1.5751    1.3154 C   0  0  2  0  0  0
    4.3294    1.2151    7.4695 C   0  0  1  0  0  0
   -2.4833    0.4819   -1.2697 C   0  0  1  0  0  0
    5.1104    0.7508    5.2182 C   0  0  2  0  0  0
   -0.7661    1.3810    0.1447 C   0  0  2  0  0  0
    3.9177    2.4298    8.3337 C   0  0  0  0  0  0
   -3.0633    0.6646   -2.6891 C   0  0  0  0  0  0
    1.2549    0.1192    0.0906 C   0  0  0  0  0  0
    3.4692   -0.0297    3.6521 C   0  0  0  0  0  0
    2.0713    0.0423    1.2227 C   0  0  0  0  0  0
    3.4756    0.0032    1.1401 C   0  0  0  0  0  0
    2.1180   -0.0593    3.5823 C   0  0  0  0  0  0
    4.2880   -0.0741    2.4131 C   0  0  0  0  0  0
    1.8541    0.1257   -1.1808 C   0  0  0  0  0  0
    4.0511    0.0284   -0.1475 C   0  0  0  0  0  0
    3.2459    0.0858   -1.2846 C   0  0  0  0  0  0
    1.1828   -0.0786    4.7215 C   0  0  0  0  0  0
    0.1967   -1.0686    4.7934 C   0  0  0  0  0  0
    1.2534    0.8961    5.7192 C   0  0  0  0  0  0
   -0.7015   -1.0901    5.8570 C   0  0  0  0  0  0
    0.3566    0.8771    6.7848 C   0  0  0  0  0  0
   -0.6174   -0.1171    6.8507 C   0  0  0  0  0  0
    6.9508   -1.0591    7.5570 H   0  0  0  0  0  0
   -3.6771    0.8474    1.9720 H   0  0  0  0  0  0
    6.3343    1.1578    8.2584 H   0  0  0  0  0  0
   -4.0423    1.5906   -0.2738 H   0  0  0  0  0  0
    7.1270    0.7086    5.8922 H   0  0  0  0  0  0
   -2.1650    2.5780    1.2002 H   0  0  0  0  0  0
    3.4795    0.5347    7.3911 H   0  0  0  0  0  0
   -2.0410   -0.5157   -1.2128 H   0  0  0  0  0  0
    5.3934    1.4085    4.3945 H   0  0  0  0  0  0
   -0.0470    2.2017    0.0806 H   0  0  0  0  0  0
    4.7319    3.1530    8.3945 H   0  0  0  0  0  0
    3.6936    2.1219    9.3554 H   0  0  0  0  0  0
   -3.4383    1.6790   -2.8299 H   0  0  0  0  0  0
   -3.9023   -0.0108   -2.8577 H   0  0  0  0  0  0
    4.3265   -1.4623    6.6445 H   0  0  0  0  0  0
   -1.8684   -0.6732    2.3149 H   0  0  0  0  0  0
    4.6511   -0.8342    9.2784 H   0  0  0  0  0  0
   -5.2742   -0.1499    0.3672 H   0  0  0  0  0  0
    7.0408   -0.5271    4.0246 H   0  0  0  0  0  0
   -0.4836    2.3201    2.5927 H   0  0  0  0  0  0
    2.5675    3.8272    8.3859 H   0  0  0  0  0  0
   -2.4823    0.5188   -4.5402 H   0  0  0  0  0  0
    3.7242    0.0935   -2.2563 H   0  0  0  0  0  0
    0.1246   -1.8234    4.0232 H   0  0  0  0  0  0
    1.9984    1.6755    5.6612 H   0  0  0  0  0  0
    5.6371    0.0151   -1.2875 H   0  0  0  0  0  0
   -1.4593   -1.8586    5.9056 H   0  0  0  0  0  0
    0.4174    1.6348    7.5522 H   0  0  0  0  0  0
   -1.3586    0.5799    8.5203 H   0  0  0  0  0  0
  1 24  1  0  0  0
  1 26  1  0  0  0
  2 25  1  0  0  0
  2 27  1  0  0  0
  3 27  1  0  0  0
  3 30  1  0  0  0
  4 26  1  0  0  0
  4 31  1  0  0  0
  5 18  1  0  0  0
  5 59  1  0  0  0
  6 19  1  0  0  0
  6 60  1  0  0  0
  7 20  1  0  0  0
  7 61  1  0  0  0
  8 21  1  0  0  0
  8 62  1  0  0  0
  9 22  1  0  0  0
  9 63  1  0  0  0
 10 23  1  0  0  0
 10 64  1  0  0  0
 11 28  1  0  0  0
 11 65  1  0  0  0
 12 29  1  0  0  0
 12 66  1  0  0  0
 13 32  1  0  0  0
 13 34  1  0  0  0
 14 35  2  0  0  0
 15 36  1  0  0  0
 16 37  1  0  0  0
 16 70  1  0  0  0
 17 44  1  0  0  0
 17 73  1  0  0  0
 18 20  1  0  0  0
 18 22  1  0  0  0
 18 45  1  0  0  0
 19 21  1  0  0  0
 19 23  1  0  0  0
 19 46  1  0  0  0
 20 24  1  0  0  0
 20 47  1  0  0  0
 21 25  1  0  0  0
 21 48  1  0  0  0
 22 26  1  0  0  0
 22 49  1  0  0  0
 23 27  1  0  0  0
 23 50  1  0  0  0
 24 28  1  0  0  0
 24 51  1  0  0  0
 25 29  1  0  0  0
 25 52  1  0  0  0
 26 53  1  0  0  0
 27 54  1  0  0  0
 28 55  1  0  0  0
 28 56  1  0  0  0
 29 57  1  0  0  0
 29 58  1  0  0  0
 30 32  1  0  0  0
 30 36  2  0  0  0
 31 34  2  0  0  0
 31 35  1  0  0  0
 32 33  2  0  0  0
 33 35  1  0  0  0
 33 37  1  0  0  0
 34 39  1  0  0  0
 36 38  1  0  0  0
 37 38  2  0  0  0
 38 67  1  0  0  0
 39 40  2  0  0  0
 39 41  1  0  0  0
 40 42  1  0  0  0
 40 68  1  0  0  0
 41 43  2  0  0  0
 41 69  1  0  0  0
 42 44  2  0  0  0
 42 71  1  0  0  0
 43 44  1  0  0  0
 43 72  1  0  0  0
M  CHG  1  15  -1
M  END
> <s_m_entry_id>
1113

> <s_m_entry_name>
Structure2D_COMPOUND_CID_14375133.1

> <PUBCHEM_COMPOUND_CID>
14375133

> <PUBCHEM_EXACT_MASS>
626.14829948

> <s_lp_Variant>
14375133-45

$$$$
14375133
                    3D
 Schrodinger Suite 2021-2.
 73 77  0  0  1  0            999 V2000
    5.9394   -4.5267    3.3599 O   0  0  0  0  0  0
   -1.8704    0.9103    0.1626 O   0  0  0  0  0  0
    0.3111    0.1900    0.0863 O   0  0  0  0  0  0
    3.8596   -3.5022    3.5271 O   0  0  0  0  0  0
    3.6753   -7.1795    5.6355 O   0  0  0  0  0  0
    0.1307    0.3340    3.2292 O   0  0  0  0  0  0
    5.7752   -5.6154    6.8955 O   0  0  0  0  0  0
   -2.6428   -0.0257    3.6732 O   0  0  0  0  0  0
    2.6277   -6.0636    3.1638 O   0  0  0  0  0  0
    0.9962    2.6661    1.7249 O   0  0  0  0  0  0
    8.1453   -3.0339    4.4589 O   0  0  0  0  0  0
   -4.6835    0.5488    0.8594 O   0  0  0  0  0  0
    1.5226   -1.5189    1.5968 O   0  0  0  0  0  0
    5.5892   -1.8158    2.1428 O   0  0  0  0  0  0
    1.9827    1.9732   -1.5157 O   0  5  0  0  0  0
    5.8781    0.2629    0.3286 O   0  0  0  0  0  0
   -2.1152   -5.1347    5.1269 O   0  0  0  0  0  0
    4.1515   -5.9533    5.1049 C   0  0  1  0  0  0
   -0.7826    1.3342    2.8145 C   0  0  2  0  0  0
    5.6289   -5.7102    5.4886 C   0  0  1  0  0  0
   -2.2065    0.7811    2.5915 C   0  0  1  0  0  0
    3.9738   -5.8958    3.5709 C   0  0  2  0  0  0
   -0.2958    2.1090    1.5656 C   0  0  2  0  0  0
    6.1870   -4.4510    4.7736 C   0  0  1  0  0  0
   -2.3029    0.0491    1.2286 C   0  0  1  0  0  0
    4.5794   -4.5995    3.0125 C   0  0  2  0  0  0
   -0.5259    1.3152    0.2467 C   0  0  2  0  0  0
    7.7060   -4.2714    4.9828 C   0  0  0  0  0  0
   -3.7136   -0.4808    0.8867 C   0  0  0  0  0  0
    1.6972    0.2774    0.0990 C   0  0  0  0  0  0
    3.3821   -2.5986    2.6290 C   0  0  0  0  0  0
    2.3521   -0.6539    0.9121 C   0  0  0  0  0  0
    3.7535   -0.7073    1.0381 C   0  0  0  0  0  0
    2.0532   -2.4466    2.4293 C   0  0  0  0  0  0
    4.3740   -1.7295    1.9637 C   0  0  0  0  0  0
    2.4823    1.1572   -0.6761 C   0  0  0  0  0  0
    4.5071    0.2148    0.2860 C   0  0  0  0  0  0
    3.8743    1.1235   -0.5603 C   0  0  0  0  0  0
    0.9654   -3.1512    3.1479 C   0  0  0  0  0  0
   -0.1839   -3.5511    2.4542 C   0  0  0  0  0  0
    1.0631   -3.4268    4.5178 C   0  0  0  0  0  0
   -1.2154   -4.2124    3.1151 C   0  0  0  0  0  0
    0.0351   -4.0919    5.1806 C   0  0  0  0  0  0
   -1.1017   -4.4824    4.4766 C   0  0  0  0  0  0
    3.5434   -5.1738    5.5685 H   0  0  0  0  0  0
   -0.8244    2.0223    3.6607 H   0  0  0  0  0  0
    6.2164   -6.5761    5.1778 H   0  0  0  0  0  0
   -2.8928    1.6292    2.5715 H   0  0  0  0  0  0
    4.5245   -6.7226    3.1185 H   0  0  0  0  0  0
   -0.9372    2.9874    1.4765 H   0  0  0  0  0  0
    5.6876   -3.5676    5.1793 H   0  0  0  0  0  0
   -1.6470   -0.8240    1.2569 H   0  0  0  0  0  0
    4.6095   -4.5997    1.9193 H   0  0  0  0  0  0
   -0.4640    1.9411   -0.6413 H   0  0  0  0  0  0
    8.2640   -5.0820    4.5128 H   0  0  0  0  0  0
    7.9563   -4.2870    6.0440 H   0  0  0  0  0  0
   -4.0273   -1.2285    1.6158 H   0  0  0  0  0  0
   -3.7054   -0.9808   -0.0824 H   0  0  0  0  0  0
    2.8750   -7.4207    5.1621 H   0  0  0  0  0  0
    1.0213    0.6577    3.0732 H   0  0  0  0  0  0
    5.4782   -6.4415    7.2847 H   0  0  0  0  0  0
   -1.9760   -0.6982    3.8333 H   0  0  0  0  0  0
    2.6029   -6.1098    2.2052 H   0  0  0  0  0  0
    1.1781    3.2316    0.9703 H   0  0  0  0  0  0
    9.0915   -2.9584    4.6018 H   0  0  0  0  0  0
   -5.5363    0.1592    0.6533 H   0  0  0  0  0  0
    4.4917    1.7990   -1.1399 H   0  0  0  0  0  0
   -0.2819   -3.3491    1.3971 H   0  0  0  0  0  0
    1.9328   -3.1192    5.0796 H   0  0  0  0  0  0
    6.2424    0.9436   -0.2412 H   0  0  0  0  0  0
   -2.0975   -4.5136    2.5692 H   0  0  0  0  0  0
    0.1241   -4.2980    6.2371 H   0  0  0  0  0  0
   -1.9366   -5.2680    6.0604 H   0  0  0  0  0  0
  1 24  1  0  0  0
  1 26  1  0  0  0
  2 25  1  0  0  0
  2 27  1  0  0  0
  3 27  1  0  0  0
  3 30  1  0  0  0
  4 26  1  0  0  0
  4 31  1  0  0  0
  5 18  1  0  0  0
  5 59  1  0  0  0
  6 19  1  0  0  0
  6 60  1  0  0  0
  7 20  1  0  0  0
  7 61  1  0  0  0
  8 21  1  0  0  0
  8 62  1  0  0  0
  9 22  1  0  0  0
  9 63  1  0  0  0
 10 23  1  0  0  0
 10 64  1  0  0  0
 11 28  1  0  0  0
 11 65  1  0  0  0
 12 29  1  0  0  0
 12 66  1  0  0  0
 13 32  1  0  0  0
 13 34  1  0  0  0
 14 35  2  0  0  0
 15 36  1  0  0  0
 16 37  1  0  0  0
 16 70  1  0  0  0
 17 44  1  0  0  0
 17 73  1  0  0  0
 18 20  1  0  0  0
 18 22  1  0  0  0
 18 45  1  0  0  0
 19 21  1  0  0  0
 19 23  1  0  0  0
 19 46  1  0  0  0
 20 24  1  0  0  0
 20 47  1  0  0  0
 21 25  1  0  0  0
 21 48  1  0  0  0
 22 26  1  0  0  0
 22 49  1  0  0  0
 23 27  1  0  0  0
 23 50  1  0  0  0
 24 28  1  0  0  0
 24 51  1  0  0  0
 25 29  1  0  0  0
 25 52  1  0  0  0
 26 53  1  0  0  0
 27 54  1  0  0  0
 28 55  1  0  0  0
 28 56  1  0  0  0
 29 57  1  0  0  0
 29 58  1  0  0  0
 30 32  1  0  0  0
 30 36  2  0  0  0
 31 34  2  0  0  0
 31 35  1  0  0  0
 32 33  2  0  0  0
 33 35  1  0  0  0
 33 37  1  0  0  0
 34 39  1  0  0  0
 36 38  1  0  0  0
 37 38  2  0  0  0
 38 67  1  0  0  0
 39 40  2  0  0  0
 39 41  1  0  0  0
 40 42  1  0  0  0
 40 68  1  0  0  0
 41 43  2  0  0  0
 41 69  1  0  0  0
 42 44  2  0  0  0
 42 71  1  0  0  0
 43 44  1  0  0  0
 43 72  1  0  0  0
M  CHG  1  15  -1
M  END
> <s_m_entry_id>
1114

> <s_m_entry_name>
Structure2D_COMPOUND_CID_14375133.1

> <PUBCHEM_COMPOUND_CID>
14375133

> <PUBCHEM_EXACT_MASS>
626.14829948

> <s_lp_Variant>
14375133-46

$$$$
14375133
                    3D
 Schrodinger Suite 2021-2.
 73 77  0  0  1  0            999 V2000
    4.3863   -2.5449    5.0897 O   0  0  0  0  0  0
   -1.0497    1.1488    0.7389 O   0  0  0  0  0  0
   -0.2809   -0.8166   -0.2442 O   0  0  0  0  0  0
    4.3263   -3.5869    3.0060 O   0  0  0  0  0  0
    5.5272   -5.9082    4.3537 O   0  0  0  0  0  0
   -4.3619   -1.3834    0.9767 O   0  0  0  0  0  0
    5.0101   -5.5782    7.1507 O   0  0  0  0  0  0
   -4.4471    0.9429   -0.7437 O   0  0  0  0  0  0
    7.1492   -3.8964    3.0589 O   0  0  0  0  0  0
   -1.7124   -2.3500    1.6395 O   0  0  0  0  0  0
    2.4052   -4.1828    7.6644 O   0  0  0  0  0  0
   -2.8708    3.3550   -1.5143 O   0  0  0  0  0  0
    1.4165   -2.1893    1.3503 O   0  0  0  0  0  0
    5.4992   -2.3085    0.8383 O   0  0  0  0  0  0
    0.8110    0.5970   -2.3879 O   0  5  0  0  0  0
    5.1720   -0.6349   -1.3469 O   0  0  0  0  0  0
   -0.8511   -5.4779    6.1321 O   0  0  0  0  0  0
    6.1265   -4.8534    5.0939 C   0  0  2  0  0  0
   -3.1899   -0.7631    0.4726 C   0  0  1  0  0  0
    5.2920   -4.4581    6.3297 C   0  0  1  0  0  0
   -3.4149    0.7414    0.2075 C   0  0  1  0  0  0
    6.3997   -3.6038    4.2247 C   0  0  2  0  0  0
   -1.9927   -0.9771    1.4253 C   0  0  2  0  0  0
    4.0246   -3.6807    5.8897 C   0  0  1  0  0  0
   -2.0853    1.4186   -0.2181 C   0  0  1  0  0  0
    5.1010   -2.8340    3.9105 C   0  0  2  0  0  0
   -0.7519   -0.2120    0.9332 C   0  0  2  0  0  0
    3.1567   -3.1528    7.0537 C   0  0  0  0  0  0
   -2.1670    2.9558   -0.3551 C   0  0  0  0  0  0
    1.0786   -0.7589   -0.4975 C   0  0  0  0  0  0
    3.5699   -2.8769    2.1242 C   0  0  0  0  0  0
    1.9782   -1.4660    0.3146 C   0  0  0  0  0  0
    3.3693   -1.4573    0.0802 C   0  0  0  0  0  0
    2.2249   -2.8242    2.2338 C   0  0  0  0  0  0
    4.2808   -2.2341    1.0037 C   0  0  0  0  0  0
    1.5791   -0.0447   -1.5987 C   0  0  0  0  0  0
    3.8407   -0.7175   -1.0233 C   0  0  0  0  0  0
    2.9528   -0.0265   -1.8461 C   0  0  0  0  0  0
    1.4185   -3.5263    3.2478 C   0  0  0  0  0  0
    1.5415   -4.9087    3.4230 C   0  0  0  0  0  0
    0.5235   -2.8058    4.0446 C   0  0  0  0  0  0
    0.7814   -5.5627    4.3891 C   0  0  0  0  0  0
   -0.2378   -3.4580    5.0108 C   0  0  0  0  0  0
   -0.1051   -4.8348    5.1805 C   0  0  0  0  0  0
    7.0774   -5.2602    5.4421 H   0  0  0  0  0  0
   -2.9815   -1.2500   -0.4825 H   0  0  0  0  0  0
    5.8960   -3.7958    6.9520 H   0  0  0  0  0  0
   -3.7615    1.2117    1.1294 H   0  0  0  0  0  0
    7.0268   -2.9222    4.8018 H   0  0  0  0  0  0
   -2.2441   -0.5684    2.4057 H   0  0  0  0  0  0
    3.4014   -4.3340    5.2798 H   0  0  0  0  0  0
   -1.7685    1.0131   -1.1810 H   0  0  0  0  0  0
    5.3228   -1.8339    3.5300 H   0  0  0  0  0  0
    0.0199   -0.1742    1.7040 H   0  0  0  0  0  0
    2.4414   -2.4183    6.6815 H   0  0  0  0  0  0
    3.7670   -2.6449    7.8013 H   0  0  0  0  0  0
   -1.1634    3.3754   -0.4342 H   0  0  0  0  0  0
   -2.6247    3.4055    0.5264 H   0  0  0  0  0  0
    5.9072   -5.9078    3.4715 H   0  0  0  0  0  0
   -4.1112   -2.2212    1.3736 H   0  0  0  0  0  0
    4.5462   -6.2310    6.6206 H   0  0  0  0  0  0
   -4.1885    0.5241   -1.5680 H   0  0  0  0  0  0
    7.3631   -3.0711    2.6169 H   0  0  0  0  0  0
   -1.0179   -2.4229    2.2981 H   0  0  0  0  0  0
    1.8911   -3.8042    8.3811 H   0  0  0  0  0  0
   -2.8669    4.3139   -1.5577 H   0  0  0  0  0  0
    3.3517    0.5263   -2.6877 H   0  0  0  0  0  0
    2.2304   -5.4772    2.8149 H   0  0  0  0  0  0
    0.4204   -1.7375    3.9190 H   0  0  0  0  0  0
    5.3297   -0.0950   -2.1244 H   0  0  0  0  0  0
    0.8840   -6.6299    4.5225 H   0  0  0  0  0  0
   -0.9249   -2.8933    5.6241 H   0  0  0  0  0  0
   -1.4250   -4.8850    6.6223 H   0  0  0  0  0  0
  1 24  1  0  0  0
  1 26  1  0  0  0
  2 25  1  0  0  0
  2 27  1  0  0  0
  3 27  1  0  0  0
  3 30  1  0  0  0
  4 26  1  0  0  0
  4 31  1  0  0  0
  5 18  1  0  0  0
  5 59  1  0  0  0
  6 19  1  0  0  0
  6 60  1  0  0  0
  7 20  1  0  0  0
  7 61  1  0  0  0
  8 21  1  0  0  0
  8 62  1  0  0  0
  9 22  1  0  0  0
  9 63  1  0  0  0
 10 23  1  0  0  0
 10 64  1  0  0  0
 11 28  1  0  0  0
 11 65  1  0  0  0
 12 29  1  0  0  0
 12 66  1  0  0  0
 13 32  1  0  0  0
 13 34  1  0  0  0
 14 35  2  0  0  0
 15 36  1  0  0  0
 16 37  1  0  0  0
 16 70  1  0  0  0
 17 44  1  0  0  0
 17 73  1  0  0  0
 18 20  1  0  0  0
 18 22  1  0  0  0
 18 45  1  0  0  0
 19 21  1  0  0  0
 19 23  1  0  0  0
 19 46  1  0  0  0
 20 24  1  0  0  0
 20 47  1  0  0  0
 21 25  1  0  0  0
 21 48  1  0  0  0
 22 26  1  0  0  0
 22 49  1  0  0  0
 23 27  1  0  0  0
 23 50  1  0  0  0
 24 28  1  0  0  0
 24 51  1  0  0  0
 25 29  1  0  0  0
 25 52  1  0  0  0
 26 53  1  0  0  0
 27 54  1  0  0  0
 28 55  1  0  0  0
 28 56  1  0  0  0
 29 57  1  0  0  0
 29 58  1  0  0  0
 30 32  1  0  0  0
 30 36  2  0  0  0
 31 34  2  0  0  0
 31 35  1  0  0  0
 32 33  2  0  0  0
 33 35  1  0  0  0
 33 37  1  0  0  0
 34 39  1  0  0  0
 36 38  1  0  0  0
 37 38  2  0  0  0
 38 67  1  0  0  0
 39 40  2  0  0  0
 39 41  1  0  0  0
 40 42  1  0  0  0
 40 68  1  0  0  0
 41 43  2  0  0  0
 41 69  1  0  0  0
 42 44  2  0  0  0
 42 71  1  0  0  0
 43 44  1  0  0  0
 43 72  1  0  0  0
M  CHG  1  15  -1
M  END
> <s_m_entry_id>
1115

> <s_m_entry_name>
Structure2D_COMPOUND_CID_14375133.1

> <PUBCHEM_COMPOUND_CID>
14375133

> <PUBCHEM_EXACT_MASS>
626.14829948

> <s_lp_Variant>
14375133-47

$$$$
14375133
                    3D
 Schrodinger Suite 2021-2.
 73 77  0  0  1  0            999 V2000
    6.0261   -0.7234    5.4927 O   0  0  0  0  0  0
   -1.1742    1.6489   -0.2260 O   0  0  0  0  0  0
   -0.2562   -0.4029    0.3940 O   0  0  0  0  0  0
    3.8581    0.0315    5.1155 O   0  0  0  0  0  0
    4.3254   -0.5085    9.2881 O   0  0  0  0  0  0
   -4.5143   -0.5193    1.0318 O   0  0  0  0  0  0
    6.3302    1.4348    8.4868 O   0  0  0  0  0  0
   -4.2248    0.2101   -1.7578 O   0  0  0  0  0  0
    2.9325   -1.8174    7.1036 O   0  0  0  0  0  0
   -2.0487   -0.5596    2.5705 O   0  0  0  0  0  0
    8.1322    1.0441    4.6369 O   0  0  0  0  0  0
   -0.7850    2.4536   -2.9368 O   0  0  0  0  0  0
    1.2092   -0.2764    2.6598 O   0  0  0  0  0  0
    5.3102    0.0992    2.7444 O   0  0  0  0  0  0
    1.1220   -0.4767   -2.0384 O   0  5  0  0  0  0
    5.2856   -0.0773   -0.0171 O   0  0  0  0  0  0
   -1.6602   -0.1502    8.2098 O   0  0  0  0  0  0
    4.5994   -0.1944    7.9326 C   0  0  1  0  0  0
   -3.2563   -0.2242    0.4460 C   0  0  1  0  0  0
    6.0655    0.2566    7.7442 C   0  0  1  0  0  0
   -3.3994    0.7525   -0.7402 C   0  0  1  0  0  0
    4.2769   -1.3846    7.0012 C   0  0  2  0  0  0
   -2.2624    0.3311    1.4909 C   0  0  2  0  0  0
    6.3967    0.4470    6.2401 C   0  0  1  0  0  0
   -2.0041    1.1440   -1.2840 C   0  0  1  0  0  0
    4.6584   -1.0431    5.5530 C   0  0  2  0  0  0
   -0.9376    0.7480    0.8282 C   0  0  2  0  0  0
    7.8963    0.7158    5.9915 C   0  0  0  0  0  0
   -2.0682    2.2157   -2.3934 C   0  0  0  0  0  0
    1.1229   -0.3264    0.3002 C   0  0  0  0  0  0
    3.2370   -0.1073    3.9126 C   0  0  0  0  0  0
    1.9032   -0.2492    1.4638 C   0  0  0  0  0  0
    3.3100   -0.1535    1.4187 C   0  0  0  0  0  0
    1.8927   -0.2180    3.8307 C   0  0  0  0  0  0
    4.0872   -0.0380    2.7101 C   0  0  0  0  0  0
    1.7698   -0.3644   -0.9465 C   0  0  0  0  0  0
    3.9260   -0.1636    0.1504 C   0  0  0  0  0  0
    3.1610   -0.2763   -1.0086 C   0  0  0  0  0  0
    0.9565   -0.1811    4.9743 C   0  0  0  0  0  0
   -0.0700   -1.1273    5.0634 C   0  0  0  0  0  0
    1.0959    0.7751    5.9877 C   0  0  0  0  0  0
   -0.9481   -1.1161    6.1438 C   0  0  0  0  0  0
    0.2214    0.7869    7.0712 C   0  0  0  0  0  0
   -0.7987   -0.1592    7.1452 C   0  0  0  0  0  0
    3.9470    0.6456    7.6851 H   0  0  0  0  0  0
   -2.8724   -1.1767    0.0744 H   0  0  0  0  0  0
    6.7222   -0.5149    8.1503 H   0  0  0  0  0  0
   -3.9031    1.6569   -0.3939 H   0  0  0  0  0  0
    4.8852   -2.2417    7.2956 H   0  0  0  0  0  0
   -2.6872    1.2339    1.9338 H   0  0  0  0  0  0
    5.8359    1.3058    5.8630 H   0  0  0  0  0  0
   -1.5441    0.2505   -1.7086 H   0  0  0  0  0  0
    4.5814   -1.9106    4.8918 H   0  0  0  0  0  0
   -0.3250    1.3373    1.5132 H   0  0  0  0  0  0
    8.4988   -0.1512    6.2649 H   0  0  0  0  0  0
    8.2476    1.5507    6.5985 H   0  0  0  0  0  0
   -2.4750    3.1511   -2.0078 H   0  0  0  0  0  0
   -2.7179    1.8931   -3.2073 H   0  0  0  0  0  0
    3.5177   -1.0274    9.3179 H   0  0  0  0  0  0
   -4.8894    0.2952    1.3739 H   0  0  0  0  0  0
    6.1785    1.2446    9.4158 H   0  0  0  0  0  0
   -3.8734   -0.6469   -2.0102 H   0  0  0  0  0  0
    2.8358   -2.6323    6.6057 H   0  0  0  0  0  0
   -1.5286   -0.1093    3.2399 H   0  0  0  0  0  0
    9.0722    1.1965    4.5164 H   0  0  0  0  0  0
   -0.4521    1.6316   -3.3061 H   0  0  0  0  0  0
    3.6706   -0.2942   -1.9641 H   0  0  0  0  0  0
   -0.1875   -1.8785    4.2955 H   0  0  0  0  0  0
    1.8838    1.5129    5.9391 H   0  0  0  0  0  0
    5.5475   -0.1006   -0.9401 H   0  0  0  0  0  0
   -1.7382   -1.8506    6.2017 H   0  0  0  0  0  0
    0.3397    1.5285    7.8477 H   0  0  0  0  0  0
   -1.4681    0.5465    8.8412 H   0  0  0  0  0  0
  1 24  1  0  0  0
  1 26  1  0  0  0
  2 25  1  0  0  0
  2 27  1  0  0  0
  3 27  1  0  0  0
  3 30  1  0  0  0
  4 26  1  0  0  0
  4 31  1  0  0  0
  5 18  1  0  0  0
  5 59  1  0  0  0
  6 19  1  0  0  0
  6 60  1  0  0  0
  7 20  1  0  0  0
  7 61  1  0  0  0
  8 21  1  0  0  0
  8 62  1  0  0  0
  9 22  1  0  0  0
  9 63  1  0  0  0
 10 23  1  0  0  0
 10 64  1  0  0  0
 11 28  1  0  0  0
 11 65  1  0  0  0
 12 29  1  0  0  0
 12 66  1  0  0  0
 13 32  1  0  0  0
 13 34  1  0  0  0
 14 35  2  0  0  0
 15 36  1  0  0  0
 16 37  1  0  0  0
 16 70  1  0  0  0
 17 44  1  0  0  0
 17 73  1  0  0  0
 18 20  1  0  0  0
 18 22  1  0  0  0
 18 45  1  0  0  0
 19 21  1  0  0  0
 19 23  1  0  0  0
 19 46  1  0  0  0
 20 24  1  0  0  0
 20 47  1  0  0  0
 21 25  1  0  0  0
 21 48  1  0  0  0
 22 26  1  0  0  0
 22 49  1  0  0  0
 23 27  1  0  0  0
 23 50  1  0  0  0
 24 28  1  0  0  0
 24 51  1  0  0  0
 25 29  1  0  0  0
 25 52  1  0  0  0
 26 53  1  0  0  0
 27 54  1  0  0  0
 28 55  1  0  0  0
 28 56  1  0  0  0
 29 57  1  0  0  0
 29 58  1  0  0  0
 30 32  1  0  0  0
 30 36  2  0  0  0
 31 34  2  0  0  0
 31 35  1  0  0  0
 32 33  2  0  0  0
 33 35  1  0  0  0
 33 37  1  0  0  0
 34 39  1  0  0  0
 36 38  1  0  0  0
 37 38  2  0  0  0
 38 67  1  0  0  0
 39 40  2  0  0  0
 39 41  1  0  0  0
 40 42  1  0  0  0
 40 68  1  0  0  0
 41 43  2  0  0  0
 41 69  1  0  0  0
 42 44  2  0  0  0
 42 71  1  0  0  0
 43 44  1  0  0  0
 43 72  1  0  0  0
M  CHG  1  15  -1
M  END
> <s_m_entry_id>
1116

> <s_m_entry_name>
Structure2D_COMPOUND_CID_14375133.1

> <PUBCHEM_COMPOUND_CID>
14375133

> <PUBCHEM_EXACT_MASS>
626.14829948

> <s_lp_Variant>
14375133-48

$$$$
14375133
                    3D
 Schrodinger Suite 2021-2.
 73 77  0  0  1  0            999 V2000
    6.2803   -3.7950    3.3623 O   0  0  0  0  0  0
   -1.4894    1.5822   -0.5986 O   0  0  0  0  0  0
    0.0240   -0.1002   -0.0627 O   0  0  0  0  0  0
    4.1115   -3.0990    3.5256 O   0  0  0  0  0  0
    5.2568   -7.7219    4.2162 O   0  0  0  0  0  0
   -2.3027   -1.8178    0.4443 O   0  0  0  0  0  0
    7.9484   -7.0904    3.3352 O   0  0  0  0  0  0
   -4.3975    1.1479    0.0479 O   0  0  0  0  0  0
    3.2188   -5.7968    3.4437 O   0  0  0  0  0  0
   -1.1046   -0.2511    2.5714 O   0  0  0  0  0  0
    7.7793   -3.5922    0.8724 O   0  0  0  0  0  0
   -1.9724    1.8128   -3.4729 O   0  0  0  0  0  0
    1.4717   -1.5128    1.6072 O   0  0  0  0  0  0
    5.5717   -1.3409    1.9177 O   0  0  0  0  0  0
    1.3885    1.6701   -1.8440 O   0  5  0  0  0  0
    5.5487    0.5513   -0.0882 O   0  0  0  0  0  0
   -1.5414   -5.2984    5.5327 O   0  0  0  0  0  0
    5.5472   -6.5558    3.4625 C   0  0  2  0  0  0
   -2.8249   -0.5531    0.8185 C   0  0  2  0  0  0
    7.0028   -6.0920    3.6808 C   0  0  2  0  0  0
   -3.4801    0.1561   -0.3853 C   0  0  2  0  0  0
    4.5431   -5.4181    3.7765 C   0  0  1  0  0  0
   -1.7640    0.3625    1.4779 C   0  0  2  0  0  0
    7.2718   -4.7504    2.9556 C   0  0  1  0  0  0
   -2.3923    0.7342   -1.3285 C   0  0  1  0  0  0
    4.9473   -4.1234    3.0482 C   0  0  2  0  0  0
   -0.7830    0.9366    0.4348 C   0  0  2  0  0  0
    7.4415   -4.8519    1.4165 C   0  0  0  0  0  0
   -2.9764    1.5169   -2.5238 C   0  0  0  0  0  0
    1.3920    0.0998   -0.0984 C   0  0  0  0  0  0
    3.4921   -2.3179    2.5958 C   0  0  0  0  0  0
    2.1717   -0.6591    0.7788 C   0  0  0  0  0  0
    3.5751   -0.5528    0.8272 C   0  0  0  0  0  0
    2.1450   -2.3205    2.4644 C   0  0  0  0  0  0
    4.3466   -1.4064    1.8062 C   0  0  0  0  0  0
    2.0329    0.9847   -0.9852 C   0  0  0  0  0  0
    4.1896    0.3601   -0.0539 C   0  0  0  0  0  0
    3.4234    1.1103   -0.9453 C   0  0  0  0  0  0
    1.1828   -3.0946    3.2828 C   0  0  0  0  0  0
    0.0694   -3.6850    2.6721 C   0  0  0  0  0  0
    1.3684   -3.2569    4.6617 C   0  0  0  0  0  0
   -0.8428   -4.4209    3.4230 C   0  0  0  0  0  0
    0.4588   -3.9942    5.4153 C   0  0  0  0  0  0
   -0.6448   -4.5737    4.7931 C   0  0  0  0  0  0
    5.4312   -6.8474    2.4169 H   0  0  0  0  0  0
   -3.6005   -0.7921    1.5486 H   0  0  0  0  0  0
    7.1443   -5.9238    4.7503 H   0  0  0  0  0  0
   -4.0904   -0.5602   -0.9385 H   0  0  0  0  0  0
    4.5499   -5.2028    4.8467 H   0  0  0  0  0  0
   -2.2817    1.2202    1.9104 H   0  0  0  0  0  0
    8.2168   -4.3679    3.3460 H   0  0  0  0  0  0
   -1.8291   -0.1059   -1.7422 H   0  0  0  0  0  0
    4.8924   -4.2242    1.9612 H   0  0  0  0  0  0
   -0.1753    1.7425    0.8538 H   0  0  0  0  0  0
    6.5480   -5.2344    0.9246 H   0  0  0  0  0  0
    8.2481   -5.5424    1.1691 H   0  0  0  0  0  0
   -3.4464    2.4447   -2.1963 H   0  0  0  0  0  0
   -3.7455    0.9288   -3.0258 H   0  0  0  0  0  0
    5.3222   -7.5074    5.1498 H   0  0  0  0  0  0
   -1.6568   -2.0795    1.1050 H   0  0  0  0  0  0
    7.7949   -7.8595    3.8893 H   0  0  0  0  0  0
   -4.9174    1.4330   -0.7069 H   0  0  0  0  0  0
    3.2393   -6.2910    2.6210 H   0  0  0  0  0  0
   -0.5744    0.4125    3.0185 H   0  0  0  0  0  0
    7.0488   -2.9866    1.0235 H   0  0  0  0  0  0
   -2.3636    2.3226   -4.1857 H   0  0  0  0  0  0
    3.9344    1.7905   -1.6157 H   0  0  0  0  0  0
   -0.0925   -3.5757    1.6093 H   0  0  0  0  0  0
    2.2151   -2.8067    5.1584 H   0  0  0  0  0  0
    6.0114    0.0032    0.5505 H   0  0  0  0  0  0
   -1.6984   -4.8700    2.9402 H   0  0  0  0  0  0
    0.6134   -4.1113    6.4780 H   0  0  0  0  0  0
   -1.3147   -5.3344    6.4646 H   0  0  0  0  0  0
  1 24  1  0  0  0
  1 26  1  0  0  0
  2 25  1  0  0  0
  2 27  1  0  0  0
  3 27  1  0  0  0
  3 30  1  0  0  0
  4 26  1  0  0  0
  4 31  1  0  0  0
  5 18  1  0  0  0
  5 59  1  0  0  0
  6 19  1  0  0  0
  6 60  1  0  0  0
  7 20  1  0  0  0
  7 61  1  0  0  0
  8 21  1  0  0  0
  8 62  1  0  0  0
  9 22  1  0  0  0
  9 63  1  0  0  0
 10 23  1  0  0  0
 10 64  1  0  0  0
 11 28  1  0  0  0
 11 65  1  0  0  0
 12 29  1  0  0  0
 12 66  1  0  0  0
 13 32  1  0  0  0
 13 34  1  0  0  0
 14 35  2  0  0  0
 15 36  1  0  0  0
 16 37  1  0  0  0
 16 70  1  0  0  0
 17 44  1  0  0  0
 17 73  1  0  0  0
 18 20  1  0  0  0
 18 22  1  0  0  0
 18 45  1  0  0  0
 19 21  1  0  0  0
 19 23  1  0  0  0
 19 46  1  0  0  0
 20 24  1  0  0  0
 20 47  1  0  0  0
 21 25  1  0  0  0
 21 48  1  0  0  0
 22 26  1  0  0  0
 22 49  1  0  0  0
 23 27  1  0  0  0
 23 50  1  0  0  0
 24 28  1  0  0  0
 24 51  1  0  0  0
 25 29  1  0  0  0
 25 52  1  0  0  0
 26 53  1  0  0  0
 27 54  1  0  0  0
 28 55  1  0  0  0
 28 56  1  0  0  0
 29 57  1  0  0  0
 29 58  1  0  0  0
 30 32  1  0  0  0
 30 36  2  0  0  0
 31 34  2  0  0  0
 31 35  1  0  0  0
 32 33  2  0  0  0
 33 35  1  0  0  0
 33 37  1  0  0  0
 34 39  1  0  0  0
 36 38  1  0  0  0
 37 38  2  0  0  0
 38 67  1  0  0  0
 39 40  2  0  0  0
 39 41  1  0  0  0
 40 42  1  0  0  0
 40 68  1  0  0  0
 41 43  2  0  0  0
 41 69  1  0  0  0
 42 44  2  0  0  0
 42 71  1  0  0  0
 43 44  1  0  0  0
 43 72  1  0  0  0
M  CHG  1  15  -1
M  END
> <s_m_entry_id>
1117

> <s_m_entry_name>
Structure2D_COMPOUND_CID_14375133.1

> <PUBCHEM_COMPOUND_CID>
14375133

> <PUBCHEM_EXACT_MASS>
626.14829948

> <s_lp_Variant>
14375133-49

$$$$
14375133
                    3D
 Schrodinger Suite 2021-2.
 73 77  0  0  1  0            999 V2000
    5.4702   -5.0462    3.0346 O   0  0  0  0  0  0
   -1.2816    1.6990   -0.5121 O   0  0  0  0  0  0
   -0.0821   -0.2444   -0.0665 O   0  0  0  0  0  0
    3.6013   -3.7433    3.5057 O   0  0  0  0  0  0
    3.6462   -6.9294    6.3099 O   0  0  0  0  0  0
   -2.6526   -1.5306    0.4832 O   0  0  0  0  0  0
    6.2497   -7.1604    5.0685 O   0  0  0  0  0  0
   -4.2050    1.7666    0.2300 O   0  0  0  0  0  0
    3.6282   -7.3626    3.4262 O   0  0  0  0  0  0
   -1.1410   -0.2522    2.6069 O   0  0  0  0  0  0
    7.9701   -3.5932    3.3455 O   0  0  0  0  0  0
   -1.8129    2.1159   -3.3538 O   0  0  0  0  0  0
    1.1710   -1.8523    1.5918 O   0  0  0  0  0  0
    5.2556   -2.3347    1.7872 O   0  0  0  0  0  0
    1.4861    1.2224   -1.9424 O   0  5  0  0  0  0
    5.4686   -0.5292   -0.2920 O   0  0  0  0  0  0
   -2.2345   -5.0406    5.7399 O   0  0  0  0  0  0
    4.1256   -5.9507    5.4033 C   0  0  1  0  0  0
   -2.9339   -0.2050    0.9030 C   0  0  2  0  0  0
    5.6678   -5.8931    5.3342 C   0  0  2  0  0  0
   -3.4900    0.6431   -0.2600 C   0  0  2  0  0  0
    3.4915   -6.0717    3.9954 C   0  0  1  0  0  0
   -1.7097    0.4926    1.5448 C   0  0  2  0  0  0
    6.0997   -4.8162    4.3057 C   0  0  1  0  0  0
   -2.3470    1.0509   -1.2276 C   0  0  1  0  0  0
    4.0625   -4.9945    3.0561 C   0  0  2  0  0  0
   -0.6726    0.9073    0.4809 C   0  0  2  0  0  0
    7.6273   -4.7360    4.1031 C   0  0  0  0  0  0
   -2.8215    1.9669   -2.3758 C   0  0  0  0  0  0
    1.2973   -0.2834   -0.1529 C   0  0  0  0  0  0
    3.0720   -2.9168    2.5660 C   0  0  0  0  0  0
    1.9723   -1.1409    0.7206 C   0  0  0  0  0  0
    3.3760   -1.2634    0.7231 C   0  0  0  0  0  0
    1.7373   -2.7197    2.4678 C   0  0  0  0  0  0
    4.0337   -2.1982    1.7111 C   0  0  0  0  0  0
    2.0417    0.4598   -1.0870 C   0  0  0  0  0  0
    4.0989   -0.4902   -0.2076 C   0  0  0  0  0  0
    3.4342    0.3526   -1.0979 C   0  0  0  0  0  0
    0.6979   -3.3147    3.3401 C   0  0  0  0  0  0
   -0.5126   -3.7460    2.7833 C   0  0  0  0  0  0
    0.9073   -3.4696    4.7165 C   0  0  0  0  0  0
   -1.4952   -4.3207    3.5848 C   0  0  0  0  0  0
   -0.0717   -4.0476    5.5201 C   0  0  0  0  0  0
   -1.2704   -4.4716    4.9510 C   0  0  0  0  0  0
    3.7848   -5.0058    5.8307 H   0  0  0  0  0  0
   -3.7166   -0.3252    1.6543 H   0  0  0  0  0  0
    6.0497   -5.6102    6.3164 H   0  0  0  0  0  0
   -4.2331    0.0616   -0.8084 H   0  0  0  0  0  0
    2.4155   -5.9063    4.0658 H   0  0  0  0  0  0
   -2.0544    1.4183    2.0083 H   0  0  0  0  0  0
    5.7760   -3.8451    4.6880 H   0  0  0  0  0  0
   -1.9568    0.1390   -1.6858 H   0  0  0  0  0  0
    3.7934   -5.1757    2.0112 H   0  0  0  0  0  0
    0.0833    1.5791    0.8952 H   0  0  0  0  0  0
    8.0049   -5.6284    3.6027 H   0  0  0  0  0  0
    8.1354   -4.6653    5.0654 H   0  0  0  0  0  0
   -3.1079    2.9509   -2.0031 H   0  0  0  0  0  0
   -3.6991    1.5426   -2.8646 H   0  0  0  0  0  0
    3.9216   -7.7944    5.9982 H   0  0  0  0  0  0
   -2.0360   -1.9164    1.1104 H   0  0  0  0  0  0
    6.0862   -7.7343    5.8204 H   0  0  0  0  0  0
   -4.6817    2.1674   -0.5004 H   0  0  0  0  0  0
    3.4642   -8.0166    4.1089 H   0  0  0  0  0  0
   -0.4798    0.2916    3.0410 H   0  0  0  0  0  0
    7.5725   -3.6757    2.4748 H   0  0  0  0  0  0
   -2.1308    2.7128   -4.0348 H   0  0  0  0  0  0
    4.0246    0.9210   -1.8060 H   0  0  0  0  0  0
   -0.6953   -3.6395    1.7235 H   0  0  0  0  0  0
    1.8281   -3.1381    5.1734 H   0  0  0  0  0  0
    5.8573   -1.1310    0.3479 H   0  0  0  0  0  0
   -2.4251   -4.6484    3.1432 H   0  0  0  0  0  0
    0.1033   -4.1627    6.5799 H   0  0  0  0  0  0
   -1.9783   -5.0940    6.6632 H   0  0  0  0  0  0
  1 24  1  0  0  0
  1 26  1  0  0  0
  2 25  1  0  0  0
  2 27  1  0  0  0
  3 27  1  0  0  0
  3 30  1  0  0  0
  4 26  1  0  0  0
  4 31  1  0  0  0
  5 18  1  0  0  0
  5 59  1  0  0  0
  6 19  1  0  0  0
  6 60  1  0  0  0
  7 20  1  0  0  0
  7 61  1  0  0  0
  8 21  1  0  0  0
  8 62  1  0  0  0
  9 22  1  0  0  0
  9 63  1  0  0  0
 10 23  1  0  0  0
 10 64  1  0  0  0
 11 28  1  0  0  0
 11 65  1  0  0  0
 12 29  1  0  0  0
 12 66  1  0  0  0
 13 32  1  0  0  0
 13 34  1  0  0  0
 14 35  2  0  0  0
 15 36  1  0  0  0
 16 37  1  0  0  0
 16 70  1  0  0  0
 17 44  1  0  0  0
 17 73  1  0  0  0
 18 20  1  0  0  0
 18 22  1  0  0  0
 18 45  1  0  0  0
 19 21  1  0  0  0
 19 23  1  0  0  0
 19 46  1  0  0  0
 20 24  1  0  0  0
 20 47  1  0  0  0
 21 25  1  0  0  0
 21 48  1  0  0  0
 22 26  1  0  0  0
 22 49  1  0  0  0
 23 27  1  0  0  0
 23 50  1  0  0  0
 24 28  1  0  0  0
 24 51  1  0  0  0
 25 29  1  0  0  0
 25 52  1  0  0  0
 26 53  1  0  0  0
 27 54  1  0  0  0
 28 55  1  0  0  0
 28 56  1  0  0  0
 29 57  1  0  0  0
 29 58  1  0  0  0
 30 32  1  0  0  0
 30 36  2  0  0  0
 31 34  2  0  0  0
 31 35  1  0  0  0
 32 33  2  0  0  0
 33 35  1  0  0  0
 33 37  1  0  0  0
 34 39  1  0  0  0
 36 38  1  0  0  0
 37 38  2  0  0  0
 38 67  1  0  0  0
 39 40  2  0  0  0
 39 41  1  0  0  0
 40 42  1  0  0  0
 40 68  1  0  0  0
 41 43  2  0  0  0
 41 69  1  0  0  0
 42 44  2  0  0  0
 42 71  1  0  0  0
 43 44  1  0  0  0
 43 72  1  0  0  0
M  CHG  1  15  -1
M  END
> <s_m_entry_id>
1118

> <s_m_entry_name>
Structure2D_COMPOUND_CID_14375133.1

> <PUBCHEM_COMPOUND_CID>
14375133

> <PUBCHEM_EXACT_MASS>
626.14829948

> <s_lp_Variant>
14375133-50

$$$$
14375133
                    3D
 Schrodinger Suite 2021-2.
 73 77  0  0  1  0            999 V2000
    6.1991   -3.8076    3.4448 O   0  0  0  0  0  0
   -1.5210    1.5605   -0.7698 O   0  0  0  0  0  0
    0.1567    0.0559   -0.2278 O   0  0  0  0  0  0
    4.0375   -3.0799    3.4568 O   0  0  0  0  0  0
    5.0496   -7.7346    4.1293 O   0  0  0  0  0  0
   -3.2299   -1.0004    2.0911 O   0  0  0  0  0  0
    7.8128   -7.1310    3.4867 O   0  0  0  0  0  0
   -4.3032    0.9318    0.2662 O   0  0  0  0  0  0
    3.1112   -5.7591    3.2390 O   0  0  0  0  0  0
   -0.6407    0.2212    2.5347 O   0  0  0  0  0  0
    7.8913   -3.5814    1.0882 O   0  0  0  0  0  0
   -2.3743    1.4329   -3.5614 O   0  0  0  0  0  0
    1.5161   -1.4401    1.4315 O   0  0  0  0  0  0
    5.6014   -1.3512    1.9109 O   0  0  0  0  0  0
    1.6114    1.8511   -1.9091 O   0  5  0  0  0  0
    5.6888    0.5983   -0.0428 O   0  0  0  0  0  0
   -1.7705   -5.1673    5.1782 O   0  0  0  0  0  0
    5.4181   -6.5578    3.4279 C   0  0  2  0  0  0
   -2.4513   -0.5035    1.0147 C   0  0  1  0  0  0
    6.8579   -6.1230    3.7735 C   0  0  2  0  0  0
   -3.3248   -0.0062   -0.1581 C   0  0  2  0  0  0
    4.4098   -5.4103    3.6858 C   0  0  1  0  0  0
   -1.4690    0.6068    1.4525 C   0  0  2  0  0  0
    7.2050   -4.7721    3.0999 C   0  0  1  0  0  0
   -2.4216    0.5625   -1.2850 C   0  0  1  0  0  0
    4.8903   -4.1078    3.0208 C   0  0  2  0  0  0
   -0.6550    1.1024    0.2422 C   0  0  2  0  0  0
    7.4957   -4.8466    1.5778 C   0  0  0  0  0  0
   -3.2208    1.1572   -2.4642 C   0  0  0  0  0  0
    1.5280    0.2322   -0.2126 C   0  0  0  0  0  0
    3.4751   -2.2868    2.5015 C   0  0  0  0  0  0
    2.2621   -0.5704    0.6639 C   0  0  0  0  0  0
    3.6635   -0.4915    0.7694 C   0  0  0  0  0  0
    2.1350   -2.2643    2.3119 C   0  0  0  0  0  0
    4.3795   -1.3843    1.7561 C   0  0  0  0  0  0
    2.2154    1.1291   -1.0503 C   0  0  0  0  0  0
    4.3260    0.4335   -0.0630 C   0  0  0  0  0  0
    3.6063    1.2241   -0.9593 C   0  0  0  0  0  0
    1.1174   -3.0219    3.0791 C   0  0  0  0  0  0
   -0.0005   -3.5473    2.4178 C   0  0  0  0  0  0
    1.2500   -3.2296    4.4582 C   0  0  0  0  0  0
   -0.9669   -4.2635    3.1181 C   0  0  0  0  0  0
    0.2859   -3.9476    5.1613 C   0  0  0  0  0  0
   -0.8200   -4.4624    4.4885 C   0  0  0  0  0  0
    5.3827   -6.8253    2.3700 H   0  0  0  0  0  0
   -1.8820   -1.3660    0.6629 H   0  0  0  0  0  0
    6.9137   -5.9776    4.8541 H   0  0  0  0  0  0
   -3.8925   -0.8505   -0.5527 H   0  0  0  0  0  0
    4.3337   -5.2180    4.7578 H   0  0  0  0  0  0
   -2.0402    1.4610    1.8201 H   0  0  0  0  0  0
    8.1209   -4.4122    3.5723 H   0  0  0  0  0  0
   -1.8323   -0.2667   -1.6837 H   0  0  0  0  0  0
    4.9193   -4.1844    1.9309 H   0  0  0  0  0  0
   -0.0695    1.9950    0.4754 H   0  0  0  0  0  0
    6.6386   -5.2058    1.0096 H   0  0  0  0  0  0
    8.3101   -5.5441    1.3809 H   0  0  0  0  0  0
   -3.7361    2.0723   -2.1698 H   0  0  0  0  0  0
   -3.9841    0.4546   -2.8005 H   0  0  0  0  0  0
    5.0420   -7.5413    5.0697 H   0  0  0  0  0  0
   -2.6678   -1.0476    2.8686 H   0  0  0  0  0  0
    7.5996   -7.9094    4.0075 H   0  0  0  0  0  0
   -4.8711    0.5020    0.9102 H   0  0  0  0  0  0
    3.1902   -6.2259    2.4040 H   0  0  0  0  0  0
   -0.1462    0.9899    2.8281 H   0  0  0  0  0  0
    7.1585   -2.9686    1.1938 H   0  0  0  0  0  0
   -2.9008    1.8208   -4.2639 H   0  0  0  0  0  0
    4.1528    1.9129   -1.5916 H   0  0  0  0  0  0
   -0.1257   -3.4016    1.3542 H   0  0  0  0  0  0
    2.0962   -2.8290    4.9964 H   0  0  0  0  0  0
    6.1182    0.0232    0.5956 H   0  0  0  0  0  0
   -1.8248   -4.6609    2.5952 H   0  0  0  0  0  0
    0.4000   -4.0993    6.2246 H   0  0  0  0  0  0
   -1.5727   -5.2440    6.1143 H   0  0  0  0  0  0
  1 24  1  0  0  0
  1 26  1  0  0  0
  2 25  1  0  0  0
  2 27  1  0  0  0
  3 27  1  0  0  0
  3 30  1  0  0  0
  4 26  1  0  0  0
  4 31  1  0  0  0
  5 18  1  0  0  0
  5 59  1  0  0  0
  6 19  1  0  0  0
  6 60  1  0  0  0
  7 20  1  0  0  0
  7 61  1  0  0  0
  8 21  1  0  0  0
  8 62  1  0  0  0
  9 22  1  0  0  0
  9 63  1  0  0  0
 10 23  1  0  0  0
 10 64  1  0  0  0
 11 28  1  0  0  0
 11 65  1  0  0  0
 12 29  1  0  0  0
 12 66  1  0  0  0
 13 32  1  0  0  0
 13 34  1  0  0  0
 14 35  2  0  0  0
 15 36  1  0  0  0
 16 37  1  0  0  0
 16 70  1  0  0  0
 17 44  1  0  0  0
 17 73  1  0  0  0
 18 20  1  0  0  0
 18 22  1  0  0  0
 18 45  1  0  0  0
 19 21  1  0  0  0
 19 23  1  0  0  0
 19 46  1  0  0  0
 20 24  1  0  0  0
 20 47  1  0  0  0
 21 25  1  0  0  0
 21 48  1  0  0  0
 22 26  1  0  0  0
 22 49  1  0  0  0
 23 27  1  0  0  0
 23 50  1  0  0  0
 24 28  1  0  0  0
 24 51  1  0  0  0
 25 29  1  0  0  0
 25 52  1  0  0  0
 26 53  1  0  0  0
 27 54  1  0  0  0
 28 55  1  0  0  0
 28 56  1  0  0  0
 29 57  1  0  0  0
 29 58  1  0  0  0
 30 32  1  0  0  0
 30 36  2  0  0  0
 31 34  2  0  0  0
 31 35  1  0  0  0
 32 33  2  0  0  0
 33 35  1  0  0  0
 33 37  1  0  0  0
 34 39  1  0  0  0
 36 38  1  0  0  0
 37 38  2  0  0  0
 38 67  1  0  0  0
 39 40  2  0  0  0
 39 41  1  0  0  0
 40 42  1  0  0  0
 40 68  1  0  0  0
 41 43  2  0  0  0
 41 69  1  0  0  0
 42 44  2  0  0  0
 42 71  1  0  0  0
 43 44  1  0  0  0
 43 72  1  0  0  0
M  CHG  1  15  -1
M  END
> <s_m_entry_id>
1119

> <s_m_entry_name>
Structure2D_COMPOUND_CID_14375133.1

> <PUBCHEM_COMPOUND_CID>
14375133

> <PUBCHEM_EXACT_MASS>
626.14829948

> <s_lp_Variant>
14375133-51

$$$$
14375133
                    3D
 Schrodinger Suite 2021-2.
 73 77  0  0  1  0            999 V2000
    5.4464   -5.0335    3.0281 O   0  0  0  0  0  0
   -1.2393    1.7199   -0.6161 O   0  0  0  0  0  0
   -0.0287   -0.1920   -0.0880 O   0  0  0  0  0  0
    3.5520   -3.7689    3.5028 O   0  0  0  0  0  0
    3.6499   -7.0016    6.2637 O   0  0  0  0  0  0
   -3.7921   -0.4925    1.8723 O   0  0  0  0  0  0
    6.2649   -7.1496    5.0325 O   0  0  0  0  0  0
   -4.1597    1.7685    0.1486 O   0  0  0  0  0  0
    3.6423   -7.3862    3.3777 O   0  0  0  0  0  0
   -1.0167   -0.0573    2.5907 O   0  0  0  0  0  0
    7.8988   -3.5035    3.3820 O   0  0  0  0  0  0
   -1.8132    1.9809   -3.4694 O   0  0  0  0  0  0
    1.1808   -1.8072    1.5868 O   0  0  0  0  0  0
    5.2513   -2.3601    1.8208 O   0  0  0  0  0  0
    1.5809    1.2337   -1.9673 O   0  5  0  0  0  0
    5.5167   -0.5783   -0.2710 O   0  0  0  0  0  0
   -2.3587   -4.9414    5.6588 O   0  0  0  0  0  0
    4.1099   -5.9955    5.3766 C   0  0  1  0  0  0
   -2.8158   -0.1507    0.9016 C   0  0  1  0  0  0
    5.6513   -5.9010    5.3155 C   0  0  2  0  0  0
   -3.4212    0.6347   -0.2828 C   0  0  2  0  0  0
    3.4822   -6.1057    3.9645 C   0  0  1  0  0  0
   -1.6235    0.6249    1.5077 C   0  0  2  0  0  0
    6.0613   -4.7995    4.3052 C   0  0  1  0  0  0
   -2.3013    1.0174   -1.2853 C   0  0  1  0  0  0
    4.0380   -5.0066    3.0413 C   0  0  2  0  0  0
   -0.6072    0.9887    0.4083 C   0  0  2  0  0  0
    7.5868   -4.6729    4.1123 C   0  0  0  0  0  0
   -2.8068    1.8663   -2.4710 C   0  0  0  0  0  0
    1.3501   -0.2541   -0.1668 C   0  0  0  0  0  0
    3.0487   -2.9216    2.5666 C   0  0  0  0  0  0
    2.0022   -1.1178    0.7171 C   0  0  0  0  0  0
    3.4022   -1.2674    0.7312 C   0  0  0  0  0  0
    1.7191   -2.6948    2.4601 C   0  0  0  0  0  0
    4.0323   -2.2102    1.7284 C   0  0  0  0  0  0
    2.1154    0.4686   -1.1005 C   0  0  0  0  0  0
    4.1474   -0.5130   -0.1976 C   0  0  0  0  0  0
    3.5058    0.3361   -1.0988 C   0  0  0  0  0  0
    0.6544   -3.2735    3.3158 C   0  0  0  0  0  0
   -0.5785   -3.6221    2.7490 C   0  0  0  0  0  0
    0.8580   -3.4939    4.6845 C   0  0  0  0  0  0
   -1.5868   -4.1779    3.5312 C   0  0  0  0  0  0
   -0.1473   -4.0529    5.4691 C   0  0  0  0  0  0
   -1.3674   -4.3930    4.8893 C   0  0  0  0  0  0
    3.7465   -5.0663    5.8194 H   0  0  0  0  0  0
   -2.4578   -1.1074    0.5164 H   0  0  0  0  0  0
    6.0219   -5.6230    6.3034 H   0  0  0  0  0  0
   -4.1473   -0.0030   -0.7897 H   0  0  0  0  0  0
    2.4031   -5.9583    4.0338 H   0  0  0  0  0  0
   -1.9872    1.5653    1.9253 H   0  0  0  0  0  0
    5.7085   -3.8428    4.6982 H   0  0  0  0  0  0
   -1.9009    0.0905   -1.7031 H   0  0  0  0  0  0
    3.7754   -5.1789    1.9931 H   0  0  0  0  0  0
    0.1546    1.6839    0.7703 H   0  0  0  0  0  0
    7.9910   -5.5432    3.5940 H   0  0  0  0  0  0
    8.0886   -4.6085    5.0782 H   0  0  0  0  0  0
   -3.1042    2.8632   -2.1440 H   0  0  0  0  0  0
   -3.6840    1.4043   -2.9249 H   0  0  0  0  0  0
    3.9418   -7.8549    5.9346 H   0  0  0  0  0  0
   -3.3365   -0.7262    2.6850 H   0  0  0  0  0  0
    6.1115   -7.7396    5.7739 H   0  0  0  0  0  0
   -4.8723    1.4634    0.7150 H   0  0  0  0  0  0
    3.4798   -8.0523    4.0491 H   0  0  0  0  0  0
   -0.3612    0.5217    2.9864 H   0  0  0  0  0  0
    7.4831   -3.5648    2.5179 H   0  0  0  0  0  0
   -2.1475    2.5433   -4.1714 H   0  0  0  0  0  0
    4.1122    0.8884   -1.8062 H   0  0  0  0  0  0
   -0.7609   -3.4634    1.6957 H   0  0  0  0  0  0
    1.7936   -3.2264    5.1527 H   0  0  0  0  0  0
    5.8887   -1.1831    0.3761 H   0  0  0  0  0  0
   -2.5330   -4.4404    3.0807 H   0  0  0  0  0  0
    0.0243   -4.2169    6.5229 H   0  0  0  0  0  0
   -2.1062   -5.0429    6.5792 H   0  0  0  0  0  0
  1 24  1  0  0  0
  1 26  1  0  0  0
  2 25  1  0  0  0
  2 27  1  0  0  0
  3 27  1  0  0  0
  3 30  1  0  0  0
  4 26  1  0  0  0
  4 31  1  0  0  0
  5 18  1  0  0  0
  5 59  1  0  0  0
  6 19  1  0  0  0
  6 60  1  0  0  0
  7 20  1  0  0  0
  7 61  1  0  0  0
  8 21  1  0  0  0
  8 62  1  0  0  0
  9 22  1  0  0  0
  9 63  1  0  0  0
 10 23  1  0  0  0
 10 64  1  0  0  0
 11 28  1  0  0  0
 11 65  1  0  0  0
 12 29  1  0  0  0
 12 66  1  0  0  0
 13 32  1  0  0  0
 13 34  1  0  0  0
 14 35  2  0  0  0
 15 36  1  0  0  0
 16 37  1  0  0  0
 16 70  1  0  0  0
 17 44  1  0  0  0
 17 73  1  0  0  0
 18 20  1  0  0  0
 18 22  1  0  0  0
 18 45  1  0  0  0
 19 21  1  0  0  0
 19 23  1  0  0  0
 19 46  1  0  0  0
 20 24  1  0  0  0
 20 47  1  0  0  0
 21 25  1  0  0  0
 21 48  1  0  0  0
 22 26  1  0  0  0
 22 49  1  0  0  0
 23 27  1  0  0  0
 23 50  1  0  0  0
 24 28  1  0  0  0
 24 51  1  0  0  0
 25 29  1  0  0  0
 25 52  1  0  0  0
 26 53  1  0  0  0
 27 54  1  0  0  0
 28 55  1  0  0  0
 28 56  1  0  0  0
 29 57  1  0  0  0
 29 58  1  0  0  0
 30 32  1  0  0  0
 30 36  2  0  0  0
 31 34  2  0  0  0
 31 35  1  0  0  0
 32 33  2  0  0  0
 33 35  1  0  0  0
 33 37  1  0  0  0
 34 39  1  0  0  0
 36 38  1  0  0  0
 37 38  2  0  0  0
 38 67  1  0  0  0
 39 40  2  0  0  0
 39 41  1  0  0  0
 40 42  1  0  0  0
 40 68  1  0  0  0
 41 43  2  0  0  0
 41 69  1  0  0  0
 42 44  2  0  0  0
 42 71  1  0  0  0
 43 44  1  0  0  0
 43 72  1  0  0  0
M  CHG  1  15  -1
M  END
> <s_m_entry_id>
1120

> <s_m_entry_name>
Structure2D_COMPOUND_CID_14375133.1

> <PUBCHEM_COMPOUND_CID>
14375133

> <PUBCHEM_EXACT_MASS>
626.14829948

> <s_lp_Variant>
14375133-52

$$$$
14375133
                    3D
 Schrodinger Suite 2021-2.
 73 77  0  0  1  0            999 V2000
    5.7541   -3.2518   -4.4739 O   0  0  0  0  0  0
    0.0381    1.8211   -1.3617 O   0  0  0  0  0  0
    0.0114   -0.0353    0.0826 O   0  0  0  0  0  0
    3.6830   -3.5941   -3.4729 O   0  0  0  0  0  0
    3.4249   -5.9795   -5.1440 O   0  0  0  0  0  0
   -2.3895   -0.8710   -1.5303 O   0  0  0  0  0  0
    6.1095   -6.6965   -5.7963 O   0  0  0  0  0  0
   -2.3804    2.4709   -3.0262 O   0  0  0  0  0  0
    4.1977   -2.9207   -6.9952 O   0  0  0  0  0  0
   -2.5916    0.6285    0.9433 O   0  0  0  0  0  0
    8.0062   -4.1662   -2.9243 O   0  0  0  0  0  0
    1.8100    1.4967   -3.6538 O   0  0  0  0  0  0
    1.2615   -1.6549   -1.5986 O   0  0  0  0  0  0
    5.3254   -2.3407   -1.6306 O   0  0  0  0  0  0
    1.5607    1.0407    2.2547 O   0  5  0  0  0  0
    5.5211   -0.6933    0.5828 O   0  0  0  0  0  0
   -1.9938   -5.0247   -5.7605 O   0  0  0  0  0  0
    4.2090   -5.1543   -5.9920 C   0  0  2  0  0  0
   -2.5525    0.5383   -1.5297 C   0  0  2  0  0  0
    5.7246   -5.3327   -5.7500 C   0  0  1  0  0  0
   -1.8772    1.1721   -2.7619 C   0  0  2  0  0  0
    3.8013   -3.6674   -5.8591 C   0  0  1  0  0  0
   -2.0336    1.1977   -0.2285 C   0  0  2  0  0  0
    6.1533   -4.6309   -4.4364 C   0  0  1  0  0  0
   -0.3420    1.1664   -2.5791 C   0  0  1  0  0  0
    4.3661   -3.0383   -4.5704 C   0  0  2  0  0  0
   -0.4912    1.2548   -0.1828 C   0  0  2  0  0  0
    7.6782   -4.6777   -4.2005 C   0  0  0  0  0  0
    0.4297    1.7813   -3.7636 C   0  0  0  0  0  0
    1.3786   -0.1925    0.2547 C   0  0  0  0  0  0
    3.1680   -2.7142   -2.5739 C   0  0  0  0  0  0
    2.0522   -1.0232   -0.6529 C   0  0  0  0  0  0
    3.4485   -1.2249   -0.5958 C   0  0  0  0  0  0
    1.8429   -2.4647   -2.5206 C   0  0  0  0  0  0
    4.1140   -2.1204   -1.6169 C   0  0  0  0  0  0
    2.1124    0.3815    1.3138 C   0  0  0  0  0  0
    4.1612   -0.5801    0.4346 C   0  0  0  0  0  0
    3.4941    0.1968    1.3781 C   0  0  0  0  0  0
    0.8300   -3.1322   -3.3627 C   0  0  0  0  0  0
   -0.0580   -2.3787   -4.1366 C   0  0  0  0  0  0
    0.7642   -4.5294   -3.4074 C   0  0  0  0  0  0
   -1.0052   -3.0111   -4.9373 C   0  0  0  0  0  0
   -0.1802   -5.1650   -4.2090 C   0  0  0  0  0  0
   -1.0638   -4.4026   -4.9706 C   0  0  0  0  0  0
    3.9754   -5.5091   -6.9976 H   0  0  0  0  0  0
   -3.6313    0.6850   -1.6081 H   0  0  0  0  0  0
    6.2586   -4.8586   -6.5753 H   0  0  0  0  0  0
   -2.1336    0.5908   -3.6497 H   0  0  0  0  0  0
    2.7143   -3.5729   -5.8264 H   0  0  0  0  0  0
   -2.3737    2.2345   -0.2229 H   0  0  0  0  0  0
    5.6674   -5.1277   -3.5931 H   0  0  0  0  0  0
   -0.0375    0.1270   -2.5072 H   0  0  0  0  0  0
    4.2913   -1.9465   -4.5837 H   0  0  0  0  0  0
   -0.1742    1.9618    0.5811 H   0  0  0  0  0  0
    8.2097   -4.1112   -4.9661 H   0  0  0  0  0  0
    8.0489   -5.7019   -4.2482 H   0  0  0  0  0  0
    0.2814    2.8605   -3.8140 H   0  0  0  0  0  0
    0.0771    1.3601   -4.7057 H   0  0  0  0  0  0
    2.5324   -5.6266   -5.1173 H   0  0  0  0  0  0
   -2.5379   -1.1902   -0.6367 H   0  0  0  0  0  0
    5.5668   -7.1831   -5.1708 H   0  0  0  0  0  0
   -2.2120    3.0247   -2.2603 H   0  0  0  0  0  0
    5.1148   -3.1272   -7.1901 H   0  0  0  0  0  0
   -2.3198    1.1561    1.6981 H   0  0  0  0  0  0
    8.9597   -4.1934   -2.8180 H   0  0  0  0  0  0
    2.1506    1.9391   -2.8726 H   0  0  0  0  0  0
    4.0732    0.6451    2.1763 H   0  0  0  0  0  0
   -0.0083   -1.3017   -4.1375 H   0  0  0  0  0  0
    1.4467   -5.1261   -2.8191 H   0  0  0  0  0  0
    5.8533   -0.2004    1.3361 H   0  0  0  0  0  0
   -1.6867   -2.4204   -5.5322 H   0  0  0  0  0  0
   -0.2226   -6.2442   -4.2354 H   0  0  0  0  0  0
   -1.9490   -5.9819   -5.7080 H   0  0  0  0  0  0
  1 24  1  0  0  0
  1 26  1  0  0  0
  2 25  1  0  0  0
  2 27  1  0  0  0
  3 27  1  0  0  0
  3 30  1  0  0  0
  4 26  1  0  0  0
  4 31  1  0  0  0
  5 18  1  0  0  0
  5 59  1  0  0  0
  6 19  1  0  0  0
  6 60  1  0  0  0
  7 20  1  0  0  0
  7 61  1  0  0  0
  8 21  1  0  0  0
  8 62  1  0  0  0
  9 22  1  0  0  0
  9 63  1  0  0  0
 10 23  1  0  0  0
 10 64  1  0  0  0
 11 28  1  0  0  0
 11 65  1  0  0  0
 12 29  1  0  0  0
 12 66  1  0  0  0
 13 32  1  0  0  0
 13 34  1  0  0  0
 14 35  2  0  0  0
 15 36  1  0  0  0
 16 37  1  0  0  0
 16 70  1  0  0  0
 17 44  1  0  0  0
 17 73  1  0  0  0
 18 20  1  0  0  0
 18 22  1  0  0  0
 18 45  1  0  0  0
 19 21  1  0  0  0
 19 23  1  0  0  0
 19 46  1  0  0  0
 20 24  1  0  0  0
 20 47  1  0  0  0
 21 25  1  0  0  0
 21 48  1  0  0  0
 22 26  1  0  0  0
 22 49  1  0  0  0
 23 27  1  0  0  0
 23 50  1  0  0  0
 24 28  1  0  0  0
 24 51  1  0  0  0
 25 29  1  0  0  0
 25 52  1  0  0  0
 26 53  1  0  0  0
 27 54  1  0  0  0
 28 55  1  0  0  0
 28 56  1  0  0  0
 29 57  1  0  0  0
 29 58  1  0  0  0
 30 32  1  0  0  0
 30 36  2  0  0  0
 31 34  2  0  0  0
 31 35  1  0  0  0
 32 33  2  0  0  0
 33 35  1  0  0  0
 33 37  1  0  0  0
 34 39  1  0  0  0
 36 38  1  0  0  0
 37 38  2  0  0  0
 38 67  1  0  0  0
 39 40  2  0  0  0
 39 41  1  0  0  0
 40 42  1  0  0  0
 40 68  1  0  0  0
 41 43  2  0  0  0
 41 69  1  0  0  0
 42 44  2  0  0  0
 42 71  1  0  0  0
 43 44  1  0  0  0
 43 72  1  0  0  0
M  CHG  1  15  -1
M  END
> <s_m_entry_id>
1121

> <s_m_entry_name>
Structure2D_COMPOUND_CID_14375133.1

> <PUBCHEM_COMPOUND_CID>
14375133

> <PUBCHEM_EXACT_MASS>
626.14829948

> <s_lp_Variant>
14375133-53

$$$$
14375133
                    3D
 Schrodinger Suite 2021-2.
 73 77  0  0  1  0            999 V2000
    5.2712   -5.1567    2.9903 O   0  0  0  0  0  0
   -1.2392    1.6957   -0.5635 O   0  0  0  0  0  0
   -0.0531   -0.2316   -0.0269 O   0  0  0  0  0  0
    3.4800   -3.8063    3.6158 O   0  0  0  0  0  0
    3.7074   -6.9452    6.4431 O   0  0  0  0  0  0
   -2.6375   -1.5038    0.4951 O   0  0  0  0  0  0
    6.3261   -5.6703    6.5102 O   0  0  0  0  0  0
   -4.1812    1.7809    0.0922 O   0  0  0  0  0  0
    3.4960   -7.4301    3.6114 O   0  0  0  0  0  0
   -1.1791   -0.1600    2.6153 O   0  0  0  0  0  0
    7.9978   -6.1598    3.4005 O   0  0  0  0  0  0
   -1.6878    2.0142   -3.4333 O   0  0  0  0  0  0
    1.1315   -1.8359    1.6790 O   0  0  0  0  0  0
    5.2010   -2.3739    1.9915 O   0  0  0  0  0  0
    1.5888    1.2177   -1.8581 O   0  5  0  0  0  0
    5.4988   -0.5750   -0.0821 O   0  0  0  0  0  0
   -2.4557   -4.9792    5.6989 O   0  0  0  0  0  0
    4.1183   -5.9665    5.5027 C   0  0  1  0  0  0
   -2.9281   -0.1654    0.8648 C   0  0  2  0  0  0
    5.6481   -5.9492    5.2968 C   0  0  1  0  0  0
   -3.4515    0.6437   -0.3404 C   0  0  2  0  0  0
    3.3806   -6.1245    4.1515 C   0  0  1  0  0  0
   -1.7211    0.5526    1.5176 C   0  0  2  0  0  0
    6.0230   -4.9261    4.1915 C   0  0  1  0  0  0
   -2.2820    1.0214   -1.2883 C   0  0  1  0  0  0
    3.8742   -5.0725    3.1448 C   0  0  2  0  0  0
   -0.6563    0.9361    0.4694 C   0  0  2  0  0  0
    7.5238   -4.8968    3.8263 C   0  0  0  0  0  0
   -2.7244    1.8957   -2.4808 C   0  0  0  0  0  0
    1.3280   -0.2802   -0.0703 C   0  0  0  0  0  0
    2.9869   -2.9465    2.6870 C   0  0  0  0  0  0
    1.9665   -1.1416    0.8260 C   0  0  0  0  0  0
    3.3675   -1.2834    0.8685 C   0  0  0  0  0  0
    1.6585   -2.7260    2.5567 C   0  0  0  0  0  0
    3.9832   -2.2292    1.8726 C   0  0  0  0  0  0
    2.1089    0.4522   -0.9830 C   0  0  0  0  0  0
    4.1277   -0.5193   -0.0396 C   0  0  0  0  0  0
    3.5001    0.3301   -0.9502 C   0  0  0  0  0  0
    0.5850   -3.3121    3.3937 C   0  0  0  0  0  0
   -0.6277   -3.6912    2.8043 C   0  0  0  0  0  0
    0.7618   -3.5052    4.7700 C   0  0  0  0  0  0
   -1.6458   -4.2470    3.5739 C   0  0  0  0  0  0
   -0.2531   -4.0646    5.5418 C   0  0  0  0  0  0
   -1.4547   -4.4325    4.9409 C   0  0  0  0  0  0
    3.8070   -5.0129    5.9339 H   0  0  0  0  0  0
   -3.7313   -0.2615    1.5977 H   0  0  0  0  0  0
    5.9708   -6.9446    4.9870 H   0  0  0  0  0  0
   -4.1787    0.0436   -0.8904 H   0  0  0  0  0  0
    2.3112   -5.9642    4.2966 H   0  0  0  0  0  0
   -2.0781    1.4915    1.9439 H   0  0  0  0  0  0
    5.7774   -3.9240    4.5501 H   0  0  0  0  0  0
   -1.8773    0.0955   -1.7043 H   0  0  0  0  0  0
    3.4992   -5.2644    2.1349 H   0  0  0  0  0  0
    0.0893    1.6201    0.8827 H   0  0  0  0  0  0
    8.1194   -4.5777    4.6821 H   0  0  0  0  0  0
    7.7051   -4.1677    3.0356 H   0  0  0  0  0  0
   -3.0239    2.8911   -2.1511 H   0  0  0  0  0  0
   -3.5861    1.4516   -2.9803 H   0  0  0  0  0  0
    4.3558   -6.9720    7.1513 H   0  0  0  0  0  0
   -2.0429   -1.8717    1.1534 H   0  0  0  0  0  0
    7.2582   -5.8665    6.3877 H   0  0  0  0  0  0
   -4.6432    2.1520   -0.6629 H   0  0  0  0  0  0
    3.4582   -8.0591    4.3361 H   0  0  0  0  0  0
   -0.5266    0.3961    3.0471 H   0  0  0  0  0  0
    8.9177   -6.0696    3.1400 H   0  0  0  0  0  0
   -1.9838    2.5932   -4.1390 H   0  0  0  0  0  0
    4.1182    0.8907   -1.6407 H   0  0  0  0  0  0
   -0.7858   -3.5558    1.7438 H   0  0  0  0  0  0
    1.6836   -3.2154    5.2525 H   0  0  0  0  0  0
    5.8593   -1.1820    0.5693 H   0  0  0  0  0  0
   -2.5778   -4.5320    3.1076 H   0  0  0  0  0  0
   -0.1032   -4.2071    6.6021 H   0  0  0  0  0  0
   -2.2204   -5.0595    6.6259 H   0  0  0  0  0  0
  1 24  1  0  0  0
  1 26  1  0  0  0
  2 25  1  0  0  0
  2 27  1  0  0  0
  3 27  1  0  0  0
  3 30  1  0  0  0
  4 26  1  0  0  0
  4 31  1  0  0  0
  5 18  1  0  0  0
  5 59  1  0  0  0
  6 19  1  0  0  0
  6 60  1  0  0  0
  7 20  1  0  0  0
  7 61  1  0  0  0
  8 21  1  0  0  0
  8 62  1  0  0  0
  9 22  1  0  0  0
  9 63  1  0  0  0
 10 23  1  0  0  0
 10 64  1  0  0  0
 11 28  1  0  0  0
 11 65  1  0  0  0
 12 29  1  0  0  0
 12 66  1  0  0  0
 13 32  1  0  0  0
 13 34  1  0  0  0
 14 35  2  0  0  0
 15 36  1  0  0  0
 16 37  1  0  0  0
 16 70  1  0  0  0
 17 44  1  0  0  0
 17 73  1  0  0  0
 18 20  1  0  0  0
 18 22  1  0  0  0
 18 45  1  0  0  0
 19 21  1  0  0  0
 19 23  1  0  0  0
 19 46  1  0  0  0
 20 24  1  0  0  0
 20 47  1  0  0  0
 21 25  1  0  0  0
 21 48  1  0  0  0
 22 26  1  0  0  0
 22 49  1  0  0  0
 23 27  1  0  0  0
 23 50  1  0  0  0
 24 28  1  0  0  0
 24 51  1  0  0  0
 25 29  1  0  0  0
 25 52  1  0  0  0
 26 53  1  0  0  0
 27 54  1  0  0  0
 28 55  1  0  0  0
 28 56  1  0  0  0
 29 57  1  0  0  0
 29 58  1  0  0  0
 30 32  1  0  0  0
 30 36  2  0  0  0
 31 34  2  0  0  0
 31 35  1  0  0  0
 32 33  2  0  0  0
 33 35  1  0  0  0
 33 37  1  0  0  0
 34 39  1  0  0  0
 36 38  1  0  0  0
 37 38  2  0  0  0
 38 67  1  0  0  0
 39 40  2  0  0  0
 39 41  1  0  0  0
 40 42  1  0  0  0
 40 68  1  0  0  0
 41 43  2  0  0  0
 41 69  1  0  0  0
 42 44  2  0  0  0
 42 71  1  0  0  0
 43 44  1  0  0  0
 43 72  1  0  0  0
M  CHG  1  15  -1
M  END
> <s_m_entry_id>
1122

> <s_m_entry_name>
Structure2D_COMPOUND_CID_14375133.1

> <PUBCHEM_COMPOUND_CID>
14375133

> <PUBCHEM_EXACT_MASS>
626.14829948

> <s_lp_Variant>
14375133-54

$$$$
14375133
                    3D
 Schrodinger Suite 2021-2.
 73 77  0  0  1  0            999 V2000
    5.9059   -3.3180   -4.3963 O   0  0  0  0  0  0
   -0.0537    1.7575   -1.5217 O   0  0  0  0  0  0
    0.0473    0.0087    0.0312 O   0  0  0  0  0  0
    3.7983   -3.5498   -3.4449 O   0  0  0  0  0  0
    3.4287   -5.8752   -5.1976 O   0  0  0  0  0  0
   -4.0800    0.6313   -1.1017 O   0  0  0  0  0  0
    6.0882   -6.7288   -5.8356 O   0  0  0  0  0  0
   -2.6610    2.4121   -2.8636 O   0  0  0  0  0  0
    4.4174   -2.8138   -6.9362 O   0  0  0  0  0  0
   -2.3343    0.8574    1.2268 O   0  0  0  0  0  0
    8.0604   -4.4119   -2.8338 O   0  0  0  0  0  0
    1.3535    1.2520   -3.9992 O   0  0  0  0  0  0
    1.3455   -1.5567   -1.6709 O   0  0  0  0  0  0
    5.4005   -2.2923   -1.5667 O   0  0  0  0  0  0
    1.5220    1.0077    2.2779 O   0  5  0  0  0  0
    5.5292   -0.7115    0.7002 O   0  0  0  0  0  0
   -1.8226   -4.9225   -5.8952 O   0  0  0  0  0  0
    4.2785   -5.0732   -6.0029 C   0  0  2  0  0  0
   -2.6670    0.5857   -1.2080 C   0  0  1  0  0  0
    5.7773   -5.3480   -5.7446 C   0  0  1  0  0  0
   -2.1782    1.1080   -2.5744 C   0  0  2  0  0  0
    3.9577   -3.5695   -5.8305 C   0  0  1  0  0  0
   -1.9564    1.3315   -0.0543 C   0  0  2  0  0  0
    6.2163   -4.7202   -4.3973 C   0  0  1  0  0  0
   -0.6348    1.0382   -2.6171 C   0  0  1  0  0  0
    4.5370   -3.0130   -4.5150 C   0  0  2  0  0  0
   -0.4253    1.3076   -0.2398 C   0  0  2  0  0  0
    7.7290   -4.8720   -4.1286 C   0  0  0  0  0  0
   -0.0254    1.5573   -3.9361 C   0  0  0  0  0  0
    1.4069   -0.1631    0.2368 C   0  0  0  0  0  0
    3.2683   -2.6551   -2.5695 C   0  0  0  0  0  0
    2.1060   -0.9682   -0.6738 C   0  0  0  0  0  0
    3.4967   -1.1889   -0.5684 C   0  0  0  0  0  0
    1.9462   -2.3860   -2.5626 C   0  0  0  0  0  0
    4.1894   -2.0700   -1.5835 C   0  0  0  0  0  0
    2.1052    0.3717    1.3391 C   0  0  0  0  0  0
    4.1769   -0.5798    0.5051 C   0  0  0  0  0  0
    3.4824    0.1753    1.4465 C   0  0  0  0  0  0
    0.9557   -3.0478   -3.4331 C   0  0  0  0  0  0
    0.1437   -2.2925   -4.2831 C   0  0  0  0  0  0
    0.8339   -4.4415   -3.4253 C   0  0  0  0  0  0
   -0.7874   -2.9183   -5.1074 C   0  0  0  0  0  0
   -0.0952   -5.0715   -4.2492 C   0  0  0  0  0  0
   -0.9053   -4.3064   -5.0862 C   0  0  0  0  0  0
    4.0420   -5.3812   -7.0231 H   0  0  0  0  0  0
   -2.4142   -0.4741   -1.1365 H   0  0  0  0  0  0
    6.3505   -4.8738   -6.5432 H   0  0  0  0  0  0
   -2.5809    0.4678   -3.3613 H   0  0  0  0  0  0
    2.8779   -3.4112   -5.8121 H   0  0  0  0  0  0
   -2.2578    2.3804   -0.0774 H   0  0  0  0  0  0
    5.6797   -5.2138   -3.5832 H   0  0  0  0  0  0
   -0.3640   -0.0118   -2.5188 H   0  0  0  0  0  0
    4.5363   -1.9186   -4.5019 H   0  0  0  0  0  0
    0.0428    2.0488    0.4062 H   0  0  0  0  0  0
    8.3137   -4.3241   -4.8682 H   0  0  0  0  0  0
    8.0328   -5.9171   -4.1932 H   0  0  0  0  0  0
   -0.1609    2.6347   -4.0354 H   0  0  0  0  0  0
   -0.5131    1.0894   -4.7919 H   0  0  0  0  0  0
    2.5599   -5.4676   -5.1721 H   0  0  0  0  0  0
   -4.3565    1.5486   -1.1633 H   0  0  0  0  0  0
    5.8741   -7.0320   -6.7207 H   0  0  0  0  0  0
   -2.5097    2.5952   -3.7938 H   0  0  0  0  0  0
    5.3300   -3.0547   -7.1114 H   0  0  0  0  0  0
   -1.9115    1.4060    1.8918 H   0  0  0  0  0  0
    9.0064   -4.5107   -2.7050 H   0  0  0  0  0  0
    1.8028    1.7300   -3.2976 H   0  0  0  0  0  0
    4.0355    0.5956    2.2776 H   0  0  0  0  0  0
    0.2431   -1.2202   -4.3207 H   0  0  0  0  0  0
    1.4600   -5.0393   -2.7781 H   0  0  0  0  0  0
    5.8382   -0.2455    1.4800 H   0  0  0  0  0  0
   -1.4110   -2.3259   -5.7612 H   0  0  0  0  0  0
   -0.1827   -6.1483   -4.2338 H   0  0  0  0  0  0
   -1.8353   -5.8762   -5.7887 H   0  0  0  0  0  0
  1 24  1  0  0  0
  1 26  1  0  0  0
  2 25  1  0  0  0
  2 27  1  0  0  0
  3 27  1  0  0  0
  3 30  1  0  0  0
  4 26  1  0  0  0
  4 31  1  0  0  0
  5 18  1  0  0  0
  5 59  1  0  0  0
  6 19  1  0  0  0
  6 60  1  0  0  0
  7 20  1  0  0  0
  7 61  1  0  0  0
  8 21  1  0  0  0
  8 62  1  0  0  0
  9 22  1  0  0  0
  9 63  1  0  0  0
 10 23  1  0  0  0
 10 64  1  0  0  0
 11 28  1  0  0  0
 11 65  1  0  0  0
 12 29  1  0  0  0
 12 66  1  0  0  0
 13 32  1  0  0  0
 13 34  1  0  0  0
 14 35  2  0  0  0
 15 36  1  0  0  0
 16 37  1  0  0  0
 16 70  1  0  0  0
 17 44  1  0  0  0
 17 73  1  0  0  0
 18 20  1  0  0  0
 18 22  1  0  0  0
 18 45  1  0  0  0
 19 21  1  0  0  0
 19 23  1  0  0  0
 19 46  1  0  0  0
 20 24  1  0  0  0
 20 47  1  0  0  0
 21 25  1  0  0  0
 21 48  1  0  0  0
 22 26  1  0  0  0
 22 49  1  0  0  0
 23 27  1  0  0  0
 23 50  1  0  0  0
 24 28  1  0  0  0
 24 51  1  0  0  0
 25 29  1  0  0  0
 25 52  1  0  0  0
 26 53  1  0  0  0
 27 54  1  0  0  0
 28 55  1  0  0  0
 28 56  1  0  0  0
 29 57  1  0  0  0
 29 58  1  0  0  0
 30 32  1  0  0  0
 30 36  2  0  0  0
 31 34  2  0  0  0
 31 35  1  0  0  0
 32 33  2  0  0  0
 33 35  1  0  0  0
 33 37  1  0  0  0
 34 39  1  0  0  0
 36 38  1  0  0  0
 37 38  2  0  0  0
 38 67  1  0  0  0
 39 40  2  0  0  0
 39 41  1  0  0  0
 40 42  1  0  0  0
 40 68  1  0  0  0
 41 43  2  0  0  0
 41 69  1  0  0  0
 42 44  2  0  0  0
 42 71  1  0  0  0
 43 44  1  0  0  0
 43 72  1  0  0  0
M  CHG  1  15  -1
M  END
> <s_m_entry_id>
1123

> <s_m_entry_name>
Structure2D_COMPOUND_CID_14375133.1

> <PUBCHEM_COMPOUND_CID>
14375133

> <PUBCHEM_EXACT_MASS>
626.14829948

> <s_lp_Variant>
14375133-55

$$$$
14375133
                    3D
 Schrodinger Suite 2021-2.
 73 77  0  0  1  0            999 V2000
    5.2619   -5.1518    3.0051 O   0  0  0  0  0  0
   -1.1755    1.7349   -0.5645 O   0  0  0  0  0  0
   -0.0485   -0.2430   -0.0810 O   0  0  0  0  0  0
    3.4707   -3.7916    3.6129 O   0  0  0  0  0  0
    3.7075   -6.8895    6.4895 O   0  0  0  0  0  0
   -3.9378   -0.5518    1.6149 O   0  0  0  0  0  0
    6.3352   -5.6370    6.5238 O   0  0  0  0  0  0
   -4.1416    1.8216    0.0245 O   0  0  0  0  0  0
    3.4838   -7.4167    3.6676 O   0  0  0  0  0  0
   -1.2065   -0.2378    2.5327 O   0  0  0  0  0  0
    7.9886   -6.1559    3.4182 O   0  0  0  0  0  0
   -1.5754    2.2006   -3.4261 O   0  0  0  0  0  0
    1.1297   -1.8428    1.6430 O   0  0  0  0  0  0
    5.1961   -2.3825    1.9724 O   0  0  0  0  0  0
    1.5981    1.1582   -1.9372 O   0  5  0  0  0  0
    5.5001   -0.6342   -0.1439 O   0  0  0  0  0  0
   -2.4789   -4.9539    5.6709 O   0  0  0  0  0  0
    4.1184   -5.9272    5.5324 C   0  0  1  0  0  0
   -2.8939   -0.1778    0.7305 C   0  0  1  0  0  0
    5.6467   -5.9212    5.3176 C   0  0  1  0  0  0
   -3.4039    0.6982   -0.4346 C   0  0  2  0  0  0
    3.3740   -6.1022    4.1874 C   0  0  1  0  0  0
   -1.7238    0.5240    1.4570 C   0  0  2  0  0  0
    6.0186   -4.9098    4.2009 C   0  0  1  0  0  0
   -2.2145    1.1119   -1.3402 C   0  0  1  0  0  0
    3.8650   -5.0658    3.1626 C   0  0  2  0  0  0
   -0.6296    0.9225    0.4486 C   0  0  2  0  0  0
    7.5181   -4.8869    3.8298 C   0  0  0  0  0  0
   -2.6255    2.0537   -2.4923 C   0  0  0  0  0  0
    1.3319   -0.3098   -0.1265 C   0  0  0  0  0  0
    2.9802   -2.9445    2.6703 C   0  0  0  0  0  0
    1.9668   -1.1626    0.7813 C   0  0  0  0  0  0
    3.3670   -1.3106    0.8252 C   0  0  0  0  0  0
    1.6523   -2.7236    2.5329 C   0  0  0  0  0  0
    3.9788   -2.2397    1.8474 C   0  0  0  0  0  0
    2.1157    0.4024   -1.0525 C   0  0  0  0  0  0
    4.1298   -0.5672   -0.0979 C   0  0  0  0  0  0
    3.5059    0.2708   -1.0217 C   0  0  0  0  0  0
    0.5735   -3.3000    3.3705 C   0  0  0  0  0  0
   -0.6389   -3.6771    2.7787 C   0  0  0  0  0  0
    0.7443   -3.4879    4.7481 C   0  0  0  0  0  0
   -1.6610   -4.2282    3.5466 C   0  0  0  0  0  0
   -0.2747   -4.0421    5.5184 C   0  0  0  0  0  0
   -1.4749   -4.4102    4.9147 C   0  0  0  0  0  0
    3.8140   -4.9657    5.9505 H   0  0  0  0  0  0
   -2.5362   -1.1179    0.3065 H   0  0  0  0  0  0
    5.9621   -6.9208    5.0141 H   0  0  0  0  0  0
   -4.1118    0.1148   -1.0257 H   0  0  0  0  0  0
    2.3057   -5.9374    4.3351 H   0  0  0  0  0  0
   -2.0896    1.4482    1.9077 H   0  0  0  0  0  0
    5.7751   -3.9039    4.5504 H   0  0  0  0  0  0
   -1.8138    0.2033   -1.7958 H   0  0  0  0  0  0
    3.4867   -5.2740    2.1572 H   0  0  0  0  0  0
    0.1246    1.5710    0.9016 H   0  0  0  0  0  0
    8.1169   -4.5580    4.6796 H   0  0  0  0  0  0
    7.6972   -4.1677    3.0297 H   0  0  0  0  0  0
   -2.9106    3.0365   -2.1157 H   0  0  0  0  0  0
   -3.4896    1.6528   -3.0234 H   0  0  0  0  0  0
    4.3589   -6.9083    7.1952 H   0  0  0  0  0  0
   -3.5404   -0.8520    2.4360 H   0  0  0  0  0  0
    7.2642   -5.8452    6.3978 H   0  0  0  0  0  0
   -4.8960    1.5004    0.5242 H   0  0  0  0  0  0
    3.4291   -8.0346    4.4006 H   0  0  0  0  0  0
   -0.5586    0.2951    2.9993 H   0  0  0  0  0  0
    8.9078   -6.0713    3.1541 H   0  0  0  0  0  0
   -1.8569    2.8110   -4.1109 H   0  0  0  0  0  0
    4.1257    0.8150   -1.7237 H   0  0  0  0  0  0
   -0.7941   -3.5433    1.7175 H   0  0  0  0  0  0
    1.6651   -3.1987    5.2329 H   0  0  0  0  0  0
    5.8581   -1.2344    0.5153 H   0  0  0  0  0  0
   -2.5918   -4.5128    3.0779 H   0  0  0  0  0  0
   -0.1291   -4.1815    6.5796 H   0  0  0  0  0  0
   -2.2435   -5.0396    6.5973 H   0  0  0  0  0  0
  1 24  1  0  0  0
  1 26  1  0  0  0
  2 25  1  0  0  0
  2 27  1  0  0  0
  3 27  1  0  0  0
  3 30  1  0  0  0
  4 26  1  0  0  0
  4 31  1  0  0  0
  5 18  1  0  0  0
  5 59  1  0  0  0
  6 19  1  0  0  0
  6 60  1  0  0  0
  7 20  1  0  0  0
  7 61  1  0  0  0
  8 21  1  0  0  0
  8 62  1  0  0  0
  9 22  1  0  0  0
  9 63  1  0  0  0
 10 23  1  0  0  0
 10 64  1  0  0  0
 11 28  1  0  0  0
 11 65  1  0  0  0
 12 29  1  0  0  0
 12 66  1  0  0  0
 13 32  1  0  0  0
 13 34  1  0  0  0
 14 35  2  0  0  0
 15 36  1  0  0  0
 16 37  1  0  0  0
 16 70  1  0  0  0
 17 44  1  0  0  0
 17 73  1  0  0  0
 18 20  1  0  0  0
 18 22  1  0  0  0
 18 45  1  0  0  0
 19 21  1  0  0  0
 19 23  1  0  0  0
 19 46  1  0  0  0
 20 24  1  0  0  0
 20 47  1  0  0  0
 21 25  1  0  0  0
 21 48  1  0  0  0
 22 26  1  0  0  0
 22 49  1  0  0  0
 23 27  1  0  0  0
 23 50  1  0  0  0
 24 28  1  0  0  0
 24 51  1  0  0  0
 25 29  1  0  0  0
 25 52  1  0  0  0
 26 53  1  0  0  0
 27 54  1  0  0  0
 28 55  1  0  0  0
 28 56  1  0  0  0
 29 57  1  0  0  0
 29 58  1  0  0  0
 30 32  1  0  0  0
 30 36  2  0  0  0
 31 34  2  0  0  0
 31 35  1  0  0  0
 32 33  2  0  0  0
 33 35  1  0  0  0
 33 37  1  0  0  0
 34 39  1  0  0  0
 36 38  1  0  0  0
 37 38  2  0  0  0
 38 67  1  0  0  0
 39 40  2  0  0  0
 39 41  1  0  0  0
 40 42  1  0  0  0
 40 68  1  0  0  0
 41 43  2  0  0  0
 41 69  1  0  0  0
 42 44  2  0  0  0
 42 71  1  0  0  0
 43 44  1  0  0  0
 43 72  1  0  0  0
M  CHG  1  15  -1
M  END
> <s_m_entry_id>
1124

> <s_m_entry_name>
Structure2D_COMPOUND_CID_14375133.1

> <PUBCHEM_COMPOUND_CID>
14375133

> <PUBCHEM_EXACT_MASS>
626.14829948

> <s_lp_Variant>
14375133-56

$$$$
14375133
                    3D
 Schrodinger Suite 2021-2.
 73 77  0  0  1  0            999 V2000
    6.2726   -3.7813    3.3747 O   0  0  0  0  0  0
   -1.4823    1.5727   -0.5916 O   0  0  0  0  0  0
    0.0243   -0.1288   -0.1023 O   0  0  0  0  0  0
    4.1029   -3.0877    3.5290 O   0  0  0  0  0  0
    5.2549   -7.7075    4.2417 O   0  0  0  0  0  0
   -2.2651   -1.8537    0.4104 O   0  0  0  0  0  0
    7.9416   -7.0759    3.3456 O   0  0  0  0  0  0
   -4.4086   -0.6629   -1.0718 O   0  0  0  0  0  0
    3.2139   -5.7853    3.4740 O   0  0  0  0  0  0
   -1.0929   -0.2956    2.5513 O   0  0  0  0  0  0
    7.7766   -3.5796    0.8865 O   0  0  0  0  0  0
   -2.0123    2.0081   -3.3899 O   0  0  0  0  0  0
    1.4690   -1.5267    1.5842 O   0  0  0  0  0  0
    5.5670   -1.3418    1.9088 O   0  0  0  0  0  0
    1.3886    1.6119   -1.9043 O   0  5  0  0  0  0
    5.5490    0.5119   -0.1340 O   0  0  0  0  0  0
   -1.5708   -5.2506    5.5364 O   0  0  0  0  0  0
    5.5423   -6.5424    3.4852 C   0  0  2  0  0  0
   -2.8027   -0.5943    0.7877 C   0  0  2  0  0  0
    6.9986   -6.0775    3.6970 C   0  0  2  0  0  0
   -3.4673    0.1511   -0.3912 C   0  0  1  0  0  0
    4.5392   -5.4043    3.7995 C   0  0  1  0  0  0
   -1.7509    0.3198    1.4586 C   0  0  2  0  0  0
    7.2656   -4.7359    2.9705 C   0  0  1  0  0  0
   -2.3923    0.7463   -1.3382 C   0  0  1  0  0  0
    4.9408   -4.1147    3.0618 C   0  0  2  0  0  0
   -0.7710    0.9039    0.4218 C   0  0  2  0  0  0
    7.4375   -4.8386    1.4316 C   0  0  0  0  0  0
   -3.0024    1.6087   -2.4643 C   0  0  0  0  0  0
    1.3926    0.0647   -0.1401 C   0  0  0  0  0  0
    3.4865   -2.3160    2.5897 C   0  0  0  0  0  0
    2.1707   -0.6832    0.7474 C   0  0  0  0  0  0
    3.5738   -0.5755    0.7972 C   0  0  0  0  0  0
    2.1404   -2.3234    2.4522 C   0  0  0  0  0  0
    4.3427   -1.4125    1.7922 C   0  0  0  0  0  0
    2.0340    0.9364   -1.0387 C   0  0  0  0  0  0
    4.1897    0.3230   -0.0975 C   0  0  0  0  0  0
    3.4248    1.0605   -1.0008 C   0  0  0  0  0  0
    1.1757   -3.0899    3.2738 C   0  0  0  0  0  0
    0.0709   -3.6951    2.6620 C   0  0  0  0  0  0
    1.3488   -3.2272    4.6568 C   0  0  0  0  0  0
   -0.8486   -4.4173    3.4172 C   0  0  0  0  0  0
    0.4318   -3.9510    5.4148 C   0  0  0  0  0  0
   -0.6653   -4.5424    4.7922 C   0  0  0  0  0  0
    5.4229   -6.8359    2.4405 H   0  0  0  0  0  0
   -3.5789   -0.8339    1.5164 H   0  0  0  0  0  0
    7.1449   -5.9090    4.7657 H   0  0  0  0  0  0
   -4.0500    0.9767    0.0210 H   0  0  0  0  0  0
    4.5507   -5.1835    4.8689 H   0  0  0  0  0  0
   -2.2757    1.1720    1.8938 H   0  0  0  0  0  0
    8.2095   -4.3511    3.3614 H   0  0  0  0  0  0
   -1.8389   -0.0727   -1.8039 H   0  0  0  0  0  0
    4.8860   -4.2252    1.9758 H   0  0  0  0  0  0
   -0.1548    1.6986    0.8500 H   0  0  0  0  0  0
    6.5445   -5.2212    0.9390 H   0  0  0  0  0  0
    8.2439   -5.5299    1.1855 H   0  0  0  0  0  0
   -3.4937    2.4926   -2.0561 H   0  0  0  0  0  0
   -3.7595    1.0512   -3.0164 H   0  0  0  0  0  0
    5.3216   -7.4913    5.1748 H   0  0  0  0  0  0
   -1.6148   -2.1093    1.0689 H   0  0  0  0  0  0
    7.7902   -7.8459    3.8991 H   0  0  0  0  0  0
   -5.0865   -0.9301   -0.4469 H   0  0  0  0  0  0
    3.2326   -6.2908    2.6582 H   0  0  0  0  0  0
   -0.5574    0.3656    2.9958 H   0  0  0  0  0  0
    7.0511   -2.9702    1.0471 H   0  0  0  0  0  0
   -2.4251    2.5502   -4.0656 H   0  0  0  0  0  0
    3.9359    1.7304   -1.6813 H   0  0  0  0  0  0
   -0.0795   -3.6062    1.5956 H   0  0  0  0  0  0
    2.1899   -2.7662    5.1536 H   0  0  0  0  0  0
    6.0108   -0.0264    0.5139 H   0  0  0  0  0  0
   -1.6986   -4.8764    2.9338 H   0  0  0  0  0  0
    0.5750   -4.0472    6.4813 H   0  0  0  0  0  0
   -1.3502   -5.2731    6.4701 H   0  0  0  0  0  0
  1 24  1  0  0  0
  1 26  1  0  0  0
  2 25  1  0  0  0
  2 27  1  0  0  0
  3 27  1  0  0  0
  3 30  1  0  0  0
  4 26  1  0  0  0
  4 31  1  0  0  0
  5 18  1  0  0  0
  5 59  1  0  0  0
  6 19  1  0  0  0
  6 60  1  0  0  0
  7 20  1  0  0  0
  7 61  1  0  0  0
  8 21  1  0  0  0
  8 62  1  0  0  0
  9 22  1  0  0  0
  9 63  1  0  0  0
 10 23  1  0  0  0
 10 64  1  0  0  0
 11 28  1  0  0  0
 11 65  1  0  0  0
 12 29  1  0  0  0
 12 66  1  0  0  0
 13 32  1  0  0  0
 13 34  1  0  0  0
 14 35  2  0  0  0
 15 36  1  0  0  0
 16 37  1  0  0  0
 16 70  1  0  0  0
 17 44  1  0  0  0
 17 73  1  0  0  0
 18 20  1  0  0  0
 18 22  1  0  0  0
 18 45  1  0  0  0
 19 21  1  0  0  0
 19 23  1  0  0  0
 19 46  1  0  0  0
 20 24  1  0  0  0
 20 47  1  0  0  0
 21 25  1  0  0  0
 21 48  1  0  0  0
 22 26  1  0  0  0
 22 49  1  0  0  0
 23 27  1  0  0  0
 23 50  1  0  0  0
 24 28  1  0  0  0
 24 51  1  0  0  0
 25 29  1  0  0  0
 25 52  1  0  0  0
 26 53  1  0  0  0
 27 54  1  0  0  0
 28 55  1  0  0  0
 28 56  1  0  0  0
 29 57  1  0  0  0
 29 58  1  0  0  0
 30 32  1  0  0  0
 30 36  2  0  0  0
 31 34  2  0  0  0
 31 35  1  0  0  0
 32 33  2  0  0  0
 33 35  1  0  0  0
 33 37  1  0  0  0
 34 39  1  0  0  0
 36 38  1  0  0  0
 37 38  2  0  0  0
 38 67  1  0  0  0
 39 40  2  0  0  0
 39 41  1  0  0  0
 40 42  1  0  0  0
 40 68  1  0  0  0
 41 43  2  0  0  0
 41 69  1  0  0  0
 42 44  2  0  0  0
 42 71  1  0  0  0
 43 44  1  0  0  0
 43 72  1  0  0  0
M  CHG  1  15  -1
M  END
> <s_m_entry_id>
1125

> <s_m_entry_name>
Structure2D_COMPOUND_CID_14375133.1

> <PUBCHEM_COMPOUND_CID>
14375133

> <PUBCHEM_EXACT_MASS>
626.14829948

> <s_lp_Variant>
14375133-57

$$$$
14375133
                    3D
 Schrodinger Suite 2021-2.
 73 77  0  0  1  0            999 V2000
    5.4530   -5.0316    3.0207 O   0  0  0  0  0  0
   -1.2700    1.6836   -0.5541 O   0  0  0  0  0  0
   -0.0752   -0.2481   -0.0526 O   0  0  0  0  0  0
    3.5825   -3.7504    3.5440 O   0  0  0  0  0  0
    3.7109   -7.0070    6.2832 O   0  0  0  0  0  0
   -2.6214   -1.5390    0.5030 O   0  0  0  0  0  0
    6.2889   -7.1809    4.9806 O   0  0  0  0  0  0
   -4.5515   -0.0073   -0.9638 O   0  0  0  0  0  0
    3.6234   -7.3670    3.3957 O   0  0  0  0  0  0
   -1.1693   -0.1851    2.6121 O   0  0  0  0  0  0
    7.9355   -3.5416    3.3286 O   0  0  0  0  0  0
   -1.7590    2.1642   -3.3554 O   0  0  0  0  0  0
    1.1686   -1.8176    1.6501 O   0  0  0  0  0  0
    5.2497   -2.3122    1.8613 O   0  0  0  0  0  0
    1.5050    1.1832   -1.9460 O   0  5  0  0  0  0
    5.4764   -0.5394   -0.2419 O   0  0  0  0  0  0
   -2.2784   -4.9913    5.7735 O   0  0  0  0  0  0
    4.1619   -5.9998    5.3929 C   0  0  1  0  0  0
   -2.9283   -0.2021    0.8724 C   0  0  2  0  0  0
    5.7019   -5.9268    5.2933 C   0  0  2  0  0  0
   -3.4705    0.6353   -0.3074 C   0  0  1  0  0  0
    3.4978   -6.0893    3.9963 C   0  0  1  0  0  0
   -1.7244    0.5231    1.5184 C   0  0  2  0  0  0
    6.1018   -4.8200    4.2849 C   0  0  1  0  0  0
   -2.3219    1.0200   -1.2768 C   0  0  1  0  0  0
    4.0458   -4.9912    3.0675 C   0  0  2  0  0  0
   -0.6721    0.9147    0.4622 C   0  0  2  0  0  0
    7.6238   -4.7127    4.0561 C   0  0  0  0  0  0
   -2.7885    1.9601   -2.4095 C   0  0  0  0  0  0
    1.3047   -0.2869   -0.1283 C   0  0  0  0  0  0
    3.0602   -2.9030    2.6188 C   0  0  0  0  0  0
    1.9741   -1.1275    0.7654 C   0  0  0  0  0  0
    3.3771   -1.2549    0.7737 C   0  0  0  0  0  0
    1.7269   -2.6958    2.5210 C   0  0  0  0  0  0
    4.0280   -2.1809    1.7735 C   0  0  0  0  0  0
    2.0549    0.4374   -1.0725 C   0  0  0  0  0  0
    4.1064   -0.4977   -0.1651 C   0  0  0  0  0  0
    3.4473    0.3300   -1.0734 C   0  0  0  0  0  0
    0.6809   -3.2896    3.3879 C   0  0  0  0  0  0
   -0.5427   -3.6829    2.8311 C   0  0  0  0  0  0
    0.8958   -3.4798    4.7592 C   0  0  0  0  0  0
   -1.5335   -4.2503    3.6276 C   0  0  0  0  0  0
   -0.0916   -4.0508    5.5577 C   0  0  0  0  0  0
   -1.3043   -4.4332    4.9891 C   0  0  0  0  0  0
    3.8226   -5.0694    5.8521 H   0  0  0  0  0  0
   -3.7226   -0.2973    1.6145 H   0  0  0  0  0  0
    6.1022   -5.6662    6.2746 H   0  0  0  0  0  0
   -3.8917    1.5558    0.1008 H   0  0  0  0  0  0
    2.4232   -5.9276    4.0939 H   0  0  0  0  0  0
   -2.0864    1.4589    1.9474 H   0  0  0  0  0  0
    5.7716   -3.8629    4.6960 H   0  0  0  0  0  0
   -1.9273    0.1104   -1.7359 H   0  0  0  0  0  0
    3.7600   -5.1570    2.0244 H   0  0  0  0  0  0
    0.0783    1.5957    0.8718 H   0  0  0  0  0  0
    8.0029   -5.5839    3.5203 H   0  0  0  0  0  0
    8.1499   -4.6648    5.0102 H   0  0  0  0  0  0
   -3.1097    2.9230   -2.0107 H   0  0  0  0  0  0
   -3.6406    1.5367   -2.9419 H   0  0  0  0  0  0
    3.9873   -7.8608    5.9427 H   0  0  0  0  0  0
   -2.0072   -1.8936    1.1504 H   0  0  0  0  0  0
    6.1469   -7.7765    5.7199 H   0  0  0  0  0  0
   -5.2592   -0.1372   -0.3285 H   0  0  0  0  0  0
    3.4610   -8.0360    4.0643 H   0  0  0  0  0  0
   -0.5208    0.3772    3.0419 H   0  0  0  0  0  0
    7.5025   -3.5918    2.4722 H   0  0  0  0  0  0
   -2.0835    2.7547   -4.0388 H   0  0  0  0  0  0
    4.0416    0.8847   -1.7889 H   0  0  0  0  0  0
   -0.7304   -3.5504    1.7751 H   0  0  0  0  0  0
    1.8265   -3.1795    5.2176 H   0  0  0  0  0  0
    5.8606   -1.1306    0.4107 H   0  0  0  0  0  0
   -2.4740   -4.5468    3.1860 H   0  0  0  0  0  0
    0.0878   -4.1915    6.6137 H   0  0  0  0  0  0
   -2.0192   -5.0671    6.6945 H   0  0  0  0  0  0
  1 24  1  0  0  0
  1 26  1  0  0  0
  2 25  1  0  0  0
  2 27  1  0  0  0
  3 27  1  0  0  0
  3 30  1  0  0  0
  4 26  1  0  0  0
  4 31  1  0  0  0
  5 18  1  0  0  0
  5 59  1  0  0  0
  6 19  1  0  0  0
  6 60  1  0  0  0
  7 20  1  0  0  0
  7 61  1  0  0  0
  8 21  1  0  0  0
  8 62  1  0  0  0
  9 22  1  0  0  0
  9 63  1  0  0  0
 10 23  1  0  0  0
 10 64  1  0  0  0
 11 28  1  0  0  0
 11 65  1  0  0  0
 12 29  1  0  0  0
 12 66  1  0  0  0
 13 32  1  0  0  0
 13 34  1  0  0  0
 14 35  2  0  0  0
 15 36  1  0  0  0
 16 37  1  0  0  0
 16 70  1  0  0  0
 17 44  1  0  0  0
 17 73  1  0  0  0
 18 20  1  0  0  0
 18 22  1  0  0  0
 18 45  1  0  0  0
 19 21  1  0  0  0
 19 23  1  0  0  0
 19 46  1  0  0  0
 20 24  1  0  0  0
 20 47  1  0  0  0
 21 25  1  0  0  0
 21 48  1  0  0  0
 22 26  1  0  0  0
 22 49  1  0  0  0
 23 27  1  0  0  0
 23 50  1  0  0  0
 24 28  1  0  0  0
 24 51  1  0  0  0
 25 29  1  0  0  0
 25 52  1  0  0  0
 26 53  1  0  0  0
 27 54  1  0  0  0
 28 55  1  0  0  0
 28 56  1  0  0  0
 29 57  1  0  0  0
 29 58  1  0  0  0
 30 32  1  0  0  0
 30 36  2  0  0  0
 31 34  2  0  0  0
 31 35  1  0  0  0
 32 33  2  0  0  0
 33 35  1  0  0  0
 33 37  1  0  0  0
 34 39  1  0  0  0
 36 38  1  0  0  0
 37 38  2  0  0  0
 38 67  1  0  0  0
 39 40  2  0  0  0
 39 41  1  0  0  0
 40 42  1  0  0  0
 40 68  1  0  0  0
 41 43  2  0  0  0
 41 69  1  0  0  0
 42 44  2  0  0  0
 42 71  1  0  0  0
 43 44  1  0  0  0
 43 72  1  0  0  0
M  CHG  1  15  -1
M  END
> <s_m_entry_id>
1126

> <s_m_entry_name>
Structure2D_COMPOUND_CID_14375133.1

> <PUBCHEM_COMPOUND_CID>
14375133

> <PUBCHEM_EXACT_MASS>
626.14829948

> <s_lp_Variant>
14375133-58

$$$$
14375133
                    3D
 Schrodinger Suite 2021-2.
 73 77  0  0  1  0            999 V2000
    5.9846   -3.2221   -4.0484 O   0  0  0  0  0  0
   -0.7518    1.4116   -0.9594 O   0  0  0  0  0  0
    0.1862   -0.0479    0.6016 O   0  0  0  0  0  0
    3.8829   -3.3600   -3.1675 O   0  0  0  0  0  0
    4.5904   -3.9044   -7.8948 O   0  0  0  0  0  0
   -4.0420    0.1835    1.3256 O   0  0  0  0  0  0
    7.3563   -3.1093   -7.4756 O   0  0  0  0  0  0
   -3.8230   -0.6280   -1.4337 O   0  0  0  0  0  0
    2.7546   -3.1752   -5.7654 O   0  0  0  0  0  0
   -1.5497    0.9412    2.5944 O   0  0  0  0  0  0
    7.5692   -0.7785   -3.8941 O   0  0  0  0  0  0
   -2.3833    0.0565   -3.9240 O   0  0  0  0  0  0
    1.4499   -1.4830   -1.2352 O   0  0  0  0  0  0
    5.5471   -1.8205   -1.5373 O   0  0  0  0  0  0
    1.7925    1.2639    2.5827 O   0  5  0  0  0  0
    5.7555   -0.1007    0.6060 O   0  0  0  0  0  0
   -1.8260   -5.2589   -5.0043 O   0  0  0  0  0  0
    5.0054   -3.2038   -6.7333 C   0  0  2  0  0  0
   -2.8046    0.1454    0.6296 C   0  0  1  0  0  0
    6.4917   -3.4706   -6.4111 C   0  0  2  0  0  0
   -3.0036    0.3881   -0.8803 C   0  0  1  0  0  0
    4.1014   -3.5417   -5.5209 C   0  0  1  0  0  0
   -1.7964    1.1564    1.2157 C   0  0  2  0  0  0
    6.8971   -2.8024   -5.0738 C   0  0  1  0  0  0
   -1.6360    0.4876   -1.6091 C   0  0  1  0  0  0
    4.6363   -2.8664   -4.2455 C   0  0  2  0  0  0
   -0.4927    1.1678    0.3997 C   0  0  2  0  0  0
    7.0978   -1.2648   -5.1344 C   0  0  0  0  0  0
   -1.7408    0.9817   -3.0713 C   0  0  0  0  0  0
    1.5717   -0.0324    0.6254 C   0  0  0  0  0  0
    3.3689   -2.4476   -2.2938 C   0  0  0  0  0  0
    2.2478   -0.7894   -0.3413 C   0  0  0  0  0  0
    3.6568   -0.8593   -0.3900 C   0  0  0  0  0  0
    2.0330   -2.3004   -2.1518 C   0  0  0  0  0  0
    4.3237   -1.7229   -1.4353 C   0  0  0  0  0  0
    2.3287    0.6391    1.6090 C   0  0  0  0  0  0
    4.3836   -0.1252    0.5688 C   0  0  0  0  0  0
    3.7222    0.6031    1.5535 C   0  0  0  0  0  0
    1.0148   -3.0834   -2.8815 C   0  0  0  0  0  0
   -0.0290   -2.4281   -3.5397 C   0  0  0  0  0  0
    1.0966   -4.4795   -2.9454 C   0  0  0  0  0  0
   -0.9829   -3.1545   -4.2480 C   0  0  0  0  0  0
    0.1457   -5.2094   -3.6542 C   0  0  0  0  0  0
   -0.8917   -4.5434   -4.3036 C   0  0  0  0  0  0
    4.8876   -2.1452   -6.9733 H   0  0  0  0  0  0
   -2.4116   -0.8633    0.7751 H   0  0  0  0  0  0
    6.6215   -4.5481   -6.2925 H   0  0  0  0  0  0
   -3.5424    1.3276   -1.0161 H   0  0  0  0  0  0
    4.1067   -4.6190   -5.3434 H   0  0  0  0  0  0
   -2.2196    2.1599    1.1442 H   0  0  0  0  0  0
    7.8617   -3.2282   -4.7907 H   0  0  0  0  0  0
   -1.1529   -0.4912   -1.5986 H   0  0  0  0  0  0
    4.5984   -1.7758   -4.3049 H   0  0  0  0  0  0
    0.1235    2.0300    0.6580 H   0  0  0  0  0  0
    6.1858   -0.7374   -5.4115 H   0  0  0  0  0  0
    7.8420   -1.0091   -5.8892 H   0  0  0  0  0  0
   -0.7439    1.1557   -3.4787 H   0  0  0  0  0  0
   -2.2677    1.9352   -3.1207 H   0  0  0  0  0  0
    4.6736   -4.8464   -7.7300 H   0  0  0  0  0  0
   -4.4069    1.0681    1.2508 H   0  0  0  0  0  0
    8.2205   -3.4945   -7.3123 H   0  0  0  0  0  0
   -4.6708   -0.6121   -0.9836 H   0  0  0  0  0  0
    2.7457   -2.3384   -6.2358 H   0  0  0  0  0  0
   -0.9196    1.5990    2.8986 H   0  0  0  0  0  0
    6.9001   -0.9440   -3.2240 H   0  0  0  0  0  0
   -2.4032    0.4214   -4.8116 H   0  0  0  0  0  0
    4.3172    1.1277    2.2913 H   0  0  0  0  0  0
   -0.0908   -1.3512   -3.5146 H   0  0  0  0  0  0
    1.8993   -5.0027   -2.4459 H   0  0  0  0  0  0
    6.0970    0.4366    1.3238 H   0  0  0  0  0  0
   -1.7852   -2.6387   -4.7551 H   0  0  0  0  0  0
    0.2189   -6.2863   -3.6988 H   0  0  0  0  0  0
   -1.6674   -6.2052   -4.9797 H   0  0  0  0  0  0
  1 24  1  0  0  0
  1 26  1  0  0  0
  2 25  1  0  0  0
  2 27  1  0  0  0
  3 27  1  0  0  0
  3 30  1  0  0  0
  4 26  1  0  0  0
  4 31  1  0  0  0
  5 18  1  0  0  0
  5 59  1  0  0  0
  6 19  1  0  0  0
  6 60  1  0  0  0
  7 20  1  0  0  0
  7 61  1  0  0  0
  8 21  1  0  0  0
  8 62  1  0  0  0
  9 22  1  0  0  0
  9 63  1  0  0  0
 10 23  1  0  0  0
 10 64  1  0  0  0
 11 28  1  0  0  0
 11 65  1  0  0  0
 12 29  1  0  0  0
 12 66  1  0  0  0
 13 32  1  0  0  0
 13 34  1  0  0  0
 14 35  2  0  0  0
 15 36  1  0  0  0
 16 37  1  0  0  0
 16 70  1  0  0  0
 17 44  1  0  0  0
 17 73  1  0  0  0
 18 20  1  0  0  0
 18 22  1  0  0  0
 18 45  1  0  0  0
 19 21  1  0  0  0
 19 23  1  0  0  0
 19 46  1  0  0  0
 20 24  1  0  0  0
 20 47  1  0  0  0
 21 25  1  0  0  0
 21 48  1  0  0  0
 22 26  1  0  0  0
 22 49  1  0  0  0
 23 27  1  0  0  0
 23 50  1  0  0  0
 24 28  1  0  0  0
 24 51  1  0  0  0
 25 29  1  0  0  0
 25 52  1  0  0  0
 26 53  1  0  0  0
 27 54  1  0  0  0
 28 55  1  0  0  0
 28 56  1  0  0  0
 29 57  1  0  0  0
 29 58  1  0  0  0
 30 32  1  0  0  0
 30 36  2  0  0  0
 31 34  2  0  0  0
 31 35  1  0  0  0
 32 33  2  0  0  0
 33 35  1  0  0  0
 33 37  1  0  0  0
 34 39  1  0  0  0
 36 38  1  0  0  0
 37 38  2  0  0  0
 38 67  1  0  0  0
 39 40  2  0  0  0
 39 41  1  0  0  0
 40 42  1  0  0  0
 40 68  1  0  0  0
 41 43  2  0  0  0
 41 69  1  0  0  0
 42 44  2  0  0  0
 42 71  1  0  0  0
 43 44  1  0  0  0
 43 72  1  0  0  0
M  CHG  1  15  -1
M  END
> <s_m_entry_id>
1127

> <s_m_entry_name>
Structure2D_COMPOUND_CID_14375133.1

> <PUBCHEM_COMPOUND_CID>
14375133

> <PUBCHEM_EXACT_MASS>
626.14829948

> <s_lp_Variant>
14375133-59

$$$$
14375133
                    3D
 Schrodinger Suite 2021-2.
 73 77  0  0  1  0            999 V2000
    4.3536   -5.4588   -3.1133 O   0  0  0  0  0  0
   -0.2516    1.8032   -1.3439 O   0  0  0  0  0  0
    0.1209   -0.0023    0.1232 O   0  0  0  0  0  0
    4.1256   -3.1600   -3.4182 O   0  0  0  0  0  0
    7.1970   -4.4567   -6.0468 O   0  0  0  0  0  0
   -3.8030   -0.4014   -1.6482 O   0  0  0  0  0  0
    6.1241   -6.9661   -5.0990 O   0  0  0  0  0  0
   -2.1170   -0.0529   -3.9575 O   0  0  0  0  0  0
    7.2823   -4.9134   -3.1669 O   0  0  0  0  0  0
   -2.5521    0.0512    0.9310 O   0  0  0  0  0  0
    2.6747   -7.4806   -5.6635 O   0  0  0  0  0  0
    1.5285    2.0936   -3.5852 O   0  0  0  0  0  0
    1.5374   -1.4997   -1.4964 O   0  0  0  0  0  0
    5.6436   -1.4672   -1.7920 O   0  0  0  0  0  0
    1.5744    1.5805    2.0608 O   0  5  0  0  0  0
    5.6795    0.3622    0.2831 O   0  0  0  0  0  0
   -1.5221   -5.3176   -5.3237 O   0  0  0  0  0  0
    6.0205   -4.5105   -5.2573 C   0  0  1  0  0  0
   -2.4254   -0.0802   -1.5353 C   0  0  1  0  0  0
    5.2779   -5.8584   -5.3699 C   0  0  2  0  0  0
   -1.9214    0.6952   -2.7686 C   0  0  1  0  0  0
    6.2762   -4.1261   -3.7804 C   0  0  1  0  0  0
   -2.1350    0.7203   -0.2463 C   0  0  2  0  0  0
    4.0214   -5.8336   -4.4594 C   0  0  1  0  0  0
   -0.4365    1.0797   -2.5696 C   0  0  1  0  0  0
    4.9680   -4.1976   -2.9725 C   0  0  2  0  0  0
   -0.6550    1.1372   -0.1682 C   0  0  2  0  0  0
    3.2461   -7.1686   -4.4087 C   0  0  0  0  0  0
    0.1301    1.9372   -3.7205 C   0  0  0  0  0  0
    1.5003    0.1196    0.2122 C   0  0  0  0  0  0
    3.5380   -2.3733   -2.4730 C   0  0  0  0  0  0
    2.2603   -0.6690   -0.6609 C   0  0  0  0  0  0
    3.6696   -0.6278   -0.6883 C   0  0  0  0  0  0
    2.1944   -2.2910   -2.3781 C   0  0  0  0  0  0
    4.4177   -1.4931   -1.6770 C   0  0  0  0  0  0
    2.1784    0.9253    1.1506 C   0  0  0  0  0  0
    4.3142    0.2333    0.2215 C   0  0  0  0  0  0
    3.5733    0.9847    1.1304 C   0  0  0  0  0  0
    1.2335   -3.0894   -3.1542 C   0  0  0  0  0  0
    0.4044   -2.4633   -4.0888 C   0  0  0  0  0  0
    1.1256   -4.4667   -2.9445 C   0  0  0  0  0  0
   -0.5180   -3.2092   -4.8175 C   0  0  0  0  0  0
    0.2011   -5.2143   -3.6701 C   0  0  0  0  0  0
   -0.6157   -4.5830   -4.6064 C   0  0  0  0  0  0
    5.3726   -3.7466   -5.6915 H   0  0  0  0  0  0
   -1.9005   -1.0367   -1.4833 H   0  0  0  0  0  0
    4.9589   -5.9940   -6.4046 H   0  0  0  0  0  0
   -2.5111    1.6068   -2.8825 H   0  0  0  0  0  0
    6.6393   -3.0987   -3.7281 H   0  0  0  0  0  0
   -2.7122    1.6463   -0.2713 H   0  0  0  0  0  0
    3.3335   -5.0776   -4.8452 H   0  0  0  0  0  0
    0.1439    0.1613   -2.5265 H   0  0  0  0  0  0
    5.1458   -4.1517   -1.8946 H   0  0  0  0  0  0
   -0.5292    1.8965    0.6010 H   0  0  0  0  0  0
    2.4387   -7.1085   -3.6795 H   0  0  0  0  0  0
    3.8876   -7.9895   -4.0873 H   0  0  0  0  0  0
   -0.3457    2.9181   -3.7485 H   0  0  0  0  0  0
   -0.0534    1.4661   -4.6864 H   0  0  0  0  0  0
    7.8354   -5.0735   -5.6814 H   0  0  0  0  0  0
   -4.3072    0.4157   -1.6600 H   0  0  0  0  0  0
    6.7809   -7.0220   -5.7972 H   0  0  0  0  0  0
   -3.0579   -0.2141   -4.0622 H   0  0  0  0  0  0
    7.1082   -5.8351   -3.3727 H   0  0  0  0  0  0
   -2.2305   -0.8528    0.8939 H   0  0  0  0  0  0
    2.2081   -8.3163   -5.5877 H   0  0  0  0  0  0
    1.8465    2.6399   -4.3075 H   0  0  0  0  0  0
    4.1080    1.6085    1.8364 H   0  0  0  0  0  0
    0.4776   -1.3991   -4.2583 H   0  0  0  0  0  0
    1.7573   -4.9584   -2.2187 H   0  0  0  0  0  0
    5.9628    0.9815    0.9590 H   0  0  0  0  0  0
   -1.1527   -2.7193   -5.5415 H   0  0  0  0  0  0
    0.1224   -6.2788   -3.5045 H   0  0  0  0  0  0
   -1.5074   -6.2508   -5.1010 H   0  0  0  0  0  0
  1 24  1  0  0  0
  1 26  1  0  0  0
  2 25  1  0  0  0
  2 27  1  0  0  0
  3 27  1  0  0  0
  3 30  1  0  0  0
  4 26  1  0  0  0
  4 31  1  0  0  0
  5 18  1  0  0  0
  5 59  1  0  0  0
  6 19  1  0  0  0
  6 60  1  0  0  0
  7 20  1  0  0  0
  7 61  1  0  0  0
  8 21  1  0  0  0
  8 62  1  0  0  0
  9 22  1  0  0  0
  9 63  1  0  0  0
 10 23  1  0  0  0
 10 64  1  0  0  0
 11 28  1  0  0  0
 11 65  1  0  0  0
 12 29  1  0  0  0
 12 66  1  0  0  0
 13 32  1  0  0  0
 13 34  1  0  0  0
 14 35  2  0  0  0
 15 36  1  0  0  0
 16 37  1  0  0  0
 16 70  1  0  0  0
 17 44  1  0  0  0
 17 73  1  0  0  0
 18 20  1  0  0  0
 18 22  1  0  0  0
 18 45  1  0  0  0
 19 21  1  0  0  0
 19 23  1  0  0  0
 19 46  1  0  0  0
 20 24  1  0  0  0
 20 47  1  0  0  0
 21 25  1  0  0  0
 21 48  1  0  0  0
 22 26  1  0  0  0
 22 49  1  0  0  0
 23 27  1  0  0  0
 23 50  1  0  0  0
 24 28  1  0  0  0
 24 51  1  0  0  0
 25 29  1  0  0  0
 25 52  1  0  0  0
 26 53  1  0  0  0
 27 54  1  0  0  0
 28 55  1  0  0  0
 28 56  1  0  0  0
 29 57  1  0  0  0
 29 58  1  0  0  0
 30 32  1  0  0  0
 30 36  2  0  0  0
 31 34  2  0  0  0
 31 35  1  0  0  0
 32 33  2  0  0  0
 33 35  1  0  0  0
 33 37  1  0  0  0
 34 39  1  0  0  0
 36 38  1  0  0  0
 37 38  2  0  0  0
 38 67  1  0  0  0
 39 40  2  0  0  0
 39 41  1  0  0  0
 40 42  1  0  0  0
 40 68  1  0  0  0
 41 43  2  0  0  0
 41 69  1  0  0  0
 42 44  2  0  0  0
 42 71  1  0  0  0
 43 44  1  0  0  0
 43 72  1  0  0  0
M  CHG  1  15  -1
M  END
> <s_m_entry_id>
1128

> <s_m_entry_name>
Structure2D_COMPOUND_CID_14375133.1

> <PUBCHEM_COMPOUND_CID>
14375133

> <PUBCHEM_EXACT_MASS>
626.14829948

> <s_lp_Variant>
14375133-60

$$$$
14375133
                    3D
 Schrodinger Suite 2021-2.
 73 77  0  0  1  0            999 V2000
    5.3822   -5.0834    3.0476 O   0  0  0  0  0  0
   -1.2889    1.6391   -0.6078 O   0  0  0  0  0  0
   -0.0521   -0.2512   -0.0594 O   0  0  0  0  0  0
    3.5789   -3.7154    3.5934 O   0  0  0  0  0  0
    3.6804   -4.8886    6.2697 O   0  0  0  0  0  0
   -2.5613   -1.5769    0.5734 O   0  0  0  0  0  0
    6.3600   -5.8305    6.5452 O   0  0  0  0  0  0
   -4.5316   -0.1421   -0.9339 O   0  0  0  0  0  0
    3.5083   -7.3400    3.5653 O   0  0  0  0  0  0
   -1.1191   -0.1185    2.6180 O   0  0  0  0  0  0
    7.9573   -3.8275    3.1114 O   0  0  0  0  0  0
   -1.8063    2.0193   -3.4158 O   0  0  0  0  0  0
    1.1774   -1.8207    1.6439 O   0  0  0  0  0  0
    5.2575   -2.3053    1.9050 O   0  0  0  0  0  0
    1.5435    1.2011   -1.9295 O   0  5  0  0  0  0
    5.5018   -0.5302   -0.2004 O   0  0  0  0  0  0
   -2.3090   -4.9068    5.7866 O   0  0  0  0  0  0
    4.1487   -5.9802    5.4936 C   0  0  2  0  0  0
   -2.8925   -0.2338    0.8961 C   0  0  2  0  0  0
    5.6820   -5.9645    5.3065 C   0  0  1  0  0  0
   -3.4624    0.5489   -0.3081 C   0  0  1  0  0  0
    3.4264   -6.0420    4.1263 C   0  0  1  0  0  0
   -1.6990    0.5390    1.5054 C   0  0  2  0  0  0
    6.0925   -4.8796    4.2786 C   0  0  1  0  0  0
   -2.3307    0.9282   -1.2996 C   0  0  1  0  0  0
    3.9815   -4.9880    3.1470 C   0  0  2  0  0  0
   -0.6649    0.9160    0.4261 C   0  0  2  0  0  0
    7.6045   -4.8971    3.9656 C   0  0  0  0  0  0
   -2.8265    1.8192   -2.4587 C   0  0  0  0  0  0
    1.3288   -0.2819   -0.1235 C   0  0  0  0  0  0
    3.0623   -2.8831    2.6513 C   0  0  0  0  0  0
    1.9915   -1.1254    0.7720 C   0  0  0  0  0  0
    3.3947   -1.2493    0.7958 C   0  0  0  0  0  0
    1.7298   -2.6829    2.5330 C   0  0  0  0  0  0
    4.0370   -2.1726    1.8052 C   0  0  0  0  0  0
    2.0864    0.4500   -1.0559 C   0  0  0  0  0  0
    4.1312   -0.4887   -0.1349 C   0  0  0  0  0  0
    3.4792    0.3432   -1.0450 C   0  0  0  0  0  0
    0.6765   -3.2622    3.3971 C   0  0  0  0  0  0
   -0.5232   -3.7070    2.8283 C   0  0  0  0  0  0
    0.8601   -3.3800    4.7801 C   0  0  0  0  0  0
   -1.5230   -4.2560    3.6262 C   0  0  0  0  0  0
   -0.1367   -3.9312    5.5808 C   0  0  0  0  0  0
   -1.3260   -4.3669    5.0007 C   0  0  0  0  0  0
    3.8633   -6.8588    6.0752 H   0  0  0  0  0  0
   -3.6793   -0.3180    1.6475 H   0  0  0  0  0  0
    5.9854   -6.9370    4.9151 H   0  0  0  0  0  0
   -3.9037    1.4719    0.0721 H   0  0  0  0  0  0
    2.3590   -5.8561    4.2556 H   0  0  0  0  0  0
   -2.0778    1.4814    1.9049 H   0  0  0  0  0  0
    5.8434   -3.8950    4.6813 H   0  0  0  0  0  0
   -1.9191    0.0132   -1.7323 H   0  0  0  0  0  0
    3.6549   -5.1758    2.1197 H   0  0  0  0  0  0
    0.0769    1.6240    0.8042 H   0  0  0  0  0  0
    7.8931   -5.8397    3.4988 H   0  0  0  0  0  0
    8.1906   -4.7981    4.8797 H   0  0  0  0  0  0
   -3.1698    2.7862   -2.0892 H   0  0  0  0  0  0
   -3.6704    1.3578   -2.9723 H   0  0  0  0  0  0
    4.3282   -4.7065    6.9549 H   0  0  0  0  0  0
   -1.9392   -1.8968    1.2313 H   0  0  0  0  0  0
    6.1747   -6.6068    7.0791 H   0  0  0  0  0  0
   -5.2269   -0.2772   -0.2860 H   0  0  0  0  0  0
    2.9392   -7.3739    2.7928 H   0  0  0  0  0  0
   -0.4903    0.4777    3.0310 H   0  0  0  0  0  0
    7.7791   -3.0005    3.5654 H   0  0  0  0  0  0
   -2.1432    2.5924   -4.1079 H   0  0  0  0  0  0
    4.0798    0.9018   -1.7525 H   0  0  0  0  0  0
   -0.6843   -3.6285    1.7627 H   0  0  0  0  0  0
    1.7737   -3.0374    5.2434 H   0  0  0  0  0  0
    5.8811   -1.1261    0.4507 H   0  0  0  0  0  0
   -2.4453   -4.5934    3.1761 H   0  0  0  0  0  0
    0.0178   -4.0155    6.6466 H   0  0  0  0  0  0
   -2.0719   -4.9319    6.7163 H   0  0  0  0  0  0
  1 24  1  0  0  0
  1 26  1  0  0  0
  2 25  1  0  0  0
  2 27  1  0  0  0
  3 27  1  0  0  0
  3 30  1  0  0  0
  4 26  1  0  0  0
  4 31  1  0  0  0
  5 18  1  0  0  0
  5 59  1  0  0  0
  6 19  1  0  0  0
  6 60  1  0  0  0
  7 20  1  0  0  0
  7 61  1  0  0  0
  8 21  1  0  0  0
  8 62  1  0  0  0
  9 22  1  0  0  0
  9 63  1  0  0  0
 10 23  1  0  0  0
 10 64  1  0  0  0
 11 28  1  0  0  0
 11 65  1  0  0  0
 12 29  1  0  0  0
 12 66  1  0  0  0
 13 32  1  0  0  0
 13 34  1  0  0  0
 14 35  2  0  0  0
 15 36  1  0  0  0
 16 37  1  0  0  0
 16 70  1  0  0  0
 17 44  1  0  0  0
 17 73  1  0  0  0
 18 20  1  0  0  0
 18 22  1  0  0  0
 18 45  1  0  0  0
 19 21  1  0  0  0
 19 23  1  0  0  0
 19 46  1  0  0  0
 20 24  1  0  0  0
 20 47  1  0  0  0
 21 25  1  0  0  0
 21 48  1  0  0  0
 22 26  1  0  0  0
 22 49  1  0  0  0
 23 27  1  0  0  0
 23 50  1  0  0  0
 24 28  1  0  0  0
 24 51  1  0  0  0
 25 29  1  0  0  0
 25 52  1  0  0  0
 26 53  1  0  0  0
 27 54  1  0  0  0
 28 55  1  0  0  0
 28 56  1  0  0  0
 29 57  1  0  0  0
 29 58  1  0  0  0
 30 32  1  0  0  0
 30 36  2  0  0  0
 31 34  2  0  0  0
 31 35  1  0  0  0
 32 33  2  0  0  0
 33 35  1  0  0  0
 33 37  1  0  0  0
 34 39  1  0  0  0
 36 38  1  0  0  0
 37 38  2  0  0  0
 38 67  1  0  0  0
 39 40  2  0  0  0
 39 41  1  0  0  0
 40 42  1  0  0  0
 40 68  1  0  0  0
 41 43  2  0  0  0
 41 69  1  0  0  0
 42 44  2  0  0  0
 42 71  1  0  0  0
 43 44  1  0  0  0
 43 72  1  0  0  0
M  CHG  1  15  -1
M  END
> <s_m_entry_id>
1129

> <s_m_entry_name>
Structure2D_COMPOUND_CID_14375133.1

> <PUBCHEM_COMPOUND_CID>
14375133

> <PUBCHEM_EXACT_MASS>
626.14829948

> <s_lp_Variant>
14375133-61

$$$$
14375133
                    3D
 Schrodinger Suite 2021-2.
 73 77  0  0  1  0            999 V2000
    4.4133   -5.5281   -3.1325 O   0  0  0  0  0  0
   -0.2967    1.8022   -1.2971 O   0  0  0  0  0  0
    0.0558   -0.0507    0.1161 O   0  0  0  0  0  0
    3.9931   -3.2542   -3.4743 O   0  0  0  0  0  0
    7.0907   -4.3481   -6.1438 O   0  0  0  0  0  0
   -1.9666   -1.3872   -1.5947 O   0  0  0  0  0  0
    4.9085   -6.1684   -6.7585 O   0  0  0  0  0  0
   -2.2379    0.1353   -4.0103 O   0  0  0  0  0  0
    7.2675   -4.8044   -3.2929 O   0  0  0  0  0  0
   -2.6556   -0.0277    0.8840 O   0  0  0  0  0  0
    2.4301   -7.5465   -3.5494 O   0  0  0  0  0  0
   -0.6046    3.2811   -3.7933 O   0  0  0  0  0  0
    1.4407   -1.5102   -1.5706 O   0  0  0  0  0  0
    5.5385   -1.4937   -1.9172 O   0  0  0  0  0  0
    1.5429    1.5007    2.0469 O   0  5  0  0  0  0
    5.6153    0.2968    0.1870 O   0  0  0  0  0  0
   -1.7488   -5.2816   -5.3193 O   0  0  0  0  0  0
    5.9263   -4.4558   -5.3410 C   0  0  1  0  0  0
   -2.4979   -0.0694   -1.5811 C   0  0  2  0  0  0
    5.2838   -5.8550   -5.4269 C   0  0  1  0  0  0
   -2.0011    0.7774   -2.7685 C   0  0  1  0  0  0
    6.2019   -4.0698   -3.8715 C   0  0  1  0  0  0
   -2.2032    0.6759   -0.2599 C   0  0  2  0  0  0
    4.0784   -5.9748   -4.4567 C   0  0  1  0  0  0
   -0.5137    1.1580   -2.5611 C   0  0  1  0  0  0
    4.9227   -4.2195   -3.0328 C   0  0  2  0  0  0
   -0.7211    1.0924   -0.1525 C   0  0  2  0  0  0
    3.5880   -7.4371   -4.3499 C   0  0  0  0  0  0
    0.0826    2.0511   -3.6705 C   0  0  0  0  0  0
    1.4363    0.0669    0.1796 C   0  0  0  0  0  0
    3.4248   -2.4340   -2.5412 C   0  0  0  0  0  0
    2.1785   -0.7077   -0.7213 C   0  0  0  0  0  0
    3.5869   -0.6752   -0.7663 C   0  0  0  0  0  0
    2.0820   -2.3258   -2.4437 C   0  0  0  0  0  0
    4.3163   -1.5359   -1.7725 C   0  0  0  0  0  0
    2.1313    0.8562    1.1189 C   0  0  0  0  0  0
    4.2490    0.1722    0.1443 C   0  0  0  0  0  0
    3.5256    0.9133    1.0756 C   0  0  0  0  0  0
    1.0986   -3.1107   -3.2076 C   0  0  0  0  0  0
    0.2215   -2.4595   -4.0801 C   0  0  0  0  0  0
    1.0151   -4.4966   -3.0506 C   0  0  0  0  0  0
   -0.7310   -3.1850   -4.7901 C   0  0  0  0  0  0
    0.0590   -5.2239   -3.7563 C   0  0  0  0  0  0
   -0.8097   -4.5660   -4.6248 C   0  0  0  0  0  0
    5.2226   -3.7357   -5.7632 H   0  0  0  0  0  0
   -3.5766   -0.1996   -1.6839 H   0  0  0  0  0  0
    6.0332   -6.5968   -5.1445 H   0  0  0  0  0  0
   -2.5912    1.6946   -2.8020 H   0  0  0  0  0  0
    6.5090   -3.0246   -3.8229 H   0  0  0  0  0  0
   -2.7793    1.6027   -0.2639 H   0  0  0  0  0  0
    3.2601   -5.3550   -4.8301 H   0  0  0  0  0  0
    0.0717    0.2417   -2.5627 H   0  0  0  0  0  0
    5.1187   -4.1459   -1.9600 H   0  0  0  0  0  0
   -0.6085    1.8246    0.6446 H   0  0  0  0  0  0
    4.3673   -8.0748   -3.9309 H   0  0  0  0  0  0
    3.3474   -7.8389   -5.3346 H   0  0  0  0  0  0
    0.0496    1.5401   -4.6332 H   0  0  0  0  0  0
    1.1346    2.2547   -3.4669 H   0  0  0  0  0  0
    7.6081   -3.6019   -5.8323 H   0  0  0  0  0  0
   -2.0423   -1.7499   -0.7085 H   0  0  0  0  0  0
    4.3581   -5.4583   -7.0967 H   0  0  0  0  0  0
   -1.9057   -0.7638   -3.9504 H   0  0  0  0  0  0
    7.1703   -5.7266   -3.5411 H   0  0  0  0  0  0
   -2.5658    0.5455    1.6491 H   0  0  0  0  0  0
    2.1837   -8.4728   -3.4941 H   0  0  0  0  0  0
   -0.1833    3.7974   -4.4842 H   0  0  0  0  0  0
    4.0736    1.5257    1.7813 H   0  0  0  0  0  0
    0.2778   -1.3892   -4.2124 H   0  0  0  0  0  0
    1.6853   -5.0101   -2.3761 H   0  0  0  0  0  0
    5.9093    0.9066    0.8671 H   0  0  0  0  0  0
   -1.4055   -2.6744   -5.4622 H   0  0  0  0  0  0
   -0.0068   -6.2940   -3.6257 H   0  0  0  0  0  0
   -1.7243   -6.2205   -5.1220 H   0  0  0  0  0  0
  1 24  1  0  0  0
  1 26  1  0  0  0
  2 25  1  0  0  0
  2 27  1  0  0  0
  3 27  1  0  0  0
  3 30  1  0  0  0
  4 26  1  0  0  0
  4 31  1  0  0  0
  5 18  1  0  0  0
  5 59  1  0  0  0
  6 19  1  0  0  0
  6 60  1  0  0  0
  7 20  1  0  0  0
  7 61  1  0  0  0
  8 21  1  0  0  0
  8 62  1  0  0  0
  9 22  1  0  0  0
  9 63  1  0  0  0
 10 23  1  0  0  0
 10 64  1  0  0  0
 11 28  1  0  0  0
 11 65  1  0  0  0
 12 29  1  0  0  0
 12 66  1  0  0  0
 13 32  1  0  0  0
 13 34  1  0  0  0
 14 35  2  0  0  0
 15 36  1  0  0  0
 16 37  1  0  0  0
 16 70  1  0  0  0
 17 44  1  0  0  0
 17 73  1  0  0  0
 18 20  1  0  0  0
 18 22  1  0  0  0
 18 45  1  0  0  0
 19 21  1  0  0  0
 19 23  1  0  0  0
 19 46  1  0  0  0
 20 24  1  0  0  0
 20 47  1  0  0  0
 21 25  1  0  0  0
 21 48  1  0  0  0
 22 26  1  0  0  0
 22 49  1  0  0  0
 23 27  1  0  0  0
 23 50  1  0  0  0
 24 28  1  0  0  0
 24 51  1  0  0  0
 25 29  1  0  0  0
 25 52  1  0  0  0
 26 53  1  0  0  0
 27 54  1  0  0  0
 28 55  1  0  0  0
 28 56  1  0  0  0
 29 57  1  0  0  0
 29 58  1  0  0  0
 30 32  1  0  0  0
 30 36  2  0  0  0
 31 34  2  0  0  0
 31 35  1  0  0  0
 32 33  2  0  0  0
 33 35  1  0  0  0
 33 37  1  0  0  0
 34 39  1  0  0  0
 36 38  1  0  0  0
 37 38  2  0  0  0
 38 67  1  0  0  0
 39 40  2  0  0  0
 39 41  1  0  0  0
 40 42  1  0  0  0
 40 68  1  0  0  0
 41 43  2  0  0  0
 41 69  1  0  0  0
 42 44  2  0  0  0
 42 71  1  0  0  0
 43 44  1  0  0  0
 43 72  1  0  0  0
M  CHG  1  15  -1
M  END
> <s_m_entry_id>
1130

> <s_m_entry_name>
Structure2D_COMPOUND_CID_14375133.1

> <PUBCHEM_COMPOUND_CID>
14375133

> <PUBCHEM_EXACT_MASS>
626.14829948

> <s_lp_Variant>
14375133-62

$$$$
14375133
                    3D
 Schrodinger Suite 2021-2.
 73 77  0  0  1  0            999 V2000
    5.8563    0.6268   -5.4600 O   0  0  0  0  0  0
   -1.0997    0.9885   -1.4360 O   0  0  0  0  0  0
    0.1648    0.1059    0.3088 O   0  0  0  0  0  0
    3.6888   -0.0506   -4.9589 O   0  0  0  0  0  0
    3.2811   -0.3921   -7.8413 O   0  0  0  0  0  0
   -3.4982    1.5509    1.9304 O   0  0  0  0  0  0
    5.9137   -0.7708   -8.8914 O   0  0  0  0  0  0
   -4.2363   -0.4376   -0.0699 O   0  0  0  0  0  0
    4.5528    2.8983   -6.8782 O   0  0  0  0  0  0
   -0.6703    2.2540    1.9704 O   0  0  0  0  0  0
    7.8528   -1.4163   -5.1362 O   0  0  0  0  0  0
   -3.3824    0.8129   -3.2805 O   0  0  0  0  0  0
    1.3576    0.1390   -2.1908 O   0  0  0  0  0  0
    5.3348   -0.7091   -2.8269 O   0  0  0  0  0  0
    1.7688   -0.5077    2.4620 O   0  5  0  0  0  0
    5.6053   -1.0307   -0.0967 O   0  0  0  0  0  0
   -1.9884    1.3647   -7.3281 O   0  0  0  0  0  0
    4.2239    0.6684   -7.8332 C   0  0  2  0  0  0
   -2.5596    0.9557    1.0483 C   0  0  1  0  0  0
    5.6853    0.1642   -7.8496 C   0  0  1  0  0  0
   -3.2247    0.5328   -0.2800 C   0  0  1  0  0  0
    3.9827    1.6242   -6.6398 C   0  0  1  0  0  0
   -1.3539    1.8900    0.7841 C   0  0  2  0  0  0
    6.0843   -0.3829   -6.4556 C   0  0  1  0  0  0
   -2.1619    0.0334   -1.2941 C   0  0  1  0  0  0
    4.5149    1.0295   -5.3213 C   0  0  2  0  0  0
   -0.3986    1.2662   -0.2480 C   0  0  2  0  0  0
    7.5684   -0.8000   -6.3762 C   0  0  0  0  0  0
   -2.7203   -0.2924   -2.6977 C   0  0  0  0  0  0
    1.5222   -0.1413    0.1598 C   0  0  0  0  0  0
    3.2093   -0.0534   -3.6861 C   0  0  0  0  0  0
    2.1568   -0.1382   -1.0969 C   0  0  0  0  0  0
    3.5312   -0.4325   -1.2428 C   0  0  0  0  0  0
    1.9106    0.2074   -3.4279 C   0  0  0  0  0  0
    4.1538   -0.4272   -2.6217 C   0  0  0  0  0  0
    2.2842   -0.4681    1.2956 C   0  0  0  0  0  0
    4.2649   -0.7358   -0.0781 C   0  0  0  0  0  0
    3.6431   -0.7527    1.1671 C   0  0  0  0  0  0
    0.8822    0.4959   -4.4469 C   0  0  0  0  0  0
    0.0571    1.6160   -4.3057 C   0  0  0  0  0  0
    0.7371   -0.3277   -5.5690 C   0  0  0  0  0  0
   -0.9027    1.9086   -5.2706 C   0  0  0  0  0  0
   -0.2234   -0.0386   -6.5346 C   0  0  0  0  0  0
   -1.0415    1.0788   -6.3810 C   0  0  0  0  0  0
    4.0318    1.1981   -8.7680 H   0  0  0  0  0  0
   -2.1987    0.0618    1.5613 H   0  0  0  0  0  0
    6.3326    1.0120   -8.0800 H   0  0  0  0  0  0
   -3.7280    1.4044   -0.7019 H   0  0  0  0  0  0
    2.9152    1.8130   -6.5128 H   0  0  0  0  0  0
   -1.7171    2.8246    0.3529 H   0  0  0  0  0  0
    5.4758   -1.2624   -6.2312 H   0  0  0  0  0  0
   -1.7306   -0.8962   -0.9162 H   0  0  0  0  0  0
    4.5693    1.7809   -4.5278 H   0  0  0  0  0  0
    0.3769    1.9697   -0.5604 H   0  0  0  0  0  0
    8.2235    0.0613   -6.5113 H   0  0  0  0  0  0
    7.8151   -1.5143   -7.1621 H   0  0  0  0  0  0
   -3.4249   -1.1229   -2.6440 H   0  0  0  0  0  0
   -1.9137   -0.6097   -3.3596 H   0  0  0  0  0  0
    2.4376   -0.0522   -7.5334 H   0  0  0  0  0  0
   -3.8361    2.3510    1.5223 H   0  0  0  0  0  0
    5.7242   -0.3452   -9.7307 H   0  0  0  0  0  0
   -3.8679   -1.1539    0.4528 H   0  0  0  0  0  0
    5.4537    2.7759   -7.1870 H   0  0  0  0  0  0
    0.0022    2.9025    1.7511 H   0  0  0  0  0  0
    8.7829   -1.6525   -5.1160 H   0  0  0  0  0  0
   -4.1839    0.9846   -2.7803 H   0  0  0  0  0  0
    4.2385   -0.9970    2.0384 H   0  0  0  0  0  0
    0.1604    2.2650   -3.4481 H   0  0  0  0  0  0
    1.3683   -1.1957   -5.6941 H   0  0  0  0  0  0
    5.9552   -1.2182    0.7769 H   0  0  0  0  0  0
   -1.5380    2.7742   -5.1514 H   0  0  0  0  0  0
   -0.3286   -0.6819   -7.3963 H   0  0  0  0  0  0
   -2.0047    0.7277   -8.0459 H   0  0  0  0  0  0
  1 24  1  0  0  0
  1 26  1  0  0  0
  2 25  1  0  0  0
  2 27  1  0  0  0
  3 27  1  0  0  0
  3 30  1  0  0  0
  4 26  1  0  0  0
  4 31  1  0  0  0
  5 18  1  0  0  0
  5 59  1  0  0  0
  6 19  1  0  0  0
  6 60  1  0  0  0
  7 20  1  0  0  0
  7 61  1  0  0  0
  8 21  1  0  0  0
  8 62  1  0  0  0
  9 22  1  0  0  0
  9 63  1  0  0  0
 10 23  1  0  0  0
 10 64  1  0  0  0
 11 28  1  0  0  0
 11 65  1  0  0  0
 12 29  1  0  0  0
 12 66  1  0  0  0
 13 32  1  0  0  0
 13 34  1  0  0  0
 14 35  2  0  0  0
 15 36  1  0  0  0
 16 37  1  0  0  0
 16 70  1  0  0  0
 17 44  1  0  0  0
 17 73  1  0  0  0
 18 20  1  0  0  0
 18 22  1  0  0  0
 18 45  1  0  0  0
 19 21  1  0  0  0
 19 23  1  0  0  0
 19 46  1  0  0  0
 20 24  1  0  0  0
 20 47  1  0  0  0
 21 25  1  0  0  0
 21 48  1  0  0  0
 22 26  1  0  0  0
 22 49  1  0  0  0
 23 27  1  0  0  0
 23 50  1  0  0  0
 24 28  1  0  0  0
 24 51  1  0  0  0
 25 29  1  0  0  0
 25 52  1  0  0  0
 26 53  1  0  0  0
 27 54  1  0  0  0
 28 55  1  0  0  0
 28 56  1  0  0  0
 29 57  1  0  0  0
 29 58  1  0  0  0
 30 32  1  0  0  0
 30 36  2  0  0  0
 31 34  2  0  0  0
 31 35  1  0  0  0
 32 33  2  0  0  0
 33 35  1  0  0  0
 33 37  1  0  0  0
 34 39  1  0  0  0
 36 38  1  0  0  0
 37 38  2  0  0  0
 38 67  1  0  0  0
 39 40  2  0  0  0
 39 41  1  0  0  0
 40 42  1  0  0  0
 40 68  1  0  0  0
 41 43  2  0  0  0
 41 69  1  0  0  0
 42 44  2  0  0  0
 42 71  1  0  0  0
 43 44  1  0  0  0
 43 72  1  0  0  0
M  CHG  1  15  -1
M  END
> <s_m_entry_id>
1131

> <s_m_entry_name>
Structure2D_COMPOUND_CID_14375133.1

> <PUBCHEM_COMPOUND_CID>
14375133

> <PUBCHEM_EXACT_MASS>
626.14829948

> <s_lp_Variant>
14375133-63

$$$$
14375133
                    3D
 Schrodinger Suite 2021-2.
 73 77  0  0  1  0            999 V2000
    4.0843   -1.6261   -6.1409 O   0  0  0  0  0  0
   -1.0758    0.8162   -1.5895 O   0  0  0  0  0  0
    0.1086    0.1696    0.3120 O   0  0  0  0  0  0
    4.0626    0.1415   -4.6276 O   0  0  0  0  0  0
    7.2857    0.8373   -7.2910 O   0  0  0  0  0  0
   -3.8350    1.2792    1.4964 O   0  0  0  0  0  0
    4.9397    0.5897   -8.9997 O   0  0  0  0  0  0
   -4.1802   -0.8568   -0.4346 O   0  0  0  0  0  0
    7.0142   -1.6192   -5.7905 O   0  0  0  0  0  0
   -1.1234    2.2772    1.7664 O   0  0  0  0  0  0
    3.7236   -2.7715   -8.8092 O   0  0  0  0  0  0
   -3.1124   -1.8510   -3.0243 O   0  0  0  0  0  0
    1.5017    0.1397   -2.0596 O   0  0  0  0  0  0
    5.6042   -0.0364   -2.3069 O   0  0  0  0  0  0
    1.5790   -0.0107    2.6444 O   0  5  0  0  0  0
    5.6700   -0.1567    0.4509 O   0  0  0  0  0  0
   -1.6906    0.5413   -7.3518 O   0  0  0  0  0  0
    6.0238    0.4037   -6.8113 C   0  0  1  0  0  0
   -2.7605    0.7430    0.7411 C   0  0  1  0  0  0
    5.1844   -0.2821   -7.9087 C   0  0  1  0  0  0
   -3.2450    0.1929   -0.6192 C   0  0  1  0  0  0
    6.1591   -0.5098   -5.5714 C   0  0  1  0  0  0
   -1.6400    1.7887    0.5408 C   0  0  2  0  0  0
    3.8591   -0.8261   -7.3124 C   0  0  1  0  0  0
   -2.0410   -0.2432   -1.4986 C   0  0  1  0  0  0
    4.7737   -0.9811   -5.0963 C   0  0  2  0  0  0
   -0.5287    1.2273   -0.3602 C   0  0  2  0  0  0
    3.0158   -1.6542   -8.3085 C   0  0  0  0  0  0
   -2.4185   -0.6221   -2.9485 C   0  0  0  0  0  0
    1.4946    0.1018    0.3060 C   0  0  0  0  0  0
    3.4801    0.0511   -3.3987 C   0  0  0  0  0  0
    2.2331    0.0842   -0.8903 C   0  0  0  0  0  0
    3.6423    0.0013   -0.9029 C   0  0  0  0  0  0
    2.1437    0.1689   -3.2520 C   0  0  0  0  0  0
    4.3761    0.0010   -2.2261 C   0  0  0  0  0  0
    2.1884    0.0003    1.5242 C   0  0  0  0  0  0
    4.3044   -0.0754    0.3392 C   0  0  0  0  0  0
    3.5811   -0.0800    1.5291 C   0  0  0  0  0  0
    1.1620    0.2668   -4.3433 C   0  0  0  0  0  0
    0.3701    1.4131   -4.4587 C   0  0  0  0  0  0
    0.9888   -0.7885   -5.2428 C   0  0  0  0  0  0
   -0.5822    1.5080   -5.4697 C   0  0  0  0  0  0
    0.0327   -0.6977   -6.2515 C   0  0  0  0  0  0
   -0.7484    0.4511   -6.3623 C   0  0  0  0  0  0
    5.5051    1.3171   -6.5140 H   0  0  0  0  0  0
   -2.3719   -0.0922    1.3276 H   0  0  0  0  0  0
    5.7614   -1.1150   -8.3136 H   0  0  0  0  0  0
   -3.7828    0.9850   -1.1436 H   0  0  0  0  0  0
    6.6144    0.0513   -4.7547 H   0  0  0  0  0  0
   -2.0543    2.6576    0.0261 H   0  0  0  0  0  0
    3.2432    0.0247   -7.0129 H   0  0  0  0  0  0
   -1.5508   -1.1078   -1.0450 H   0  0  0  0  0  0
    4.8399   -1.7714   -4.3433 H   0  0  0  0  0  0
    0.1883    2.0010   -0.6450 H   0  0  0  0  0  0
    2.7028   -1.0368   -9.1509 H   0  0  0  0  0  0
    2.1059   -2.0116   -7.8275 H   0  0  0  0  0  0
   -1.5162   -0.7368   -3.5479 H   0  0  0  0  0  0
   -3.0098    0.1635   -3.4198 H   0  0  0  0  0  0
    7.8655    0.9773   -6.5385 H   0  0  0  0  0  0
   -3.4665    1.8297    2.1917 H   0  0  0  0  0  0
    4.5753    1.4104   -8.6600 H   0  0  0  0  0  0
   -3.7697   -1.5411    0.0990 H   0  0  0  0  0  0
    6.8097   -1.9957   -6.6496 H   0  0  0  0  0  0
   -0.4880    2.9711    1.5763 H   0  0  0  0  0  0
    4.4329   -2.4547   -9.3736 H   0  0  0  0  0  0
   -3.3290   -2.0225   -3.9436 H   0  0  0  0  0  0
    4.1245   -0.1485    2.4636 H   0  0  0  0  0  0
    0.4883    2.2298   -3.7610 H   0  0  0  0  0  0
    1.5868   -1.6841   -5.1542 H   0  0  0  0  0  0
    5.9641   -0.2056    1.3630 H   0  0  0  0  0  0
   -1.1914    2.3962   -5.5529 H   0  0  0  0  0  0
   -0.1018   -1.5192   -6.9398 H   0  0  0  0  0  0
   -1.7305   -0.2409   -7.9069 H   0  0  0  0  0  0
  1 24  1  0  0  0
  1 26  1  0  0  0
  2 25  1  0  0  0
  2 27  1  0  0  0
  3 27  1  0  0  0
  3 30  1  0  0  0
  4 26  1  0  0  0
  4 31  1  0  0  0
  5 18  1  0  0  0
  5 59  1  0  0  0
  6 19  1  0  0  0
  6 60  1  0  0  0
  7 20  1  0  0  0
  7 61  1  0  0  0
  8 21  1  0  0  0
  8 62  1  0  0  0
  9 22  1  0  0  0
  9 63  1  0  0  0
 10 23  1  0  0  0
 10 64  1  0  0  0
 11 28  1  0  0  0
 11 65  1  0  0  0
 12 29  1  0  0  0
 12 66  1  0  0  0
 13 32  1  0  0  0
 13 34  1  0  0  0
 14 35  2  0  0  0
 15 36  1  0  0  0
 16 37  1  0  0  0
 16 70  1  0  0  0
 17 44  1  0  0  0
 17 73  1  0  0  0
 18 20  1  0  0  0
 18 22  1  0  0  0
 18 45  1  0  0  0
 19 21  1  0  0  0
 19 23  1  0  0  0
 19 46  1  0  0  0
 20 24  1  0  0  0
 20 47  1  0  0  0
 21 25  1  0  0  0
 21 48  1  0  0  0
 22 26  1  0  0  0
 22 49  1  0  0  0
 23 27  1  0  0  0
 23 50  1  0  0  0
 24 28  1  0  0  0
 24 51  1  0  0  0
 25 29  1  0  0  0
 25 52  1  0  0  0
 26 53  1  0  0  0
 27 54  1  0  0  0
 28 55  1  0  0  0
 28 56  1  0  0  0
 29 57  1  0  0  0
 29 58  1  0  0  0
 30 32  1  0  0  0
 30 36  2  0  0  0
 31 34  2  0  0  0
 31 35  1  0  0  0
 32 33  2  0  0  0
 33 35  1  0  0  0
 33 37  1  0  0  0
 34 39  1  0  0  0
 36 38  1  0  0  0
 37 38  2  0  0  0
 38 67  1  0  0  0
 39 40  2  0  0  0
 39 41  1  0  0  0
 40 42  1  0  0  0
 40 68  1  0  0  0
 41 43  2  0  0  0
 41 69  1  0  0  0
 42 44  2  0  0  0
 42 71  1  0  0  0
 43 44  1  0  0  0
 43 72  1  0  0  0
M  CHG  1  15  -1
M  END
> <s_m_entry_id>
1132

> <s_m_entry_name>
Structure2D_COMPOUND_CID_14375133.1

> <PUBCHEM_COMPOUND_CID>
14375133

> <PUBCHEM_EXACT_MASS>
626.14829948

> <s_lp_Variant>
14375133-64

$$$$
10098
                    3D
 Schrodinger Suite 2021-2.
 71 76  0  0  1  0            999 V2000
    9.8102    4.8756    0.6603 O   0  0  0  0  0  0
    6.0163    2.5214   -2.0858 O   0  0  0  0  0  0
    0.0602   -0.5098    0.0656 O   0  0  0  0  0  0
   13.1191    5.3308   -0.8229 N   0  3  0  0  0  0
    6.1094    1.7488    1.4113 C   0  0  1  0  0  0
    7.6034    1.7663    1.1101 C   0  0  1  0  0  0
    5.4943    1.3755    0.0635 C   0  0  1  0  0  0
    9.8994    3.5114    0.1942 C   0  0  1  0  0  0
    3.9303    1.4972    0.0385 C   0  0  2  0  0  0
    7.6103    2.4585   -0.2497 C   0  0  0  0  0  0
   11.2603    3.4464   -0.6076 C   0  0  1  0  0  0
    8.4975    2.5013    2.1179 C   0  0  0  0  0  0
    9.8914    2.6613    1.5065 C   0  0  0  0  0  0
    8.6351    3.2596   -0.6791 C   0  0  0  0  0  0
   11.6368    4.9224   -0.6812 C   0  0  1  0  0  0
    6.3386    2.1702   -0.9521 C   0  0  0  0  0  0
   11.0968    5.4737    0.6236 C   0  0  1  0  0  0
    5.6440    0.7846    2.5208 C   0  0  0  0  0  0
    3.3757    0.8019    1.3180 C   0  0  0  0  0  0
    3.4056    0.7171   -1.2107 C   0  0  0  0  0  0
    4.1550    0.4847    2.3807 C   0  0  0  0  0  0
   11.1150    7.0063    0.6150 C   0  0  0  0  0  0
    3.3949    2.9554    0.0115 C   0  0  0  0  0  0
    1.8706    0.5141    1.3268 C   0  0  0  0  0  0
    1.8948    0.4222   -1.2230 C   0  0  0  0  0  0
   12.3737    2.5266   -0.0436 C   0  0  0  0  0  0
   12.5919    7.4676    0.5046 C   0  0  1  0  0  0
    1.4536   -0.2770    0.0722 C   0  0  2  0  0  0
    8.5513    4.0888   -1.9671 C   0  0  0  0  0  0
   13.2815    6.8710   -0.7598 C   0  0  0  0  0  0
   12.7133    9.0006    0.5335 C   0  0  0  0  0  0
    5.7942    2.7561    1.6983 H   0  0  0  0  0  0
    7.9641    0.7401    1.0019 H   0  0  0  0  0  0
    5.7402    0.3264   -0.1138 H   0  0  0  0  0  0
   11.0829    3.0865   -1.6220 H   0  0  0  0  0  0
    8.0754    3.4715    2.3855 H   0  0  0  0  0  0
    8.5595    1.9285    3.0441 H   0  0  0  0  0  0
   10.2659    1.6574    1.3058 H   0  0  0  0  0  0
   10.5694    3.0861    2.2480 H   0  0  0  0  0  0
   11.1736    5.3889   -1.5524 H   0  0  0  0  0  0
   11.6693    5.1266    1.4881 H   0  0  0  0  0  0
    6.2063   -0.1497    2.4968 H   0  0  0  0  0  0
    5.8342    1.2320    3.4972 H   0  0  0  0  0  0
    3.6653    1.2515   -2.1253 H   0  0  0  0  0  0
    3.9219   -0.2421   -1.2839 H   0  0  0  0  0  0
    3.6768   -0.0013    3.2188 H   0  0  0  0  0  0
   10.5543    7.4076   -0.2312 H   0  0  0  0  0  0
   10.6570    7.4130    1.5179 H   0  0  0  0  0  0
    3.7429    3.4912   -0.8716 H   0  0  0  0  0  0
    3.7301    3.5218    0.8806 H   0  0  0  0  0  0
    2.3069    3.0071   -0.0072 H   0  0  0  0  0  0
    1.5853   -0.0404    2.2226 H   0  0  0  0  0  0
    1.3246    1.4568    1.3760 H   0  0  0  0  0  0
    1.3349    1.3481   -1.3611 H   0  0  0  0  0  0
    1.6556   -0.2039   -2.0843 H   0  0  0  0  0  0
   12.6607    2.8046    0.9710 H   0  0  0  0  0  0
   13.2709    2.5667   -0.6616 H   0  0  0  0  0  0
   12.0590    1.4829   -0.0332 H   0  0  0  0  0  0
   13.6558    4.8984   -0.0844 H   0  0  0  0  0  0
   13.1222    7.0739    1.3746 H   0  0  0  0  0  0
    1.9143   -1.2658    0.1103 H   0  0  0  0  0  0
    9.0099    5.0651   -1.8248 H   0  0  0  0  0  0
    7.5398    4.3180   -2.2902 H   0  0  0  0  0  0
    9.0681    3.5848   -2.7835 H   0  0  0  0  0  0
   14.3556    7.0591   -0.7812 H   0  0  0  0  0  0
   12.8458    7.2501   -1.6859 H   0  0  0  0  0  0
   12.2039    9.4580   -0.3159 H   0  0  0  0  0  0
   13.7571    9.3154    0.5033 H   0  0  0  0  0  0
   12.2754    9.4140    1.4431 H   0  0  0  0  0  0
   -0.3901    0.3369    0.0265 H   0  0  0  0  0  0
   13.4839    4.9872   -1.7001 H   0  0  0  0  0  0
  1  8  1  0  0  0
  1 17  1  0  0  0
  2 16  2  0  0  0
  3 28  1  0  0  0
  3 70  1  0  0  0
  4 15  1  0  0  0
  4 30  1  0  0  0
  4 59  1  0  0  0
  4 71  1  0  0  0
  5  6  1  0  0  0
  5  7  1  0  0  0
  5 18  1  0  0  0
  5 32  1  0  0  0
  6 10  1  0  0  0
  6 12  1  0  0  0
  6 33  1  0  0  0
  7  9  1  0  0  0
  7 16  1  0  0  0
  7 34  1  0  0  0
  8 11  1  0  0  0
  8 13  1  0  0  0
  8 14  1  0  0  0
  9 19  1  0  0  0
  9 20  1  0  0  0
  9 23  1  0  0  0
 10 14  2  0  0  0
 10 16  1  0  0  0
 11 15  1  0  0  0
 11 26  1  0  0  0
 11 35  1  0  0  0
 12 13  1  0  0  0
 12 36  1  0  0  0
 12 37  1  0  0  0
 13 38  1  0  0  0
 13 39  1  0  0  0
 14 29  1  0  0  0
 15 17  1  0  0  0
 15 40  1  0  0  0
 17 22  1  0  0  0
 17 41  1  0  0  0
 18 21  1  0  0  0
 18 42  1  0  0  0
 18 43  1  0  0  0
 19 21  2  0  0  0
 19 24  1  0  0  0
 20 25  1  0  0  0
 20 44  1  0  0  0
 20 45  1  0  0  0
 21 46  1  0  0  0
 22 27  1  0  0  0
 22 47  1  0  0  0
 22 48  1  0  0  0
 23 49  1  0  0  0
 23 50  1  0  0  0
 23 51  1  0  0  0
 24 28  1  0  0  0
 24 52  1  0  0  0
 24 53  1  0  0  0
 25 28  1  0  0  0
 25 54  1  0  0  0
 25 55  1  0  0  0
 26 56  1  0  0  0
 26 57  1  0  0  0
 26 58  1  0  0  0
 27 30  1  0  0  0
 27 31  1  0  0  0
 27 60  1  0  0  0
 28 61  1  0  0  0
 29 62  1  0  0  0
 29 63  1  0  0  0
 29 64  1  0  0  0
 30 65  1  0  0  0
 30 66  1  0  0  0
 31 67  1  0  0  0
 31 68  1  0  0  0
 31 69  1  0  0  0
M  CHG  1   4   1
M  END
> <s_m_entry_id>
1133

> <s_m_entry_name>
Structure2D_COMPOUND_CID_10098.1

> <PUBCHEM_COMPOUND_CID>
10098

> <PUBCHEM_EXACT_MASS>
425.29299411

> <s_lp_Variant>
10098-1

$$$$
73419
                    3D
 Schrodinger Suite 2021-2.
 79 84  0  0  1  0            999 V2000
    1.6157   -1.3294   -0.0391 O   0  0  0  0  0  0
    0.0019    0.3124    0.2620 O   0  0  0  0  0  0
    1.6306    2.3073   -1.1219 N   0  3  0  0  0  0
    2.0895  -10.1663   -7.7825 N   0  3  0  0  0  0
    1.1368   -2.3769   -3.5650 C   0  0  1  0  0  0
    1.5570   -3.6631   -2.7938 C   0  0  2  0  0  0
    1.1408   -4.9514   -3.5492 C   0  0  1  0  0  0
    1.5446   -1.3442   -2.4821 C   0  0  2  0  0  0
    1.8396   -4.9877   -4.9579 C   0  0  1  0  0  0
    1.4431   -6.2675   -5.7960 C   0  0  2  0  0  0
    0.9878   -1.9427   -1.1771 C   0  0  1  0  0  0
    1.1728   -3.4621   -1.3111 C   0  0  0  0  0  0
    1.9898   -2.3765   -4.8622 C   0  0  0  0  0  0
    1.7258   -3.6315   -5.7350 C   0  0  0  0  0  0
    1.8606   -7.5127   -4.9256 C   0  0  1  0  0  0
    1.1874    0.1615   -2.5553 C   0  0  1  0  0  0
    1.4907   -6.2326   -2.7529 C   0  0  0  0  0  0
    1.1523   -7.5055   -3.5474 C   0  0  0  0  0  0
   -0.3864   -2.2732   -3.8880 C   0  0  0  0  0  0
    1.8128    0.7794   -1.2637 C   0  0  2  0  0  0
    2.2829   -6.3328   -7.1139 C   0  0  0  0  0  0
    1.3448    0.0611    0.0414 C   0  0  2  0  0  0
    1.6519   -8.8494   -5.6820 C   0  0  0  0  0  0
   -0.0790   -6.2697   -6.1418 C   0  0  0  0  0  0
    2.1255   -7.6516   -7.9038 C   0  0  0  0  0  0
    2.4331   -8.8801   -7.0159 C   0  0  2  0  0  0
    1.5781    0.9069   -3.8476 C   0  0  0  0  0  0
    2.1052    0.5755    1.2741 C   0  0  0  0  0  0
    2.0171    2.1255    1.3910 C   0  0  2  0  0  0
    2.4257    2.8533    0.0825 C   0  0  0  0  0  0
    2.8314    2.6422    2.5888 C   0  0  0  0  0  0
    2.6508   -3.6996   -2.7737 H   0  0  0  0  0  0
    0.0619   -4.9383   -3.6907 H   0  0  0  0  0  0
    2.6363   -1.3827   -2.4146 H   0  0  0  0  0  0
    2.9012   -5.0742   -4.7132 H   0  0  0  0  0  0
   -0.0855   -1.7624   -1.0916 H   0  0  0  0  0  0
    0.2540   -3.9946   -1.0617 H   0  0  0  0  0  0
    1.9595   -3.8251   -0.6479 H   0  0  0  0  0  0
    1.8044   -1.4790   -5.4503 H   0  0  0  0  0  0
    3.0524   -2.3457   -4.6150 H   0  0  0  0  0  0
    2.3938   -3.6233   -6.5958 H   0  0  0  0  0  0
    0.7291   -3.5389   -6.1621 H   0  0  0  0  0  0
    2.9335   -7.4238   -4.7376 H   0  0  0  0  0  0
    0.1029    0.2552   -2.4704 H   0  0  0  0  0  0
    2.5572   -6.2340   -2.5205 H   0  0  0  0  0  0
    0.9935   -6.2334   -1.7823 H   0  0  0  0  0  0
    0.0747   -7.6294   -3.6576 H   0  0  0  0  0  0
    1.4675   -8.3783   -2.9738 H   0  0  0  0  0  0
   -0.6278   -1.3051   -4.3268 H   0  0  0  0  0  0
   -1.0135   -2.3914   -3.0055 H   0  0  0  0  0  0
   -0.7260   -3.0258   -4.5968 H   0  0  0  0  0  0
    2.8989    0.6765   -1.3270 H   0  0  0  0  0  0
    2.0263   -5.5024   -7.7724 H   0  0  0  0  0  0
    3.3406   -6.1988   -6.8799 H   0  0  0  0  0  0
    1.9229   -9.7046   -5.0596 H   0  0  0  0  0  0
    0.5842   -9.0006   -5.8493 H   0  0  0  0  0  0
   -0.3869   -7.1634   -6.6813 H   0  0  0  0  0  0
   -0.3426   -5.4275   -6.7810 H   0  0  0  0  0  0
   -0.7210   -6.2131   -5.2653 H   0  0  0  0  0  0
    1.1022   -7.7074   -8.2788 H   0  0  0  0  0  0
    2.7388   -7.6575   -8.8067 H   0  0  0  0  0  0
    3.5004   -8.8747   -6.7866 H   0  0  0  0  0  0
    2.6483    0.8307   -4.0420 H   0  0  0  0  0  0
    1.3206    1.9650   -3.8038 H   0  0  0  0  0  0
    1.0514    0.5005   -4.7098 H   0  0  0  0  0  0
    1.7116    0.0888    2.1692 H   0  0  0  0  0  0
    3.1482    0.2657    1.1823 H   0  0  0  0  0  0
    1.9442    2.7638   -1.9669 H   0  0  0  0  0  0
    0.9734    2.3763    1.5905 H   0  0  0  0  0  0
    3.4797    2.7131   -0.1644 H   0  0  0  0  0  0
    2.2167    3.9234    0.1151 H   0  0  0  0  0  0
   -0.0871    1.2257    0.5421 H   0  0  0  0  0  0
    1.1051  -10.1840   -8.0078 H   0  0  0  0  0  0
    2.3090  -10.9762   -7.2202 H   0  0  0  0  0  0
    3.8942    2.4253    2.4733 H   0  0  0  0  0  0
    2.4992    2.1817    3.5200 H   0  0  0  0  0  0
    2.7245    3.7214    2.7046 H   0  0  0  0  0  0
    2.6207  -10.2129   -8.6404 H   0  0  0  0  0  0
    0.6495    2.5204   -1.0102 H   0  0  0  0  0  0
  1 11  1  0  0  0
  1 22  1  0  0  0
  2 22  1  0  0  0
  2 72  1  0  0  0
  3 20  1  0  0  0
  3 30  1  0  0  0
  3 68  1  0  0  0
  3 79  1  0  0  0
  4 26  1  0  0  0
  4 73  1  0  0  0
  4 74  1  0  0  0
  4 78  1  0  0  0
  5  6  1  0  0  0
  5  8  1  0  0  0
  5 13  1  0  0  0
  5 19  1  0  0  0
  6  7  1  0  0  0
  6 12  1  0  0  0
  6 32  1  0  0  0
  7  9  1  0  0  0
  7 17  1  0  0  0
  7 33  1  0  0  0
  8 11  1  0  0  0
  8 16  1  0  0  0
  8 34  1  0  0  0
  9 10  1  0  0  0
  9 14  1  0  0  0
  9 35  1  0  0  0
 10 15  1  0  0  0
 10 21  1  0  0  0
 10 24  1  0  0  0
 11 12  1  0  0  0
 11 36  1  0  0  0
 12 37  1  0  0  0
 12 38  1  0  0  0
 13 14  1  0  0  0
 13 39  1  0  0  0
 13 40  1  0  0  0
 14 41  1  0  0  0
 14 42  1  0  0  0
 15 18  1  0  0  0
 15 23  1  0  0  0
 15 43  1  0  0  0
 16 20  1  0  0  0
 16 27  1  0  0  0
 16 44  1  0  0  0
 17 18  1  0  0  0
 17 45  1  0  0  0
 17 46  1  0  0  0
 18 47  1  0  0  0
 18 48  1  0  0  0
 19 49  1  0  0  0
 19 50  1  0  0  0
 19 51  1  0  0  0
 20 22  1  0  0  0
 20 52  1  0  0  0
 21 25  1  0  0  0
 21 53  1  0  0  0
 21 54  1  0  0  0
 22 28  1  0  0  0
 23 26  1  0  0  0
 23 55  1  0  0  0
 23 56  1  0  0  0
 24 57  1  0  0  0
 24 58  1  0  0  0
 24 59  1  0  0  0
 25 26  1  0  0  0
 25 60  1  0  0  0
 25 61  1  0  0  0
 26 62  1  0  0  0
 27 63  1  0  0  0
 27 64  1  0  0  0
 27 65  1  0  0  0
 28 29  1  0  0  0
 28 66  1  0  0  0
 28 67  1  0  0  0
 29 30  1  0  0  0
 29 31  1  0  0  0
 29 69  1  0  0  0
 30 70  1  0  0  0
 30 71  1  0  0  0
 31 75  1  0  0  0
 31 76  1  0  0  0
 31 77  1  0  0  0
M  CHG  2   3   1   4   1
M  END
> <s_m_entry_id>
1134

> <s_m_entry_name>
Solanocapsine.1

> <PUBCHEM_COMPOUND_CID>
73419

> <PUBCHEM_EXACT_MASS>
430.35592871

> <s_lp_Variant>
73419-1

$$$$
637775
                    3D
 Schrodinger Suite 2021-2.
 27 27  0  0  1  0            999 V2000
    0.0289    0.0108   -0.0000 O   0  0  0  0  0  0
    4.0996   -2.4595    0.0000 O   0  0  0  0  0  0
    1.3896   -2.3448    0.0000 O   0  0  0  0  0  0
    5.5859    5.1247    0.0000 O   0  5  0  0  0  0
    7.5676    4.0313   -0.0000 O   0  0  0  0  0  0
    3.5539    1.2331   -0.0000 C   0  0  0  0  0  0
    1.4131    0.0535   -0.0000 C   0  0  0  0  0  0
    3.5001   -1.2110    0.0000 C   0  0  0  0  0  0
    2.0997   -1.1678    0.0000 C   0  0  0  0  0  0
    2.1567    1.2446   -0.0000 C   0  0  0  0  0  0
    4.2144   -0.0015    0.0000 C   0  0  0  0  0  0
    4.2702    2.5298   -0.0000 C   0  0  0  0  0  0
    5.6102    2.7253   -0.0000 C   0  0  0  0  0  0
   -0.7105    1.2273   -0.0000 C   0  0  0  0  0  0
    5.5200   -2.5560    0.0000 C   0  0  0  0  0  0
    6.3187    4.1078   -0.0000 C   0  0  0  0  0  0
    1.6521    2.1992   -0.0000 H   0  0  0  0  0  0
    5.2918   -0.0219    0.0000 H   0  0  0  0  0  0
    3.6300    3.4013    0.0000 H   0  0  0  0  0  0
    6.2509    1.8563   -0.0000 H   0  0  0  0  0  0
    1.9581   -3.1184    0.0000 H   0  0  0  0  0  0
   -1.7764    1.0004   -0.0000 H   0  0  0  0  0  0
   -0.5006    1.8231   -0.8894 H   0  0  0  0  0  0
   -0.5006    1.8231    0.8894 H   0  0  0  0  0  0
    5.8085   -3.6070    0.0000 H   0  0  0  0  0  0
    5.9529   -2.0956    0.8893 H   0  0  0  0  0  0
    5.9529   -2.0956   -0.8893 H   0  0  0  0  0  0
  1  7  1  0  0  0
  1 14  1  0  0  0
  2  8  1  0  0  0
  2 15  1  0  0  0
  3  9  1  0  0  0
  3 21  1  0  0  0
  4 16  1  0  0  0
  5 16  2  0  0  0
  6 10  2  0  0  0
  6 11  1  0  0  0
  6 12  1  0  0  0
  7  9  2  0  0  0
  7 10  1  0  0  0
  8  9  1  0  0  0
  8 11  2  0  0  0
 10 17  1  0  0  0
 11 18  1  0  0  0
 12 13  2  0  0  0
 12 19  1  0  0  0
 13 16  1  0  0  0
 13 20  1  0  0  0
 14 22  1  0  0  0
 14 23  1  0  0  0
 14 24  1  0  0  0
 15 25  1  0  0  0
 15 26  1  0  0  0
 15 27  1  0  0  0
M  CHG  1   4  -1
M  END
> <s_m_entry_id>
1135

> <s_m_entry_name>
Sinapic acid.1

> <PUBCHEM_COMPOUND_CID>
637775

> <PUBCHEM_EXACT_MASS>
224.06847348

> <s_lp_Variant>
637775-1

$$$$
5280805
                    3D
 Schrodinger Suite 2021-2.
 73 77  0  0  1  0            999 V2000
    1.9743    0.4182   -1.1814 O   0  0  0  0  0  0
    5.2678    1.3001   -2.5374 O   0  0  0  0  0  0
    5.1338    3.5560   -3.1328 O   0  0  0  0  0  0
    5.4357   -0.3015   -0.1578 O   0  0  0  0  0  0
    3.8383   -2.1912    1.4003 O   0  0  0  0  0  0
   -0.0695    0.1067   -0.2240 O   0  0  0  0  0  0
    1.1455   -1.2452    1.9497 O   0  0  0  0  0  0
    7.5914    3.8813   -1.5338 O   0  0  0  0  0  0
    9.1867    2.5878   -3.5595 O   0  0  0  0  0  0
    7.5650    3.1834   -5.9077 O   0  0  0  0  0  0
   -1.6647    3.3379   -0.7755 O   0  0  0  0  0  0
   -1.5432    0.3459    2.0591 O   0  0  0  0  0  0
   -3.2212    1.9066    3.6288 O   0  0  0  0  0  0
   -4.5550    6.0773    1.7865 O   0  0  0  0  0  0
    0.4102    0.0179   -5.1128 O   0  0  0  0  0  0
    1.7083    2.3689   -5.9709 O   0  0  0  0  0  0
    3.3725    0.6799   -1.0525 C   0  0  1  0  0  0
    4.0623   -0.5491   -0.4060 C   0  0  2  0  0  0
    3.3359   -0.9645    0.8953 C   0  0  1  0  0  0
    1.7984   -1.0232    0.7128 C   0  0  2  0  0  0
    7.1701    2.6790   -2.1563 C   0  0  1  0  0  0
    5.6356    2.6123   -2.2132 C   0  0  2  0  0  0
    7.7721    2.4889   -3.5695 C   0  0  1  0  0  0
    7.1197    3.4490   -4.5876 C   0  0  2  0  0  0
    1.3012    0.2645    0.0386 C   0  0  1  0  0  0
    3.8743    1.0048   -2.4778 C   0  0  0  0  0  0
    5.5750    3.3754   -4.4861 C   0  0  2  0  0  0
    4.8664    4.4359   -5.3456 C   0  0  0  0  0  0
   -0.8310    1.2187   -0.0424 C   0  0  0  0  0  0
   -0.8956    2.2302   -0.9432 C   0  0  0  0  0  0
   -1.5715    1.2529    1.2271 C   0  0  0  0  0  0
   -2.3761    2.5164    1.4184 C   0  0  0  0  0  0
   -0.2488    2.2584   -2.2739 C   0  0  0  0  0  0
   -2.3723    3.4908    0.3993 C   0  0  0  0  0  0
   -3.1443    2.7814    2.5740 C   0  0  0  0  0  0
   -3.0940    4.6755    0.5183 C   0  0  0  0  0  0
   -0.2394    1.1283   -3.1020 C   0  0  0  0  0  0
    0.3958    3.4202   -2.7163 C   0  0  0  0  0  0
   -3.8667    3.9712    2.6872 C   0  0  0  0  0  0
   -3.8425    4.9152    1.6647 C   0  0  0  0  0  0
    0.4109    1.1502   -4.3377 C   0  0  0  0  0  0
    1.0407    3.4518   -3.9519 C   0  0  0  0  0  0
    1.0553    2.3183   -4.7648 C   0  0  0  0  0  0
    3.5063    1.5619   -0.4229 H   0  0  0  0  0  0
    4.0203   -1.3800   -1.1126 H   0  0  0  0  0  0
    3.5560   -0.2175    1.6613 H   0  0  0  0  0  0
    1.5343   -1.8580    0.0605 H   0  0  0  0  0  0
    7.5081    1.8760   -1.4988 H   0  0  0  0  0  0
    5.1750    2.8936   -1.2644 H   0  0  0  0  0  0
    7.5639    1.4640   -3.8829 H   0  0  0  0  0  0
    7.4362    4.4688   -4.3617 H   0  0  0  0  0  0
    1.5128    1.1596    0.6341 H   0  0  0  0  0  0
    3.2886    1.8173   -2.9102 H   0  0  0  0  0  0
    3.6977    0.1462   -3.1267 H   0  0  0  0  0  0
    5.2384    2.3958   -4.8325 H   0  0  0  0  0  0
    5.1244    4.3353   -6.4000 H   0  0  0  0  0  0
    5.1341    5.4452   -5.0313 H   0  0  0  0  0  0
    3.7837    4.3421   -5.2659 H   0  0  0  0  0  0
    5.8871   -0.2122   -1.0006 H   0  0  0  0  0  0
    3.6741   -2.8792    0.7513 H   0  0  0  0  0  0
    1.6730   -1.8598    2.4654 H   0  0  0  0  0  0
    7.6423    4.5682   -2.2024 H   0  0  0  0  0  0
    9.5559    1.7316   -3.7874 H   0  0  0  0  0  0
    7.3796    2.2645   -6.1147 H   0  0  0  0  0  0
   -3.0732    5.4037   -0.2793 H   0  0  0  0  0  0
   -0.7313    0.2220   -2.7782 H   0  0  0  0  0  0
    0.4080    4.3047   -2.0956 H   0  0  0  0  0  0
   -4.4504    4.1634    3.5761 H   0  0  0  0  0  0
    1.5349    4.3582   -4.2696 H   0  0  0  0  0  0
   -3.7818    2.2260    4.3390 H   0  0  0  0  0  0
   -5.0356    6.1320    2.6153 H   0  0  0  0  0  0
   -0.0719   -0.7101   -4.7142 H   0  0  0  0  0  0
    2.0955    3.2281   -6.1530 H   0  0  0  0  0  0
  1 17  1  0  0  0
  1 25  1  0  0  0
  2 22  1  0  0  0
  2 26  1  0  0  0
  3 22  1  0  0  0
  3 27  1  0  0  0
  4 18  1  0  0  0
  4 59  1  0  0  0
  5 19  1  0  0  0
  5 60  1  0  0  0
  6 25  1  0  0  0
  6 29  1  0  0  0
  7 20  1  0  0  0
  7 61  1  0  0  0
  8 21  1  0  0  0
  8 62  1  0  0  0
  9 23  1  0  0  0
  9 63  1  0  0  0
 10 24  1  0  0  0
 10 64  1  0  0  0
 11 30  1  0  0  0
 11 34  1  0  0  0
 12 31  2  0  0  0
 13 35  1  0  0  0
 13 70  1  0  0  0
 14 40  1  0  0  0
 14 71  1  0  0  0
 15 41  1  0  0  0
 15 72  1  0  0  0
 16 43  1  0  0  0
 16 73  1  0  0  0
 17 18  1  0  0  0
 17 26  1  0  0  0
 17 44  1  0  0  0
 18 19  1  0  0  0
 18 45  1  0  0  0
 19 20  1  0  0  0
 19 46  1  0  0  0
 20 25  1  0  0  0
 20 47  1  0  0  0
 21 22  1  0  0  0
 21 23  1  0  0  0
 21 48  1  0  0  0
 22 49  1  0  0  0
 23 24  1  0  0  0
 23 50  1  0  0  0
 24 27  1  0  0  0
 24 51  1  0  0  0
 25 52  1  0  0  0
 26 53  1  0  0  0
 26 54  1  0  0  0
 27 28  1  0  0  0
 27 55  1  0  0  0
 28 56  1  0  0  0
 28 57  1  0  0  0
 28 58  1  0  0  0
 29 30  2  0  0  0
 29 31  1  0  0  0
 30 33  1  0  0  0
 31 32  1  0  0  0
 32 34  1  0  0  0
 32 35  2  0  0  0
 33 37  2  0  0  0
 33 38  1  0  0  0
 34 36  2  0  0  0
 35 39  1  0  0  0
 36 40  1  0  0  0
 36 65  1  0  0  0
 37 41  1  0  0  0
 37 66  1  0  0  0
 38 42  2  0  0  0
 38 67  1  0  0  0
 39 40  2  0  0  0
 39 68  1  0  0  0
 41 43  2  0  0  0
 42 43  1  0  0  0
 42 69  1  0  0  0
M  END
> <s_m_entry_id>
1136

> <s_m_entry_name>
Rutin.1

> <PUBCHEM_COMPOUND_CID>
5280805

> <PUBCHEM_EXACT_MASS>
610.15338487

> <s_lp_Variant>
5280805-1

$$$$
5280805
                    3D
 Schrodinger Suite 2021-2.
 72 76  0  0  1  0            999 V2000
   -0.3508    1.0334    0.1322 O   0  0  0  0  0  0
    2.0830   -1.5613    0.9180 O   0  0  0  0  0  0
    3.9881   -1.6395   -0.4321 O   0  0  0  0  0  0
   -0.2819   -2.6341   -0.2495 O   0  0  0  0  0  0
   -2.6862   -1.8346   -1.6833 O   0  0  0  0  0  0
   -2.0212    2.6124    0.0307 O   0  0  0  0  0  0
   -3.8792    0.6246   -0.6920 O   0  0  0  0  0  0
    5.2117   -3.1293    1.8128 O   0  0  0  0  0  0
    3.6896   -5.4914    1.1854 O   0  0  0  0  0  0
    3.2777   -5.0642   -1.6589 O   0  0  0  0  0  0
   -2.2010    4.5941    3.0789 O   0  0  0  0  0  0
    0.3925    3.9069   -0.0523 O   0  0  0  0  0  0
    2.2196    5.5586    1.2380 O   0  0  0  0  0  0
    0.7682    7.4385    5.2603 O   0  5  0  0  0  0
   -6.8948    2.5672    0.2463 O   0  0  0  0  0  0
   -7.7350    1.6618    2.7815 O   0  0  0  0  0  0
    0.0510   -0.2966    0.4678 C   0  0  1  0  0  0
   -0.5816   -1.2815   -0.5509 C   0  0  2  0  0  0
   -2.1104   -1.0646   -0.6403 C   0  0  1  0  0  0
   -2.4784    0.4336   -0.7799 C   0  0  2  0  0  0
    3.8255   -3.0599    1.5249 C   0  0  1  0  0  0
    3.4727   -1.7108    0.8784 C   0  0  2  0  0  0
    3.3407   -4.2304    0.6364 C   0  0  1  0  0  0
    3.8301   -4.0651   -0.8178 C   0  0  2  0  0  0
   -1.7294    1.2614    0.2765 C   0  0  1  0  0  0
    1.5925   -0.2982    0.4823 C   0  0  0  0  0  0
    3.4950   -2.6426   -1.3317 C   0  0  2  0  0  0
    4.0919   -2.3467   -2.7177 C   0  0  0  0  0  0
   -1.6853    3.4664    1.0344 C   0  0  0  0  0  0
   -2.5065    3.7247    2.0803 C   0  0  0  0  0  0
   -0.3626    4.0981    0.9022 C   0  0  0  0  0  0
   -0.0138    5.0040    2.0588 C   0  0  0  0  0  0
   -3.8816    3.2059    2.2523 C   0  0  0  0  0  0
   -0.9603    5.1993    3.0846 C   0  0  0  0  0  0
    1.2213    5.6788    2.1722 C   0  0  0  0  0  0
   -0.7003    6.0255    4.1743 C   0  0  0  0  0  0
   -4.7700    3.1357    1.1716 C   0  0  0  0  0  0
   -4.3135    2.7546    3.5057 C   0  0  0  0  0  0
    1.4805    6.5064    3.2667 C   0  0  0  0  0  0
    0.5245    6.6832    4.2679 C   0  0  0  0  0  0
   -6.0584    2.6228    1.3329 C   0  0  0  0  0  0
   -5.5996    2.2423    3.6753 C   0  0  0  0  0  0
   -6.4756    2.1729    2.5917 C   0  0  0  0  0  0
   -0.2933   -0.5297    1.4782 H   0  0  0  0  0  0
   -0.1427   -1.0870   -1.5315 H   0  0  0  0  0  0
   -2.5614   -1.4363    0.2825 H   0  0  0  0  0  0
   -2.1692    0.7998   -1.7609 H   0  0  0  0  0  0
    3.3236   -3.1031    2.4930 H   0  0  0  0  0  0
    3.9342   -0.8667    1.3958 H   0  0  0  0  0  0
    2.2488   -4.2173    0.6306 H   0  0  0  0  0  0
    4.9123   -4.2050   -0.8443 H   0  0  0  0  0  0
   -2.0040    0.9843    1.2994 H   0  0  0  0  0  0
    1.9533    0.4803    1.1575 H   0  0  0  0  0  0
    1.9680   -0.0562   -0.5138 H   0  0  0  0  0  0
    2.4111   -2.5366   -1.4130 H   0  0  0  0  0  0
    3.7265   -3.0471   -3.4690 H   0  0  0  0  0  0
    5.1804   -2.4109   -2.7022 H   0  0  0  0  0  0
    3.8241   -1.3433   -3.0501 H   0  0  0  0  0  0
   -0.7294   -2.8723    0.5655 H   0  0  0  0  0  0
   -2.2981   -1.5576   -2.5167 H   0  0  0  0  0  0
   -4.3128   -0.1045   -1.1422 H   0  0  0  0  0  0
    5.4469   -4.0522    1.9375 H   0  0  0  0  0  0
    2.8822   -5.9754    1.3750 H   0  0  0  0  0  0
    3.6038   -5.9190   -1.3674 H   0  0  0  0  0  0
   -1.4594    6.1452    4.9358 H   0  0  0  0  0  0
   -4.4572    3.4813    0.1964 H   0  0  0  0  0  0
   -3.6472    2.7933    4.3558 H   0  0  0  0  0  0
    2.4371    7.0096    3.3277 H   0  0  0  0  0  0
   -5.9104    1.8966    4.6506 H   0  0  0  0  0  0
    2.9970    6.0751    1.4606 H   0  0  0  0  0  0
   -6.4848    2.8953   -0.5570 H   0  0  0  0  0  0
   -7.8996    1.3960    3.6888 H   0  0  0  0  0  0
  1 17  1  0  0  0
  1 25  1  0  0  0
  2 22  1  0  0  0
  2 26  1  0  0  0
  3 22  1  0  0  0
  3 27  1  0  0  0
  4 18  1  0  0  0
  4 59  1  0  0  0
  5 19  1  0  0  0
  5 60  1  0  0  0
  6 25  1  0  0  0
  6 29  1  0  0  0
  7 20  1  0  0  0
  7 61  1  0  0  0
  8 21  1  0  0  0
  8 62  1  0  0  0
  9 23  1  0  0  0
  9 63  1  0  0  0
 10 24  1  0  0  0
 10 64  1  0  0  0
 11 30  1  0  0  0
 11 34  1  0  0  0
 12 31  2  0  0  0
 13 35  1  0  0  0
 13 70  1  0  0  0
 14 40  1  0  0  0
 15 41  1  0  0  0
 15 71  1  0  0  0
 16 43  1  0  0  0
 16 72  1  0  0  0
 17 18  1  0  0  0
 17 26  1  0  0  0
 17 44  1  0  0  0
 18 19  1  0  0  0
 18 45  1  0  0  0
 19 20  1  0  0  0
 19 46  1  0  0  0
 20 25  1  0  0  0
 20 47  1  0  0  0
 21 22  1  0  0  0
 21 23  1  0  0  0
 21 48  1  0  0  0
 22 49  1  0  0  0
 23 24  1  0  0  0
 23 50  1  0  0  0
 24 27  1  0  0  0
 24 51  1  0  0  0
 25 52  1  0  0  0
 26 53  1  0  0  0
 26 54  1  0  0  0
 27 28  1  0  0  0
 27 55  1  0  0  0
 28 56  1  0  0  0
 28 57  1  0  0  0
 28 58  1  0  0  0
 29 30  2  0  0  0
 29 31  1  0  0  0
 30 33  1  0  0  0
 31 32  1  0  0  0
 32 34  1  0  0  0
 32 35  2  0  0  0
 33 37  2  0  0  0
 33 38  1  0  0  0
 34 36  2  0  0  0
 35 39  1  0  0  0
 36 40  1  0  0  0
 36 65  1  0  0  0
 37 41  1  0  0  0
 37 66  1  0  0  0
 38 42  2  0  0  0
 38 67  1  0  0  0
 39 40  2  0  0  0
 39 68  1  0  0  0
 41 43  2  0  0  0
 42 43  1  0  0  0
 42 69  1  0  0  0
M  CHG  1  14  -1
M  END
> <s_m_entry_id>
1137

> <s_m_entry_name>
Rutin.1

> <PUBCHEM_COMPOUND_CID>
5280805

> <PUBCHEM_EXACT_MASS>
610.15338487

> <s_lp_Variant>
5280805-2

$$$$
6508
                    3D
 Schrodinger Suite 2021-2.
 24 24  0  0  1  0            999 V2000
   -0.0416    0.2203   -0.0555 O   0  0  0  0  0  0
    3.9708    1.6285   -2.2918 O   0  0  0  0  0  0
    4.1244   -0.4558    1.5944 O   0  0  0  0  0  0
    5.3466    1.7756    0.2441 O   0  0  0  0  0  0
    0.6770   -2.3385    0.5714 O   0  5  0  0  0  0
    2.5481   -2.1281   -0.5471 O   0  0  0  0  0  0
    1.3595   -0.0528   -0.0147 C   0  0  1  0  0  0
    2.0134    0.6270   -1.2654 C   0  0  0  0  0  0
    1.8996    0.5528    1.3220 C   0  0  0  0  0  0
    3.5422    0.8720   -1.1733 C   0  0  2  0  0  0
    3.4313    0.7635    1.3975 C   0  0  2  0  0  0
    3.9498    1.5425    0.1632 C   0  0  1  0  0  0
    1.5373   -1.6248   -0.0024 C   0  0  0  0  0  0
    1.7744    0.0677   -2.1723 H   0  0  0  0  0  0
    1.5448    1.6030   -1.4101 H   0  0  0  0  0  0
    1.4476    1.5360    1.4687 H   0  0  0  0  0  0
    1.5604   -0.0311    2.1806 H   0  0  0  0  0  0
    4.0587   -0.0825   -1.2719 H   0  0  0  0  0  0
    3.6382    1.3472    2.2960 H   0  0  0  0  0  0
    3.5007    2.5365    0.2018 H   0  0  0  0  0  0
   -0.1669    1.1713   -0.0386 H   0  0  0  0  0  0
    4.3829    1.0307   -2.9201 H   0  0  0  0  0  0
    5.0431   -0.3233    1.3492 H   0  0  0  0  0  0
    5.6590    2.0228   -0.6295 H   0  0  0  0  0  0
  1  7  1  0  0  0
  1 21  1  0  0  0
  2 10  1  0  0  0
  2 22  1  0  0  0
  3 11  1  0  0  0
  3 23  1  0  0  0
  4 12  1  0  0  0
  4 24  1  0  0  0
  5 13  1  0  0  0
  6 13  2  0  0  0
  7  8  1  0  0  0
  7  9  1  0  0  0
  7 13  1  0  0  0
  8 10  1  0  0  0
  8 14  1  0  0  0
  8 15  1  0  0  0
  9 11  1  0  0  0
  9 16  1  0  0  0
  9 17  1  0  0  0
 10 12  1  0  0  0
 10 18  1  0  0  0
 11 12  1  0  0  0
 11 19  1  0  0  0
 12 20  1  0  0  0
M  CHG  1   5  -1
M  END
> <s_m_entry_id>
1138

> <s_m_entry_name>
Quinic acid.1

> <PUBCHEM_COMPOUND_CID>
6508

> <PUBCHEM_EXACT_MASS>
192.0633881

> <s_lp_Variant>
6508-1

$$$$
6508
                    3D
 Schrodinger Suite 2021-2.
 24 24  0  0  1  0            999 V2000
   -0.1062    0.0180   -0.2100 O   0  0  0  0  0  0
    0.0814   -2.3628    1.5856 O   0  0  0  0  0  0
    2.2228   -3.0705   -2.2005 O   0  0  0  0  0  0
    1.8331   -4.2959    0.3825 O   0  0  0  0  0  0
    1.0570    2.4524   -0.3009 O   0  5  0  0  0  0
    3.1002    1.6636   -0.1885 O   0  0  0  0  0  0
    1.3186    0.0073   -0.1064 C   0  0  1  0  0  0
    1.7431   -0.5871    1.2762 C   0  0  0  0  0  0
    1.8988   -0.8452   -1.2781 C   0  0  0  0  0  0
    1.4661   -2.1031    1.4270 C   0  0  2  0  0  0
    1.6195   -2.3601   -1.1339 C   0  0  2  0  0  0
    2.0734   -2.9043    0.2466 C   0  0  2  0  0  0
    1.8576    1.4888   -0.2109 C   0  0  0  0  0  0
    2.8130   -0.4442    1.4401 H   0  0  0  0  0  0
    1.2544   -0.0419    2.0863 H   0  0  0  0  0  0
    1.5054   -0.4853   -2.2311 H   0  0  0  0  0  0
    2.9818   -0.7198   -1.3421 H   0  0  0  0  0  0
    1.9254   -2.4348    2.3597 H   0  0  0  0  0  0
    0.5478   -2.5381   -1.2379 H   0  0  0  0  0  0
    3.1578   -2.8016    0.3176 H   0  0  0  0  0  0
   -0.4385    0.7450    0.3223 H   0  0  0  0  0  0
   -0.0727   -3.2905    1.3913 H   0  0  0  0  0  0
    2.1437   -2.5422   -2.9982 H   0  0  0  0  0  0
    1.9907   -4.7100   -0.4697 H   0  0  0  0  0  0
  1  7  1  0  0  0
  1 21  1  0  0  0
  2 10  1  0  0  0
  2 22  1  0  0  0
  3 11  1  0  0  0
  3 23  1  0  0  0
  4 12  1  0  0  0
  4 24  1  0  0  0
  5 13  1  0  0  0
  6 13  2  0  0  0
  7  8  1  0  0  0
  7  9  1  0  0  0
  7 13  1  0  0  0
  8 10  1  0  0  0
  8 14  1  0  0  0
  8 15  1  0  0  0
  9 11  1  0  0  0
  9 16  1  0  0  0
  9 17  1  0  0  0
 10 12  1  0  0  0
 10 18  1  0  0  0
 11 12  1  0  0  0
 11 19  1  0  0  0
 12 20  1  0  0  0
M  CHG  1   5  -1
M  END
> <s_m_entry_id>
1139

> <s_m_entry_name>
Quinic acid.1

> <PUBCHEM_COMPOUND_CID>
6508

> <PUBCHEM_EXACT_MASS>
192.0633881

> <s_lp_Variant>
6508-2

$$$$
5280343
                    3D
 Schrodinger Suite 2021-2.
 32 34  0  0  1  0            999 V2000
   -0.4916   -1.1749    0.0031 O   0  0  0  0  0  0
   -0.2090    2.4685   -0.0066 O   0  0  0  0  0  0
   -5.1051    0.4381   -0.0033 O   0  0  0  0  0  0
   -2.9262    2.1602   -0.0053 O   0  0  0  0  0  0
   -4.1268   -4.2095    0.0007 O   0  0  0  0  0  0
    4.2437   -0.0739   -2.4193 O   0  0  0  0  0  0
    5.6555   -0.1400    0.0194 O   0  0  0  0  0  0
   -2.7585   -0.2471   -0.0008 C   0  0  0  0  0  0
   -1.8623   -1.3368    0.0017 C   0  0  0  0  0  0
    0.0142    0.0837    0.0010 C   0  0  0  0  0  0
    1.4836    0.0438   -0.0009 C   0  0  0  0  0  0
   -0.7331    1.2093   -0.0024 C   0  0  0  0  0  0
   -2.2049    1.1602   -0.0028 C   0  0  0  0  0  0
   -4.1411   -0.5388   -0.0016 C   0  0  0  0  0  0
   -2.3124   -2.6547    0.0022 C   0  0  0  0  0  0
   -3.6775   -2.9168    0.0007 C   0  0  0  0  0  0
    2.1869    0.0127   -1.2090 C   0  0  0  0  0  0
   -4.5860   -1.8626   -0.0010 C   0  0  0  0  0  0
    2.1903   -0.0007    1.2043 C   0  0  0  0  0  0
    3.5823   -0.0465   -1.2169 C   0  0  0  0  0  0
    3.5839   -0.0589    1.2026 C   0  0  0  0  0  0
    4.2846   -0.0808   -0.0047 C   0  0  0  0  0  0
   -1.6000   -3.4668    0.0038 H   0  0  0  0  0  0
    1.6455    0.0365   -2.1443 H   0  0  0  0  0  0
   -5.6457   -2.0756   -0.0021 H   0  0  0  0  0  0
    1.6602    0.0121    2.1459 H   0  0  0  0  0  0
    4.1163   -0.0891    2.1421 H   0  0  0  0  0  0
   -0.9217    3.1131   -0.0076 H   0  0  0  0  0  0
   -5.9961    0.0816   -0.0035 H   0  0  0  0  0  0
   -3.4130   -4.8509    0.0022 H   0  0  0  0  0  0
    3.6542   -0.0483   -3.1761 H   0  0  0  0  0  0
    6.0155   -0.1610    0.9089 H   0  0  0  0  0  0
  1  9  1  0  0  0
  1 10  1  0  0  0
  2 12  1  0  0  0
  2 28  1  0  0  0
  3 14  1  0  0  0
  3 29  1  0  0  0
  4 13  2  0  0  0
  5 16  1  0  0  0
  5 30  1  0  0  0
  6 20  1  0  0  0
  6 31  1  0  0  0
  7 22  1  0  0  0
  7 32  1  0  0  0
  8  9  1  0  0  0
  8 13  1  0  0  0
  8 14  2  0  0  0
  9 15  2  0  0  0
 10 11  1  0  0  0
 10 12  2  0  0  0
 11 17  2  0  0  0
 11 19  1  0  0  0
 12 13  1  0  0  0
 14 18  1  0  0  0
 15 16  1  0  0  0
 15 23  1  0  0  0
 16 18  2  0  0  0
 17 20  1  0  0  0
 17 24  1  0  0  0
 18 25  1  0  0  0
 19 21  2  0  0  0
 19 26  1  0  0  0
 20 22  2  0  0  0
 21 22  1  0  0  0
 21 27  1  0  0  0
M  END
> <s_m_entry_id>
1140

> <s_m_entry_name>
Quercetin.1

> <PUBCHEM_COMPOUND_CID>
5280343

> <PUBCHEM_EXACT_MASS>
302.04265265

> <s_lp_Variant>
5280343-1

$$$$
5280343
                    3D
 Schrodinger Suite 2021-2.
 31 33  0  0  1  0            999 V2000
   -0.4827   -1.1726    0.0044 O   0  0  0  0  0  0
   -0.2064    2.4717   -0.0050 O   0  0  0  0  0  0
   -5.0969    0.4318   -0.0031 O   0  0  0  0  0  0
   -2.9212    2.1589   -0.0032 O   0  0  0  0  0  0
   -4.0796   -4.1267   -0.0028 O   0  5  0  0  0  0
    4.2486   -0.0703   -2.4199 O   0  0  0  0  0  0
    5.6631   -0.1281    0.0179 O   0  0  0  0  0  0
   -2.7506   -0.2495   -0.0004 C   0  0  0  0  0  0
   -1.8533   -1.3374    0.0019 C   0  0  0  0  0  0
    0.0213    0.0867    0.0028 C   0  0  0  0  0  0
    1.4906    0.0484    0.0004 C   0  0  0  0  0  0
   -0.7276    1.2111   -0.0008 C   0  0  0  0  0  0
   -2.1993    1.1590   -0.0012 C   0  0  0  0  0  0
   -4.1316   -0.5438   -0.0018 C   0  0  0  0  0  0
   -2.2994   -2.6563    0.0010 C   0  0  0  0  0  0
   -3.6663   -2.9251   -0.0015 C   0  0  0  0  0  0
    2.1929    0.0159   -1.2081 C   0  0  0  0  0  0
   -4.5768   -1.8676   -0.0026 C   0  0  0  0  0  0
    2.1983    0.0056    1.2052 C   0  0  0  0  0  0
    3.5883   -0.0418   -1.2170 C   0  0  0  0  0  0
    3.5922   -0.0500    1.2026 C   0  0  0  0  0  0
    4.2919   -0.0727   -0.0053 C   0  0  0  0  0  0
   -1.5718   -3.4571    0.0020 H   0  0  0  0  0  0
    1.6507    0.0375   -2.1430 H   0  0  0  0  0  0
   -5.6418   -2.0620   -0.0042 H   0  0  0  0  0  0
    1.6684    0.0179    2.1469 H   0  0  0  0  0  0
    4.1260   -0.0771    2.1415 H   0  0  0  0  0  0
   -0.9227    3.1124   -0.0054 H   0  0  0  0  0  0
   -5.9859    0.0711   -0.0022 H   0  0  0  0  0  0
    3.6577   -0.0527   -3.1759 H   0  0  0  0  0  0
    6.0236   -0.1449    0.9073 H   0  0  0  0  0  0
  1  9  1  0  0  0
  1 10  1  0  0  0
  2 12  1  0  0  0
  2 28  1  0  0  0
  3 14  1  0  0  0
  3 29  1  0  0  0
  4 13  2  0  0  0
  5 16  1  0  0  0
  6 20  1  0  0  0
  6 30  1  0  0  0
  7 22  1  0  0  0
  7 31  1  0  0  0
  8  9  1  0  0  0
  8 13  1  0  0  0
  8 14  2  0  0  0
  9 15  2  0  0  0
 10 11  1  0  0  0
 10 12  2  0  0  0
 11 17  2  0  0  0
 11 19  1  0  0  0
 12 13  1  0  0  0
 14 18  1  0  0  0
 15 16  1  0  0  0
 15 23  1  0  0  0
 16 18  2  0  0  0
 17 20  1  0  0  0
 17 24  1  0  0  0
 18 25  1  0  0  0
 19 21  2  0  0  0
 19 26  1  0  0  0
 20 22  2  0  0  0
 21 22  1  0  0  0
 21 27  1  0  0  0
M  CHG  1   5  -1
M  END
> <s_m_entry_id>
1141

> <s_m_entry_name>
Quercetin.1

> <PUBCHEM_COMPOUND_CID>
5280343

> <PUBCHEM_EXACT_MASS>
302.04265265

> <s_lp_Variant>
5280343-2

$$$$
14520989
                    3D
 Schrodinger Suite 2021-2.
102109  0  0  1  0            999 V2000
    4.1290   -0.5250   -1.0329 O   0  0  0  0  0  0
   -0.1547    3.0623   -0.6021 O   0  0  0  0  0  0
    6.8701   -0.7415   -1.8796 O   0  0  0  0  0  0
   -3.4523    4.6679   -0.1156 O   0  0  0  0  0  0
    4.1955   -0.2659   -5.8670 O   0  0  0  0  0  0
   -3.1848   -0.5851    0.4560 O   0  0  0  0  0  0
    1.2335    2.3620   -3.4170 O   0  5  0  0  0  0
    1.4054   -1.4652   -0.3219 O   0  0  0  0  0  0
    6.3249   -0.5550    3.4741 O   0  0  0  0  0  0
   -1.4615    7.4692    3.3763 O   0  0  0  0  0  0
    6.0996   -5.2169    2.2331 O   0  0  0  0  0  0
    0.4180    3.1686    4.5067 O   0  0  0  0  0  0
    8.3848   -2.0487   -0.7701 O   0  0  0  0  0  0
   -5.1290    4.0244   -1.5304 O   0  0  0  0  0  0
    6.6851   -3.2472    4.1424 O   0  0  0  0  0  0
   -0.3518    5.7448    5.2857 O   0  0  0  0  0  0
    8.7199    3.8875   -1.8608 O   0  0  0  0  0  0
   -5.2222    8.5005    2.5307 O   0  0  0  0  0  0
   11.9850    1.3125    0.5867 O   0  0  0  0  0  0
   -8.7888    7.4573   -0.5496 O   0  0  0  0  0  0
   11.1247    3.7722   -0.4436 O   0  0  0  0  0  0
   -7.7762    9.0417    1.5301 O   0  0  0  0  0  0
    5.9093   -1.7769   -2.1128 C   0  0  1  0  0  0
   -2.5288    3.6447   -0.4941 C   0  0  1  0  0  0
    4.7886   -1.7934   -1.0445 C   0  0  1  0  0  0
[truncated: 1,750,384 more chars]
